# Supplementary material for: Acute Toxoplasma Gondii Infection in Cats Induced Tissue-Specific Transcriptional Response Dominated by Immune Signatures
Source: Front Immunol. 2018 Oct 19;9:2403. doi: 10.3389/fimmu.2018.02403 (PMC6202952; doi:10.3389/fimmu.2018.02403)
Supplement: Table S4 — Differentially expressed genes in various cat tissues. [file Table_4.XLSX]

## Sheet: Brain DEGs
Supplemental Table S4
Differentially expressed genes in cat brain dataset (Infected/Non-infected)
Gene_ID	Gene symbol	Describtion	Log2 Fold Change	logCPM	pValue	FDR	Human gene symbol	Human gene stable ID
ENSFCAG00000025236			-13.0928	3.91783	6.34e-49	1.68e-45	TNRC6A	ENSG00000090905
ENSFCAG00000026708			-9.16257	0.0460048	4.95e-14	3.46e-11	HIST1H2BF	ENSG00000277224
ENSFCAG00000026372			-9.13004	0.0151375	7.95e-14	5.27e-11
ENSFCAG00000003648	PTRHD1	peptidyl-tRNA hydrolase domain containing 1 [Source:HGNC Symbol;Acc:HGNC:33782]	-9.11834	3.08059	1.31e-33	2.18e-30	PTRHD1	ENSG00000184924
ENSFCAG00000031604			-9.02318	-0.0849786	2.89e-13	1.74e-10
ENSFCAG00000014822	S100B	S100 calcium binding protein B [Source:HGNC Symbol;Acc:HGNC:10500]	-7.94808	5.7844	8.58e-80	5.7e-76	S100B	ENSG00000160307
ENSFCAG00000030550	MSL2	male-specific lethal 2 homolog (Drosophila) [Source:HGNC Symbol;Acc:HGNC:25544]	-7.1141	2.57953	1.29e-14	1.07e-11	MSL2	ENSG00000174579
ENSFCAG00000024865			-5.09675	9.89396	4.78e-59	2.11e-55
ENSFCAG00000022506			-4.55401	2.00311	1.37e-11	6.47e-09
ENSFCAG00000006456	PRRG3	proline rich and Gla domain 3 [Source:HGNC Symbol;Acc:HGNC:30798]	-4.39433	-0.0678351	3.65e-09	1.18e-06	PRRG3	ENSG00000130032
ENSFCAG00000029788	TIMM8B	translocase of inner mitochondrial membrane 8 homolog B [Source:HGNC Symbol;Acc:HGNC:11818]	-3.8238	2.83389	0.000176408	0.0246452	TIMM8B	ENSG00000150779
ENSFCAG00000022759			-3.65801	4.56244	8.43e-22	1.02e-18	NAV2	ENSG00000166833
ENSFCAG00000029714	FAM103A1	family with sequence similarity 103 member A1 [Source:HGNC Symbol;Acc:HGNC:31022]	-3.25395	3.24106	0.000146318	0.0213398	FAM103A1	ENSG00000169612
ENSFCAG00000007346	SETBP1	SET binding protein 1 [Source:HGNC Symbol;Acc:HGNC:15573]	-3.2498	4.59226	3.34e-14	2.46e-11	SETBP1	ENSG00000152217
ENSFCAG00000000930			-3.23905	3.42099	8.74e-13	4.64e-10
ENSFCAG00000022103	ZNF16	zinc finger protein 16 [Source:HGNC Symbol;Acc:HGNC:12947]	-3.12668	3.05361	0.000142777	0.0210549	ZNF16	ENSG00000170631
ENSFCAG00000024097	GRPEL1	GrpE like 1, mitochondrial [Source:HGNC Symbol;Acc:HGNC:19696]	-3.09403	5.39742	1.29e-20	1.42e-17	GRPEL1	ENSG00000109519
ENSFCAG00000001817	FAM198B	family with sequence similarity 198 member B [Source:HGNC Symbol;Acc:HGNC:25312]	-2.8512	4.46022	5.89e-13	3.4e-10	FAM198B	ENSG00000164125
ENSFCAG00000028655	GOLT1B	golgi transport 1B [Source:HGNC Symbol;Acc:HGNC:20175]	-2.85101	4.23053	2.18e-11	9.96e-09	GOLT1B	ENSG00000111711
ENSFCAG00000023692	ZNF792	zinc finger protein 792 [Source:HGNC Symbol;Acc:HGNC:24751]	-2.84753	2.53838	1.53e-05	0.00282213	ZNF792	ENSG00000180884
ENSFCAG00000024343	SDR42E1	short chain dehydrogenase/reductase family 42E, member 1 [Source:HGNC Symbol;Acc:HGNC:29834]	-2.71522	2.83769	0.000158964	0.0226857	SDR42E1	ENSG00000184860
ENSFCAG00000031825	ZNF112	zinc finger protein 112 [Source:HGNC Symbol;Acc:HGNC:12892]	-2.71303	2.45304	6.14e-05	0.0098103	ZNF112	ENSG00000062370
ENSFCAG00000023820			-2.20005	6.47476	1e-14	8.87e-12	ARPIN	ENSG00000242498
ENSFCAG00000030049			-2.19512	5.0278	1.05e-05	0.0021157	LRRC26	ENSG00000184709
ENSFCAG00000025687			-2.13825	0.361382	0.000286038	0.037963
ENSFCAG00000022435	SLC30A4	solute carrier family 30 member 4 [Source:HGNC Symbol;Acc:HGNC:11015]	-2.04355	6.47674	1.71e-12	8.71e-10	SLC30A4	ENSG00000104154
ENSFCAG00000023375	PRPF38B	pre-mRNA processing factor 38B [Source:HGNC Symbol;Acc:HGNC:25512]	-2.00322	5.71175	4.31e-11	1.85e-08	PRPF38B	ENSG00000134186
ENSFCAG00000023508	RND3	Rho family GTPase 3 [Source:HGNC Symbol;Acc:HGNC:671]	-1.97629	4.07297	1.29e-05	0.00254724	RND3	ENSG00000115963
ENSFCAG00000027489	SLC25A36	solute carrier family 25 member 36 [Source:HGNC Symbol;Acc:HGNC:25554]	-1.84127	6.33469	2.23e-10	8.69e-08	SLC25A36	ENSG00000114120
ENSFCAG00000023984	DCAKD	dephospho-CoA kinase domain containing [Source:HGNC Symbol;Acc:HGNC:26238]	-1.83427	5.41047	6.81e-09	2.05e-06	DCAKD	ENSG00000172992
ENSFCAG00000025706	VAMP7	vesicle associated membrane protein 7 [Source:HGNC Symbol;Acc:HGNC:11486]	-1.79472	5.99841	1.02e-09	3.46e-07	VAMP7	ENSG00000124333
ENSFCAG00000024557	MRPS16	mitochondrial ribosomal protein S16 [Source:HGNC Symbol;Acc:HGNC:14048]	-1.78134	4.50641	7.18e-07	0.000173149	MRPS16	ENSG00000182180
ENSFCAG00000031031			-1.66489	6.09906	1.22e-08	3.6e-06	HSPE1-MOB4	ENSG00000270757
ENSFCAG00000030545	EIF3J	eukaryotic translation initiation factor 3 subunit J [Source:HGNC Symbol;Acc:HGNC:3270]	-1.48404	6.6287	3.34e-07	8.53e-05	EIF3J	ENSG00000104131
ENSFCAG00000027161	RAB18	RAB18, member RAS oncogene family [Source:HGNC Symbol;Acc:HGNC:14244]	-1.4314	7.46311	4.01e-07	0.000100365	RAB18	ENSG00000099246
ENSFCAG00000027280			-1.40305	4.04918	0.000318716	0.041068	PDCD7	ENSG00000090470
ENSFCAG00000023320	NIT1	nitrilase 1 [Source:HGNC Symbol;Acc:HGNC:7828]	-1.40302	4.75316	5.42e-05	0.00887648	NIT1	ENSG00000158793
ENSFCAG00000024693	BDH2	3-hydroxybutyrate dehydrogenase 2 [Source:HGNC Symbol;Acc:HGNC:32389]	-1.36963	5.29386	1.68e-05	0.00306166	BDH2	ENSG00000164039
ENSFCAG00000027366	CCNG1	cyclin G1 [Source:HGNC Symbol;Acc:HGNC:1592]	-1.1516	6.20755	3.39e-05	0.00575531	CCNG1	ENSG00000113328
ENSFCAG00000024389	ENTPD5	ectonucleoside triphosphate diphosphohydrolase 5 [Source:HGNC Symbol;Acc:HGNC:3367]	-1.12489	5.65572	0.000301441	0.0396111	ENTPD5	ENSG00000187097
ENSFCAG00000026781	PLPP1	phospholipid phosphatase 1 [Source:HGNC Symbol;Acc:HGNC:9228]	-1.11505	5.55151	0.000306057	0.0398234	PLPP1	ENSG00000067113
ENSFCAG00000028704	TTC4	tetratricopeptide repeat domain 4 [Source:HGNC Symbol;Acc:HGNC:12394]	-1.06634	7.44189	0.00011127	0.0167816	TTC4	ENSG00000243725
ENSFCAG00000026305	PIK3CD	phosphatidylinositol-4,5-bisphosphate 3-kinase catalytic subunit delta [Source:HGNC Symbol;Acc:HGNC:8977]	-1.06529	7.95894	3.05e-05	0.00525118	PIK3CD	ENSG00000171608
ENSFCAG00000010215	MFSD14B	major facilitator superfamily domain containing 14B [Source:HGNC Symbol;Acc:HGNC:23376]	-1.03417	6.54552	0.000172901	0.0244122	MFSD14B	ENSG00000148110
ENSFCAG00000011976	ELAVL2	ELAV like RNA binding protein 2 [Source:HGNC Symbol;Acc:HGNC:3313]	1.12019	6.13951	9.37e-05	0.0142951	ELAVL2	ENSG00000107105
ENSFCAG00000029184	OTUB1	OTU deubiquitinase, ubiquitin aldehyde binding 1 [Source:HGNC Symbol;Acc:HGNC:23077]	1.13149	7.83193	2.08e-05	0.00372722	OTUB1	ENSG00000167770
ENSFCAG00000028075	CNST	consortin, connexin sorting protein [Source:HGNC Symbol;Acc:HGNC:26486]	1.17958	5.16507	0.000217632	0.0294735	CNST	ENSG00000162852
ENSFCAG00000024088	CYTH3	cytohesin 3 [Source:HGNC Symbol;Acc:HGNC:9504]	1.2102	6.88289	1.38e-05	0.00266903	CYTH3	ENSG00000008256
ENSFCAG00000028473	UBE2J1	ubiquitin conjugating enzyme E2 J1 [Source:HGNC Symbol;Acc:HGNC:17598]	1.21404	4.90054	0.000206229	0.0282172	UBE2J1	ENSG00000198833
ENSFCAG00000030055	FAF2	Fas associated factor family member 2 [Source:HGNC Symbol;Acc:HGNC:24666]	1.25546	5.87813	1.39e-05	0.00266903	FAF2	ENSG00000113194
ENSFCAG00000027124	CCDC174	coiled-coil domain containing 174 [Source:HGNC Symbol;Acc:HGNC:28033]	1.25855	4.97139	0.000148431	0.0214128	CCDC174	ENSG00000154781
ENSFCAG00000024592	NQO2	N-ribosyldihydronicotinamide:quinone reductase 2 [Source:HGNC Symbol;Acc:HGNC:7856]	1.26503	5.11859	7.3e-05	0.011273	NQO2	ENSG00000124588
ENSFCAG00000023343	REPIN1	replication initiator 1 [Source:HGNC Symbol;Acc:HGNC:17922]	1.2711	5.63533	5.26e-05	0.00873309	REPIN1	ENSG00000214022
ENSFCAG00000030589	APH1A	aph-1 homolog A, gamma-secretase subunit [Source:HGNC Symbol;Acc:HGNC:29509]	1.28284	6.2195	4.28e-06	0.000873014	APH1A	ENSG00000117362
ENSFCAG00000003279	TBC1D20	TBC1 domain family member 20 [Source:HGNC Symbol;Acc:HGNC:16133]	1.29694	6.54405	2.82e-06	0.000594363	TBC1D20	ENSG00000125875
ENSFCAG00000025149	ELMOD1	ELMO domain containing 1 [Source:HGNC Symbol;Acc:HGNC:25334]	1.33373	7.99533	5.89e-07	0.00014485	ELMOD1	ENSG00000110675
ENSFCAG00000025548	EIF4E3	eukaryotic translation initiation factor 4E family member 3 [Source:HGNC Symbol;Acc:HGNC:31837]	1.37374	6.43701	1.12e-06	0.000252387	EIF4E3	ENSG00000163412
ENSFCAG00000002374	TMBIM1	transmembrane BAX inhibitor motif containing 1 [Source:HGNC Symbol;Acc:HGNC:23410]	1.47018	6.93423	1.44e-07	4.06e-05	TMBIM1	ENSG00000135926
ENSFCAG00000026547	MRPL15	mitochondrial ribosomal protein L15 [Source:HGNC Symbol;Acc:HGNC:14054]	1.48504	5.75837	1.38e-06	0.000300309	MRPL15	ENSG00000137547
ENSFCAG00000027235	HSDL1	hydroxysteroid dehydrogenase like 1 [Source:HGNC Symbol;Acc:HGNC:16475]	1.49751	5.46448	1.2e-06	0.000265176	HSDL1	ENSG00000103160
ENSFCAG00000028024	KDSR	3-ketodihydrosphingosine reductase [Source:HGNC Symbol;Acc:HGNC:4021]	1.60301	5.41069	2.49e-07	6.76e-05	KDSR	ENSG00000119537
ENSFCAG00000028124	MRPL32	mitochondrial ribosomal protein L32 [Source:HGNC Symbol;Acc:HGNC:14035]	1.6295	3.80654	2.78e-05	0.00486215	MRPL32	ENSG00000106591
ENSFCAG00000007854	YWHAQ	tyrosine 3-monooxygenase/tryptophan 5-monooxygenase activation protein theta [Source:HGNC Symbol;Acc:HGNC:12854]	1.70035	8.49975	2.86e-10	1.08e-07	YWHAQ	ENSG00000134308
ENSFCAG00000026466			1.76419	2.94213	6.57e-05	0.0102507	MYO1E	ENSG00000157483
ENSFCAG00000024401	RAB10	RAB10, member RAS oncogene family [Source:HGNC Symbol;Acc:HGNC:9759]	1.77568	6.69751	1.47e-10	5.9e-08	RAB10	ENSG00000084733
ENSFCAG00000022477	STXBP6	syntaxin binding protein 6 [Source:HGNC Symbol;Acc:HGNC:19666]	1.79629	6.34723	1.91e-09	6.33e-07	STXBP6	ENSG00000168952
ENSFCAG00000030653	DERL1	derlin 1 [Source:HGNC Symbol;Acc:HGNC:28454]	1.83872	5.48669	4.44e-08	1.28e-05	DERL1	ENSG00000136986
ENSFCAG00000029406	LYSMD3	LysM domain containing 3 [Source:HGNC Symbol;Acc:HGNC:26969]	1.92433	4.31429	3.2e-07	8.34e-05	LYSMD3	ENSG00000176018
ENSFCAG00000027317	ZFAND5	zinc finger AN1-type containing 5 [Source:HGNC Symbol;Acc:HGNC:13008]	2.05437	7.59582	2.09e-13	1.32e-10	ZFAND5	ENSG00000107372
ENSFCAG00000030127			2.0895	4.60782	1.53e-07	4.22e-05	MED13L	ENSG00000123066
ENSFCAG00000027295			2.09618	3.746	1.43e-05	0.00270789	BTBD11	ENSG00000151136
ENSFCAG00000028649	DUSP4	dual specificity phosphatase 4 [Source:HGNC Symbol;Acc:HGNC:3070]	2.10046	6.09511	5.17e-11	2.14e-08	DUSP4	ENSG00000120875
ENSFCAG00000029039	RBM24	RNA binding motif protein 24 [Source:HGNC Symbol;Acc:HGNC:21539]	2.21832	3.18194	3.43e-05	0.00575531	RBM24	ENSG00000112183
ENSFCAG00000004876	USF3	upstream transcription factor family member 3 [Source:HGNC Symbol;Acc:HGNC:30494]	2.36245	1.63708	1.46e-05	0.00272451	USF3	ENSG00000176542
ENSFCAG00000014040	FICD	FIC domain containing [Source:HGNC Symbol;Acc:HGNC:18416]	2.44347	3.86355	4e-09	1.26e-06	FICD	ENSG00000198855
ENSFCAG00000023789	SLC39A3	solute carrier family 39 member 3 [Source:HGNC Symbol;Acc:HGNC:17128]	2.48368	0.663129	5.97e-05	0.00965674	SLC39A3	ENSG00000141873
ENSFCAG00000025209	IGHM	immunoglobulin heavy constant mu [Source:HGNC Symbol;Acc:HGNC:5541]	2.61892	4.13193	2.66e-07	7.05e-05	IGHM	ENSG00000211899
ENSFCAG00000029144	HES1	hes family bHLH transcription factor 1 [Source:HGNC Symbol;Acc:HGNC:5192]	2.67314	2.93566	8.34e-07	0.000197648	HES1	ENSG00000114315
ENSFCAG00000005199	ZNF566	zinc finger protein 566 [Source:HGNC Symbol;Acc:HGNC:25919]	2.76133	0.611553	6.43e-05	0.0101518	ZNF566	ENSG00000186017
ENSFCAG00000011099	DYRK2	dual specificity tyrosine phosphorylation regulated kinase 2 [Source:HGNC Symbol;Acc:HGNC:3093]	2.78296	3.98069	0.000131178	0.0195617	DYRK2	ENSG00000127334
ENSFCAG00000022324			2.89173	5.15095	3.17e-16	3.01e-13	KBTBD11-OT1	ENSG00000283239
ENSFCAG00000030008	ZNF436	zinc finger protein 436 [Source:HGNC Symbol;Acc:HGNC:20814]	2.9392	5.44351	7.85e-13	4.34e-10	ZNF436	ENSG00000125945
ENSFCAG00000011103	VSTM2B	V-set and transmembrane domain containing 2B [Source:HGNC Symbol;Acc:HGNC:33595]	2.98283	3.00107	6.28e-10	2.25e-07	VSTM2B	ENSG00000187135
ENSFCAG00000005480	GCC1	GRIP and coiled-coil domain containing 1 [Source:HGNC Symbol;Acc:HGNC:19095]	3.03522	0.0241527	0.000231999	0.0311019	GCC1	ENSG00000179562
ENSFCAG00000014838	TMEM11	transmembrane protein 11 [Source:HGNC Symbol;Acc:HGNC:16823]	3.08616	2.76022	0.000345537	0.0440958	TMEM11	ENSG00000178307
ENSFCAG00000009078	ZFPM2	zinc finger protein, FOG family member 2 [Source:HGNC Symbol;Acc:HGNC:16700]	3.11701	3.44711	5.37e-10	1.98e-07	ZFPM2	ENSG00000169946
ENSFCAG00000028394	LY6E	lymphocyte antigen 6 family member E [Source:HGNC Symbol;Acc:HGNC:6727]	3.17753	7.73089	0.00019183	0.0265205	LY6E	ENSG00000160932
ENSFCAG00000022089			3.25217	1.06299	1.05e-06	0.000240498	IGHG3	ENSG00000211897
ENSFCAG00000022825	IGHV6-1	immunoglobulin heavy variable 6-1 [Source:HGNC Symbol;Acc:HGNC:5662]	3.37806	-0.61665	2.81e-06	0.000594363	IGHV6-1	ENSG00000211933
ENSFCAG00000022886			3.44965	1.04948	3.14e-06	0.000651031	IGLC1	ENSG00000211675
ENSFCAG00000030602	NRBF2	nuclear receptor binding factor 2 [Source:HGNC Symbol;Acc:HGNC:19692]	3.54791	3.97237	2.15e-14	1.68e-11	NRBF2	ENSG00000148572
ENSFCAG00000025144			3.55424	1.74203	1.05e-06	0.000240498
ENSFCAG00000030446			3.80319	2.70348	7.75e-10	2.71e-07
ENSFCAG00000025530	FAM212B	family with sequence similarity 212 member B [Source:HGNC Symbol;Acc:HGNC:28045]	5.05796	6.33423	2.68e-05	0.00473714	FAM212B	ENSG00000197852
ENSFCAG00000028381	IER3	immediate early response 3 [Source:HGNC Symbol;Acc:HGNC:5392]	6.82534	1.47271	5.34e-09	1.65e-06	IER3	ENSG00000137331
ENSFCAG00000008565	PLAGL1	PLAG1 like zinc finger 1 [Source:HGNC Symbol;Acc:HGNC:9046]	6.84066	0.109912	2.35e-11	1.04e-08	PLAGL1	ENSG00000118495
ENSFCAG00000031240			7.18088	3.68711	1.69e-36	3.74e-33
ENSFCAG00000027553			8.60992	-0.440992	9.12e-12	4.48e-09	HIST1H2BK	ENSG00000197903
ENSFCAG00000024243	FAM174A	family with sequence similarity 174 member A [Source:HGNC Symbol;Acc:HGNC:24943]	9.15575	3.20624	9.2e-36	1.74e-32	FAM174A	ENSG00000174132
ENSFCAG00000030658	ZBTB7C	zinc finger and BTB domain containing 7C [Source:HGNC Symbol;Acc:HGNC:31700]	9.77012	2.96388	3.51e-33	5.18e-30	ZBTB7C	ENSG00000184828
ENSFCAG00000025908	PHOSPHO2	phosphatase, orphan 2 [Source:HGNC Symbol;Acc:HGNC:28316]	10.6211	1.47591	1.87e-20	1.91e-17	PHOSPHO2	ENSG00000144362
ENSFCAG00000031723			11.6584	2.49709	4.68e-30	6.22e-27
ENSFCAG00000028675			13.1324	3.9602	5.95e-51	1.98e-47
ENSFCAG00000027182			15.2415	6.06436	1.62e-83	2.15e-79	MOBP	ENSG00000168314

## Sheet: Heart DEGs
Differentially expressed genes in cat heart dataset (Infected/Non-infected)
Gene_ID	Gene symbol	Describtion	Log2 Fold Change	logCPM	pValue	FDR	Human gene symbol	Human gene stable ID
ENSFCAG00000029161			-11.0315	1.78308	6.35e-26	1.28e-22	TLR8	ENSG00000101916
ENSFCAG00000027513	TLR8	toll like receptor 8 [Source:HGNC Symbol;Acc:HGNC:15632]	-10.6552	1.41457	3.72e-22	5.62e-19
ENSFCAG00000003463			-10.5839	1.34462	4.94e-22	6.63e-19
ENSFCAG00000023548			-10.174	0.945844	5.98e-19	7.23e-16
ENSFCAG00000032053			-10.1429	0.913414	8.87e-12	5.1e-09
ENSFCAG00000022443			-9.7288	0.516803	1.47e-15	1.48e-12	ZSCAN25	ENSG00000197037
ENSFCAG00000006593			-9.2022	0.0143436	1.95e-13	1.38e-10	YAF2	ENSG00000015153
ENSFCAG00000030082			-6.85145	0.0381828	2.11e-12	1.34e-09	FAM180A	ENSG00000189320
ENSFCAG00000021885	FAM180A	family with sequence similarity 180 member A [Source:HGNC Symbol;Acc:HGNC:33773]	-6.32092	2.17989	2.6e-09	9.99e-07
ENSFCAG00000026455			-6.03211	6.47786	2.24e-59	2.7e-55	MYO15A	ENSG00000091536
ENSFCAG00000015414	MYO15A	myosin XVA [Source:HGNC Symbol;Acc:HGNC:7594]	-4.39855	1.30366	1.34e-07	3.94e-05	CCDC3	ENSG00000151468
ENSFCAG00000030959			-4.3393	3.86486	2.98e-07	7.82e-05	KIAA1958	ENSG00000165185
ENSFCAG00000014368	KIAA1958	KIAA1958 [Source:HGNC Symbol;Acc:HGNC:23427]	-3.50985	1.11519	1.58e-07	4.45e-05	HES1	ENSG00000114315
ENSFCAG00000029144	HES1	hes family bHLH transcription factor 1 [Source:HGNC Symbol;Acc:HGNC:5192]	-3.38274	3.15626	7.05e-06	0.00133118	ZNF200	ENSG00000010539
ENSFCAG00000029371			-2.89291	2.50074	1.09e-10	5.29e-08	CDR2L	ENSG00000109089
ENSFCAG00000030551	CDR2L	cerebellar degeneration related protein 2 like [Source:HGNC Symbol;Acc:HGNC:29999]	-2.73708	3.9242	1.82e-12	1.22e-09	PI16	ENSG00000164530
ENSFCAG00000028703	PI16	peptidase inhibitor 16 [Source:HGNC Symbol;Acc:HGNC:21245]	-2.55551	4.46327	8.45e-08	2.69e-05
ENSFCAG00000023569			-2.53078	4.59604	2.95e-08	1.02e-05	TMEM168	ENSG00000146802
ENSFCAG00000022031			-2.46385	3.0851	8.01e-10	3.45e-07	ZNF365	ENSG00000138311
ENSFCAG00000023311	ZNF365	zinc finger protein 365 [Source:HGNC Symbol;Acc:HGNC:18194]	-2.41021	3.12687	6.41e-09	2.28e-06	TUBB1	ENSG00000101162
ENSFCAG00000014627	TUBB1	tubulin beta 1 class VI [Source:HGNC Symbol;Acc:HGNC:16257]	-2.32025	-0.0805313	0.000360469	0.0382002	EPYC	ENSG00000083782
ENSFCAG00000027187	EPYC	epiphycan [Source:HGNC Symbol;Acc:HGNC:3053]	-2.25886	1.26707	0.000459546	0.0455064	THBS4	ENSG00000113296
ENSFCAG00000003879	THBS4	thrombospondin 4 [Source:HGNC Symbol;Acc:HGNC:11788]	-2.25694	1.99784	8.59e-06	0.00154868	ADAM11	ENSG00000073670
ENSFCAG00000005464	ADAM11	ADAM metallopeptidase domain 11 [Source:HGNC Symbol;Acc:HGNC:189]	-2.22741	2.50839	5.06e-07	0.000124869	COA7	ENSG00000162377
ENSFCAG00000025351	COA7	cytochrome c oxidase assembly factor 7 (putative) [Source:HGNC Symbol;Acc:HGNC:25716]	-2.19033	1.80368	4.87e-06	0.000965403	MYL7	ENSG00000106631
ENSFCAG00000014360	MYL7	myosin light chain 7 [Source:HGNC Symbol;Acc:HGNC:21719]	-2.1765	8.15611	8.69e-15	7e-12	COL1A1	ENSG00000108821
ENSFCAG00000004564	COL1A1	collagen type I alpha 1 chain [Source:HGNC Symbol;Acc:HGNC:2197]	-2.14481	9.29466	3.83e-08	1.29e-05	CPZ	ENSG00000109625
ENSFCAG00000015298	CPZ	carboxypeptidase Z [Source:HGNC Symbol;Acc:HGNC:2333]	-2.01174	3.08245	0.000276149	0.0316048	IGFBP6	ENSG00000167779
ENSFCAG00000000306	IGFBP6	insulin like growth factor binding protein 6 [Source:HGNC Symbol;Acc:HGNC:5475]	-1.91045	3.47367	8.59e-07	0.000195708	TMED5	ENSG00000117500
ENSFCAG00000031097	TMED5	transmembrane p24 trafficking protein 5 [Source:HGNC Symbol;Acc:HGNC:24251]	-1.90833	4.37124	1.15e-07	3.57e-05	SSC5D	ENSG00000179954
ENSFCAG00000019051	SSC5D	scavenger receptor cysteine rich family member with 5 domains [Source:HGNC Symbol;Acc:HGNC:26641]	-1.89187	1.78478	0.000371439	0.0388058	SLC30A4	ENSG00000104154
ENSFCAG00000022435	SLC30A4	solute carrier family 30 member 4 [Source:HGNC Symbol;Acc:HGNC:11015]	-1.86746	5.48592	6.14e-09	2.25e-06	COL1A2	ENSG00000164692
ENSFCAG00000030892	COL1A2	collagen type I alpha 2 chain [Source:HGNC Symbol;Acc:HGNC:2198]	-1.85302	9.44402	4.72e-06	0.000949684	NDUFAF4	ENSG00000123545
ENSFCAG00000024532	NDUFAF4	NADH:ubiquinone oxidoreductase complex assembly factor 4 [Source:HGNC Symbol;Acc:HGNC:21034]	-1.82942	4.25225	3.97e-07	0.00010001	CCDC51	ENSG00000164051
ENSFCAG00000014469	CCDC51	coiled-coil domain containing 51 [Source:HGNC Symbol;Acc:HGNC:25714]	-1.82164	2.60506	1.78e-05	0.00298245
ENSFCAG00000030424			-1.81995	7.43348	1.56e-10	7.27e-08	COL3A1	ENSG00000168542
ENSFCAG00000014740	COL3A1	collagen type III alpha 1 chain [Source:HGNC Symbol;Acc:HGNC:2201]	-1.81524	9.54445	9.28e-07	0.000207509	MFAP5	ENSG00000197614
ENSFCAG00000030415	MFAP5	microfibrillar associated protein 5 [Source:HGNC Symbol;Acc:HGNC:29673]	-1.70521	4.11684	5.62e-05	0.00841245	SLC25A36	ENSG00000114120
ENSFCAG00000027489	SLC25A36	solute carrier family 25 member 36 [Source:HGNC Symbol;Acc:HGNC:25554]	-1.70021	6.06926	3.87e-07	9.95e-05	COMT	ENSG00000093010
ENSFCAG00000002684	COMT	catechol-O-methyltransferase [Source:HGNC Symbol;Acc:HGNC:2228]	-1.66403	5.98428	8.15e-07	0.000193004	FUNDC2	ENSG00000165775
ENSFCAG00000031335	FUNDC2	FUN14 domain containing 2 [Source:HGNC Symbol;Acc:HGNC:24925]	-1.56024	6.47579	4.92e-08	1.61e-05	PDE7B	ENSG00000171408
ENSFCAG00000029239	PDE7B	phosphodiesterase 7B [Source:HGNC Symbol;Acc:HGNC:8792]	-1.53877	5.68616	1.5e-06	0.000318766	PELI1	ENSG00000197329
ENSFCAG00000030163	PELI1	pellino E3 ubiquitin protein ligase 1 [Source:HGNC Symbol;Acc:HGNC:8827]	-1.53718	3.7706	9.81e-05	0.013174	ADAMTS2	ENSG00000087116
ENSFCAG00000019013	ADAMTS2	ADAM metallopeptidase with thrombospondin type 1 motif 2 [Source:HGNC Symbol;Acc:HGNC:218]	-1.48274	3.6323	0.000140107	0.0173997
ENSFCAG00000022095			-1.39471	4.49274	0.000468924	0.0460574	CCDC174	ENSG00000154781
ENSFCAG00000027124	CCDC174	coiled-coil domain containing 174 [Source:HGNC Symbol;Acc:HGNC:28033]	-1.36972	5.03185	3.83e-05	0.00595383	SLC9A6	ENSG00000198689
ENSFCAG00000013259	SLC9A6	solute carrier family 9 member A6 [Source:HGNC Symbol;Acc:HGNC:11079]	-1.35639	4.78989	8.04e-05	0.0111616	MED13L	ENSG00000123066
ENSFCAG00000030127			-1.34433	4.95321	7.66e-05	0.0108848	COL5A1	ENSG00000130635
ENSFCAG00000001958			-1.33501	6.05015	7.55e-06	0.00140408
ENSFCAG00000025123			-1.32912	5.01165	0.000129197	0.0164298	FTO	ENSG00000140718
ENSFCAG00000005267	FTO	FTO, alpha-ketoglutarate dependent dioxygenase [Source:HGNC Symbol;Acc:HGNC:24678]	-1.31797	5.27968	3.19e-05	0.0050632	USPL1	ENSG00000132952
ENSFCAG00000022053	USPL1	ubiquitin specific peptidase like 1 [Source:HGNC Symbol;Acc:HGNC:20294]	-1.30777	4.33796	0.000244883	0.0284464	COL6A2	ENSG00000142173
ENSFCAG00000014814	COL6A2	collagen type VI alpha 2 chain [Source:HGNC Symbol;Acc:HGNC:2212]	-1.2868	8.14742	1.2e-06	0.000258953	ACTA1	ENSG00000143632
ENSFCAG00000030433	ACTA1	actin, alpha 1, skeletal muscle [Source:HGNC Symbol;Acc:HGNC:129]	-1.28189	10.6376	8.36e-07	0.000194306	NDRG3	ENSG00000101079
ENSFCAG00000012959	NDRG3	NDRG family member 3 [Source:HGNC Symbol;Acc:HGNC:14462]	-1.28141	3.89019	0.000399526	0.040904	COL15A1	ENSG00000204291
ENSFCAG00000012233	COL15A1	collagen type XV alpha 1 chain [Source:HGNC Symbol;Acc:HGNC:2192]	-1.25197	6.69377	1.49e-05	0.00261926	CCDC80	ENSG00000091986
ENSFCAG00000022270	CCDC80	coiled-coil domain containing 80 [Source:HGNC Symbol;Acc:HGNC:30649]	-1.18948	5.81019	0.000421502	0.0424348	AEBP1	ENSG00000106624
ENSFCAG00000014358	AEBP1	AE binding protein 1 [Source:HGNC Symbol;Acc:HGNC:303]	-1.16466	5.68061	0.000183141	0.0223488	GABPA	ENSG00000154727
ENSFCAG00000027000	GABPA	GA binding protein transcription factor alpha subunit [Source:HGNC Symbol;Acc:HGNC:4071]	-1.16352	5.51204	0.000141145	0.0173997	SCARA5	ENSG00000168079
ENSFCAG00000031961	SCARA5	scavenger receptor class A member 5 [Source:HGNC Symbol;Acc:HGNC:28701]	-1.15988	6.07127	9.26e-05	0.0127118	CNTFR	ENSG00000122756
ENSFCAG00000027805	CNTFR	ciliary neurotrophic factor receptor [Source:HGNC Symbol;Acc:HGNC:2170]	-1.15797	5.62343	0.000109135	0.0141769	COL5A3	ENSG00000080573
ENSFCAG00000009383	COL5A3	collagen type V alpha 3 chain [Source:HGNC Symbol;Acc:HGNC:14864]	-1.14717	5.15767	0.000277304	0.0316048	LARP1	ENSG00000155506
ENSFCAG00000000592	LARP1	La ribonucleoprotein domain family member 1 [Source:HGNC Symbol;Acc:HGNC:29531]	-1.14582	7.1825	1.59e-05	0.00273616	MAP2K1	ENSG00000169032
ENSFCAG00000028389	MAP2K1	mitogen-activated protein kinase kinase 1 [Source:HGNC Symbol;Acc:HGNC:6840]	-1.13476	5.36397	0.000372608	0.0388058	KCNIP2	ENSG00000120049
ENSFCAG00000013243	KCNIP2	potassium voltage-gated channel interacting protein 2 [Source:HGNC Symbol;Acc:HGNC:15522]	-1.10823	7.16963	4.24e-05	0.00648714	SREK1	ENSG00000153914
ENSFCAG00000031654			-1.09727	5.71456	0.000286497	0.0323474	SPARC	ENSG00000113140
ENSFCAG00000006015	SPARC	secreted protein acidic and cysteine rich [Source:HGNC Symbol;Acc:HGNC:11219]	-1.08856	9.15349	7.32e-05	0.0105262	COL5A2	ENSG00000204262
ENSFCAG00000014741	COL5A2	collagen type V alpha 2 chain [Source:HGNC Symbol;Acc:HGNC:2210]	-1.08692	7.21676	0.000100881	0.0133928	ENO3	ENSG00000108515
ENSFCAG00000001731	ENO3	enolase 3 [Source:HGNC Symbol;Acc:HGNC:3354]	-1.08284	11.0864	0.00040816	0.0414368	MFAP4	ENSG00000166482
ENSFCAG00000024310	MFAP4	microfibrillar associated protein 4 [Source:HGNC Symbol;Acc:HGNC:7035]	-1.06885	5.89234	0.000331859	0.0364471	FBLN2	ENSG00000163520
ENSFCAG00000007507	FBLN2	fibulin 2 [Source:HGNC Symbol;Acc:HGNC:3601]	-1.04991	6.83426	7.3e-05	0.0105262	COL6A1	ENSG00000142156
ENSFCAG00000014813	COL6A1	collagen type VI alpha 1 chain [Source:HGNC Symbol;Acc:HGNC:2211]	-1.00529	8.73485	0.000114426	0.0147062	LTBP4	ENSG00000090006
ENSFCAG00000001036	LTBP4	latent transforming growth factor beta binding protein 4 [Source:HGNC Symbol;Acc:HGNC:6717]	-0.987736	8.72473	0.000212113	0.0251229	HLA-A	ENSG00000206503
ENSFCAG00000027242			0.99541	9.52329	0.000102408	0.0134477	OSBP	ENSG00000110048
ENSFCAG00000015572	OSBP	oxysterol binding protein [Source:HGNC Symbol;Acc:HGNC:8503]	1.04874	6.24266	0.000207486	0.0248182	CD74	ENSG00000019582
ENSFCAG00000002036	CD74	CD74 molecule [Source:HGNC Symbol;Acc:HGNC:1697]	1.05383	7.36898	0.000449147	0.0448442	DAD1	ENSG00000129562
ENSFCAG00000029121	DAD1	defender against cell death 1 [Source:HGNC Symbol;Acc:HGNC:2664]	1.07433	6.5396	0.000136565	0.0171858	GRAMD3	ENSG00000155324
ENSFCAG00000011618	GRAMD3	GRAM domain containing 3 [Source:HGNC Symbol;Acc:HGNC:24911]	1.16317	5.76883	0.000216417	0.0253839	HLA-A	ENSG00000206503
ENSFCAG00000005611			1.18847	7.33012	2.56e-05	0.00418138	ZNF395	ENSG00000186918
ENSFCAG00000030743	ZNF395	zinc finger protein 395 [Source:HGNC Symbol;Acc:HGNC:18737]	1.26679	5.99291	7.79e-06	0.00142564	ACBD6	ENSG00000230124
ENSFCAG00000030568	ACBD6	acyl-CoA binding domain containing 6 [Source:HGNC Symbol;Acc:HGNC:23339]	1.3811	4.46324	7.79e-05	0.0109465	AC113404.3	ENSG00000254893
ENSFCAG00000025976			1.40261	5.53815	1.81e-05	0.00298974	TIMP2	ENSG00000035862
ENSFCAG00000029585	TIMP2	TIMP metallopeptidase inhibitor 2 [Source:HGNC Symbol;Acc:HGNC:11821]	1.43436	6.31446	2.24e-07	6.16e-05	RGS4	ENSG00000117152
ENSFCAG00000031433	RGS4	regulator of G protein signaling 4 [Source:HGNC Symbol;Acc:HGNC:10000]	1.54182	3.58798	0.00035194	0.0379279	SEMA3A	ENSG00000075213
ENSFCAG00000028062	SEMA3A	semaphorin 3A [Source:HGNC Symbol;Acc:HGNC:10723]	1.56011	4.07638	1.68e-05	0.00286277	TMEM261	ENSG00000137038
ENSFCAG00000027339	TMEM261	transmembrane protein 261 [Source:HGNC Symbol;Acc:HGNC:30536]	1.58969	4.66567	5.49e-06	0.00105348	LCN2	ENSG00000148346
ENSFCAG00000023879			1.62099	2.96776	0.000291565	0.0326148	USF3	ENSG00000176542
ENSFCAG00000004876	USF3	upstream transcription factor family member 3 [Source:HGNC Symbol;Acc:HGNC:30494]	1.64243	3.83589	0.000383063	0.0395538	CBFA2T2	ENSG00000078699
ENSFCAG00000030382	CBFA2T2	CBFA2/RUNX1 translocation partner 2 [Source:HGNC Symbol;Acc:HGNC:1536]	1.64496	4.62206	7.04e-05	0.0103748	HLA-DRA	ENSG00000204287
ENSFCAG00000031500			1.64945	6.87861	8.62e-10	3.49e-07	GBP1	ENSG00000117228
ENSFCAG00000001014			1.70775	3.37822	0.000338378	0.0368283	ASB7	ENSG00000183475
ENSFCAG00000025849	ASB7	ankyrin repeat and SOCS box containing 7 [Source:HGNC Symbol;Acc:HGNC:17182]	1.73108	2.86629	2.81e-05	0.00452238
ENSFCAG00000014455			1.74676	5.33777	2.81e-07	7.55e-05	RRM2B	ENSG00000048392
ENSFCAG00000028214	RRM2B	ribonucleotide reductase regulatory TP53 inducible subunit M2B [Source:HGNC Symbol;Acc:HGNC:17296]	1.83414	5.0963	1.49e-07	4.29e-05	SUSD6	ENSG00000100647
ENSFCAG00000029794	SUSD6	sushi domain containing 6 [Source:HGNC Symbol;Acc:HGNC:19956]	1.87142	5.80696	7.82e-10	3.45e-07	CIITA	ENSG00000179583
ENSFCAG00000028848	CIITA	class II major histocompatibility complex transactivator [Source:HGNC Symbol;Acc:HGNC:7067]	1.90445	2.92227	3.84e-05	0.00595383	TIMD4	ENSG00000145850
ENSFCAG00000009784			2.05245	2.6071	1.5e-05	0.00261926	GBP6	ENSG00000183347
ENSFCAG00000011849			2.06598	3.17661	0.000199804	0.0241384	IER3	ENSG00000137331
ENSFCAG00000028381	IER3	immediate early response 3 [Source:HGNC Symbol;Acc:HGNC:5392]	2.11044	0.981203	9.44e-05	0.0128198	HP	ENSG00000257017
ENSFCAG00000005828			2.227	1.07853	5.64e-05	0.00841245	IDO1	ENSG00000131203
ENSFCAG00000003636	IDO1	indoleamine 2,3-dioxygenase 1 [Source:HGNC Symbol;Acc:HGNC:6059]	2.23572	3.52171	1.15e-06	0.0002532	AL512506.3	ENSG00000281883
ENSFCAG00000031214			2.24867	3.97435	2.65e-09	9.99e-07	ABRA	ENSG00000174429
ENSFCAG00000005911	ABRA	actin binding Rho activating protein [Source:HGNC Symbol;Acc:HGNC:30655]	2.31592	2.09945	3.78e-06	0.000773729	MOGAT1	ENSG00000124003
ENSFCAG00000025979			2.45245	4.75936	0.000315	0.0349129	ALB	ENSG00000163631
ENSFCAG00000011854	ALB	serum albumin precursor [Source:RefSeq peptide;Acc:NP_001009961]	2.47588	4.38869	0.00035476	0.0379279	ZNHIT3	ENSG00000273611
ENSFCAG00000028458	ZNHIT3	zinc finger HIT-type containing 3 [Source:HGNC Symbol;Acc:HGNC:12309]	2.52423	2.04643	1.21e-07	3.66e-05	TMED1	ENSG00000099203
ENSFCAG00000029604	TMED1	transmembrane p24 trafficking protein 1 [Source:HGNC Symbol;Acc:HGNC:17291]	2.63417	5.23826	5.28e-15	4.56e-12	GBP5	ENSG00000154451
ENSFCAG00000011156	GBP5	guanylate binding protein 5 [Source:HGNC Symbol;Acc:HGNC:19895]	2.65983	1.84782	5.31e-07	0.000128397	PARS2	ENSG00000162396
ENSFCAG00000022858	PARS2	prolyl-tRNA synthetase 2, mitochondrial (putative) [Source:HGNC Symbol;Acc:HGNC:30563]	2.67685	3.85869	8.67e-10	3.49e-07	ADORA2A	ENSG00000128271
ENSFCAG00000028685	ADORA2A	adenosine A2a receptor [Source:HGNC Symbol;Acc:HGNC:263]	2.73321	3.23764	6.91e-11	3.48e-08	SERPINA1	ENSG00000197249
ENSFCAG00000010232	SERPINA1	serpin family A member 1 [Source:HGNC Symbol;Acc:HGNC:8941]	2.74981	1.50691	2.46e-06	0.000513205	NUDT16	ENSG00000198585
ENSFCAG00000026849			3.01167	3.19151	2.4e-11	1.26e-08	ZNF605	ENSG00000196458
ENSFCAG00000002508	ZNF605	zinc finger protein 605 [Source:HGNC Symbol;Acc:HGNC:28068]	3.76009	2.50903	1.92e-15	1.78e-12	PDF	ENSG00000258429
ENSFCAG00000023761	PDF	peptide deformylase (mitochondrial) [Source:HGNC Symbol;Acc:HGNC:30012]	4.81578	1.05489	3.07e-12	1.86e-09	FEM1B	ENSG00000169018
ENSFCAG00000002883	FEM1B	fem-1 homolog B [Source:HGNC Symbol;Acc:HGNC:3649]	5.67772	0.136528	1.53e-11	8.42e-09	RPS29	ENSG00000213741
ENSFCAG00000009470	RPS29	ribosomal protein S29 [Source:HGNC Symbol;Acc:HGNC:10419]	7.62583	6.2819	5.44e-06	0.00105348	ERCC6L	ENSG00000186871
ENSFCAG00000012038	ERCC6L	ERCC excision repair 6 like, spindle assembly checkpoint helicase [Source:HGNC Symbol;Acc:HGNC:20794]	8.29847	2.16393	2.9e-27	7e-24
ENSFCAG00000031604			9.45238	0.227416	7.88e-14	5.95e-11
ENSFCAG00000025588			9.77355	0.539346	2.83e-16	3.11e-13	STBD1	ENSG00000118804
ENSFCAG00000028423	STBD1	starch binding domain 1 [Source:HGNC Symbol;Acc:HGNC:24854]	10.7868	3.79812	1.29e-49	7.78e-46	PHOSPHO2	ENSG00000144362
ENSFCAG00000025908	PHOSPHO2	phosphatase, orphan 2 [Source:HGNC Symbol;Acc:HGNC:28316]	10.977	1.71943	4.67e-25	8.07e-22	ARPC3	ENSG00000111229
ENSFCAG00000021943			11.1721	1.91245	2.65e-27	7e-24
ENSFCAG00000022083			12.3744	3.10618	1.87e-43	7.52e-40

## Sheet: Liver DEGs
Differentially expressed genes in cat liver dataset (Infected/Non-infected)
Gene_ID	Gene symbol	Describtion	Log2 Fold Change	logCPM	pValue	FDR	Human gene symbol	Human gene stable ID
ENSFCAG00000012538			-14.783	5.02733	1.08e-92	1.23e-88	IFIT1	ENSG00000185745
ENSFCAG00000028860			-11.6268	1.88066	1.49e-28	2.44e-25
ENSFCAG00000027473			-10.4704	0.737031	2.59e-19	2.46e-16	CRADD	ENSG00000169372
ENSFCAG00000030093			-10.1251	0.39914	1.27e-17	9.04e-15
ENSFCAG00000031261	TCF21	transcription factor 21 [Source:HGNC Symbol;Acc:HGNC:11632]	-9.37696	-0.327607	1.02e-13	5.54e-11	TCF21	ENSG00000118526
ENSFCAG00000023391	TIMM8A	translocase of inner mitochondrial membrane 8A [Source:HGNC Symbol;Acc:HGNC:11817]	-7.75786	3.32176	5.19e-40	1.48e-36	TIMM8A	ENSG00000126953
ENSFCAG00000029295	CAVIN2	caveolae associated protein 2 [Source:HGNC Symbol;Acc:HGNC:10690]	-7.15579	3.68713	5.97e-28	8.52e-25	CAVIN2	ENSG00000168497
ENSFCAG00000029459	ZNF527	zinc finger protein 527 [Source:HGNC Symbol;Acc:HGNC:29385]	-6.10678	1.81332	5.1e-22	6.48e-19	ZNF527	ENSG00000189164
ENSFCAG00000029868	SOCS2	suppressor of cytokine signaling 2 [Source:HGNC Symbol;Acc:HGNC:19382]	-5.75432	4.48044	2.03e-46	1.16e-42	SOCS2	ENSG00000120833
ENSFCAG00000029788	TIMM8B	translocase of inner mitochondrial membrane 8 homolog B [Source:HGNC Symbol;Acc:HGNC:11818]	-5.65904	4.1874	5.95e-41	2.27e-37	TIMM8B	ENSG00000150779
ENSFCAG00000011339	PRG3	proteoglycan 3, pro eosinophil major basic protein 2 [Source:HGNC Symbol;Acc:HGNC:9363]	-5.41454	0.725263	1.18e-08	3.43e-06	PRG3	ENSG00000156575
ENSFCAG00000030959			-4.12414	3.34938	1.51e-05	0.00221927	CCDC3	ENSG00000151468
ENSFCAG00000023693	CITED1	Cbp/p300 interacting transactivator with Glu/Asp rich carboxy-terminal domain 1 [Source:HGNC Symbol;Acc:HGNC:1986]	-3.58048	0.335489	5.14e-08	1.25e-05	CITED1	ENSG00000125931
ENSFCAG00000014669	SLC17A4	solute carrier family 17 member 4 [Source:HGNC Symbol;Acc:HGNC:10932]	-3.04113	2.97507	1.38e-11	6.56e-09	SLC17A4	ENSG00000146039
ENSFCAG00000022727			-2.95117	0.844634	3.24e-06	0.000536536	PEBP4	ENSG00000134020
ENSFCAG00000001897	ANKFN1	ankyrin repeat and fibronectin type III domain containing 1 [Source:HGNC Symbol;Acc:HGNC:26766]	-2.94587	0.517682	6.27e-07	0.000123622	ANKFN1	ENSG00000153930
ENSFCAG00000031511	CA3	carbonic anhydrase 3 [Source:HGNC Symbol;Acc:HGNC:1374]	-2.72251	6.12854	2.22e-09	8.44e-07	CA3	ENSG00000164879
ENSFCAG00000031999	GKN2	gastrokine 2 [Source:HGNC Symbol;Acc:HGNC:24588]	-2.56702	-0.212021	9.12e-05	0.010025	GKN2	ENSG00000183607
ENSFCAG00000024009	IGF1	insulin like growth factor 1 [Source:HGNC Symbol;Acc:HGNC:5464]	-2.53207	1.57805	7.01e-07	0.000133462	IGF1	ENSG00000017427
ENSFCAG00000027726	NPFFR2	neuropeptide FF receptor 2 [Source:HGNC Symbol;Acc:HGNC:4525]	-2.51577	-0.107965	9.59e-05	0.0104385	NPFFR2	ENSG00000056291
ENSFCAG00000000345	SLC16A12	solute carrier family 16 member 12 [Source:HGNC Symbol;Acc:HGNC:23094]	-2.41397	2.0613	1.73e-05	0.00250044	SLC16A12	ENSG00000152779
ENSFCAG00000031488	RAB15	RAB15, member RAS oncogene family [Source:HGNC Symbol;Acc:HGNC:20150]	-2.41107	1.00575	5.87e-05	0.00676973	RAB15	ENSG00000139998
ENSFCAG00000007548	TCN1	transcobalamin 1 [Source:HGNC Symbol;Acc:HGNC:11652]	-2.36956	-0.350406	0.000540262	0.0434758	TCN1	ENSG00000134827
ENSFCAG00000025362			-2.31262	3.58424	3.73e-09	1.29e-06
ENSFCAG00000022759			-2.3092	3.00929	4.59e-07	9.19e-05	NAV2	ENSG00000166833
ENSFCAG00000003657			-2.30344	3.68761	1.81e-10	7.67e-08
ENSFCAG00000014319	CES1	carboxylesterase 1 [Source:HGNC Symbol;Acc:HGNC:1863]	-2.25261	9.06907	1.35e-10	6.06e-08	CES1	ENSG00000198848
ENSFCAG00000015787	MMP7	matrix metallopeptidase 7 [Source:HGNC Symbol;Acc:HGNC:7174]	-2.21505	0.761088	5.8e-05	0.00676577	MMP7	ENSG00000137673
ENSFCAG00000011936	SEC14L2	SEC14 like lipid binding 2 [Source:HGNC Symbol;Acc:HGNC:10699]	-2.17241	6.99873	2.44e-07	5.27e-05	SEC14L2	ENSG00000100003
ENSFCAG00000015251			-2.14468	0.127648	0.000389898	0.033499	CMTM4	ENSG00000183723
ENSFCAG00000009203	RAMP2	receptor activity modifying protein 2 [Source:HGNC Symbol;Acc:HGNC:9844]	-2.14435	2.8196	5.12e-08	1.25e-05	RAMP2	ENSG00000131477
ENSFCAG00000011648	TCEA3	transcription elongation factor A3 [Source:HGNC Symbol;Acc:HGNC:11615]	-2.11591	5.48054	5.18e-10	2.12e-07	TCEA3	ENSG00000204219
ENSFCAG00000023069	TAX1BP3	Tax1 binding protein 3 [Source:HGNC Symbol;Acc:HGNC:30684]	-2.11407	5.36485	7.3e-12	3.62e-09	TAX1BP3	ENSG00000213977
ENSFCAG00000003089			-2.04277	1.25479	0.00021341	0.0198838	MUC5B	ENSG00000117983
ENSFCAG00000023210	ANKRD46	ankyrin repeat domain 46 [Source:HGNC Symbol;Acc:HGNC:27229]	-2.02802	3.81729	8.53e-09	2.57e-06	ANKRD46	ENSG00000186106
ENSFCAG00000005332			-1.98659	0.321429	0.000454906	0.0382221	PXDNL	ENSG00000147485
ENSFCAG00000031781	FAM169A	family with sequence similarity 169 member A [Source:HGNC Symbol;Acc:HGNC:29138]	-1.91762	3.10897	4.57e-05	0.00567237	FAM169A	ENSG00000198780
ENSFCAG00000028790			-1.85932	6.67764	8.42e-08	1.93e-05	PRODH	ENSG00000100033
ENSFCAG00000007405	RHOD	ras homolog family member D [Source:HGNC Symbol;Acc:HGNC:670]	-1.8296	1.90571	0.000139335	0.014136	RHOD	ENSG00000173156
ENSFCAG00000015259	CELSR2	cadherin EGF LAG seven-pass G-type receptor 2 [Source:HGNC Symbol;Acc:HGNC:3231]	-1.82246	1.15176	0.000500133	0.0414132	CELSR2	ENSG00000143126
ENSFCAG00000007367	HSD17B14	hydroxysteroid 17-beta dehydrogenase 14 [Source:HGNC Symbol;Acc:HGNC:23238]	-1.76693	5.13892	1.8e-08	4.91e-06	HSD17B14	ENSG00000087076
ENSFCAG00000022495	MEF2A	myocyte enhancer factor 2A [Source:HGNC Symbol;Acc:HGNC:6993]	-1.75165	4.62094	6.06e-08	1.44e-05	MEF2A	ENSG00000068305
ENSFCAG00000018512			-1.7516	3.71467	7.38e-07	0.000138186	FCGBP	ENSG00000275395
ENSFCAG00000014547	TSPAN33	tetraspanin 33 [Source:HGNC Symbol;Acc:HGNC:28743]	-1.72616	4.37014	6.86e-07	0.000132924	TSPAN33	ENSG00000158457
ENSFCAG00000007092	STEAP3	STEAP3 metalloreductase [Source:HGNC Symbol;Acc:HGNC:24592]	-1.70519	6.92122	8.03e-07	0.000147948	STEAP3	ENSG00000115107
ENSFCAG00000025840	TSC22D1	TSC22 domain family member 1 [Source:HGNC Symbol;Acc:HGNC:16826]	-1.70368	2.1817	0.000171508	0.0166087	TSC22D1	ENSG00000102804
ENSFCAG00000021902	ST3GAL1	ST3 beta-galactoside alpha-2,3-sialyltransferase 1 [Source:HGNC Symbol;Acc:HGNC:10862]	-1.67148	7.15972	2.14e-05	0.00291214	ST3GAL1	ENSG00000008513
ENSFCAG00000005344	GREM2	gremlin 2, DAN family BMP antagonist [Source:HGNC Symbol;Acc:HGNC:17655]	-1.65041	3.6631	2.41e-06	0.000404186	GREM2	ENSG00000180875
ENSFCAG00000027339	TMEM261	transmembrane protein 261 [Source:HGNC Symbol;Acc:HGNC:30536]	-1.61969	3.58378	4.63e-06	0.000744718	TMEM261	ENSG00000137038
ENSFCAG00000002698	HAO2	hydroxyacid oxidase 2 [Source:HGNC Symbol;Acc:HGNC:4810]	-1.58796	6.4389	5.22e-05	0.00627658	HAO2	ENSG00000116882
ENSFCAG00000005493	NECTIN1	nectin cell adhesion molecule 1 [Source:HGNC Symbol;Acc:HGNC:9706]	-1.58566	3.288	0.000484509	0.0404123	NECTIN1	ENSG00000110400
ENSFCAG00000015298	CPZ	carboxypeptidase Z [Source:HGNC Symbol;Acc:HGNC:2333]	-1.58143	2.44406	0.000631233	0.0487371	CPZ	ENSG00000109625
ENSFCAG00000004564	COL1A1	collagen type I alpha 1 chain [Source:HGNC Symbol;Acc:HGNC:2197]	-1.52431	6.46068	8.84e-05	0.00981023	COL1A1	ENSG00000108821
ENSFCAG00000003694	TFRC	transferrin receptor [Source:HGNC Symbol;Acc:HGNC:11763]	-1.51912	5.46774	1.5e-06	0.000268288	TFRC	ENSG00000072274
ENSFCAG00000030486			-1.51378	4.50651	1.4e-05	0.0020808	DIO1	ENSG00000211452
ENSFCAG00000031199	NAAA	N-acylethanolamine acid amidase [Source:HGNC Symbol;Acc:HGNC:736]	-1.5037	5.921	1.11e-05	0.00167524	NAAA	ENSG00000138744
ENSFCAG00000023799			-1.49061	4.65659	9.19e-06	0.00141893
ENSFCAG00000009856	AMT	aminomethyltransferase [Source:HGNC Symbol;Acc:HGNC:473]	-1.45154	4.90886	4.55e-06	0.000742262	AMT	ENSG00000145020
ENSFCAG00000014883	NDRG2	NDRG family member 2 [Source:HGNC Symbol;Acc:HGNC:14460]	-1.45023	8.15066	0.000135747	0.0141016	NDRG2	ENSG00000165795
ENSFCAG00000024015			-1.44955	4.3181	1e-05	0.00153073	GATC	ENSG00000257218
ENSFCAG00000005137	CA2	carbonic anhydrase 2 [Source:HGNC Symbol;Acc:HGNC:1373]	-1.43835	4.4284	0.000124212	0.0130218	CA2	ENSG00000104267
ENSFCAG00000008068	MX1	MX dynamin like GTPase 1 [Source:HGNC Symbol;Acc:HGNC:7532]	-1.43286	9.44617	2.89e-05	0.00380044	MX1	ENSG00000157601
ENSFCAG00000030121			-1.41856	3.55726	0.000121745	0.0128813	FGGY	ENSG00000172456
ENSFCAG00000009320	ACE2	angiotensin I converting enzyme 2 [Source:HGNC Symbol;Acc:HGNC:13557]	-1.41686	2.77432	0.000545643	0.0436018	ACE2	ENSG00000130234
ENSFCAG00000015262	SORT1	sortilin 1 [Source:HGNC Symbol;Acc:HGNC:11186]	-1.40565	3.3479	0.000331143	0.0288853	SORT1	ENSG00000134243
ENSFCAG00000023223	SLC35A3	solute carrier family 35 member A3 [Source:HGNC Symbol;Acc:HGNC:11023]	-1.40379	3.997	3.43e-05	0.00436121	SLC35A3	ENSG00000117620
ENSFCAG00000004523			-1.31474	4.98457	0.00011823	0.0126263	TNXB	ENSG00000168477
ENSFCAG00000022856	PARVB	parvin beta [Source:HGNC Symbol;Acc:HGNC:14653]	-1.30208	5.20578	5.63e-05	0.00662676	PARVB	ENSG00000188677
ENSFCAG00000022260	HADH	hydroxyacyl-CoA dehydrogenase [Source:HGNC Symbol;Acc:HGNC:4799]	-1.25947	8.44197	0.000183239	0.0174489	HADH	ENSG00000138796
ENSFCAG00000018580	UGP2	UDP-glucose pyrophosphorylase 2 [Source:HGNC Symbol;Acc:HGNC:12527]	-1.21456	7.84428	0.000234861	0.02147	UGP2	ENSG00000169764
ENSFCAG00000007189	KIAA1191	KIAA1191 [Source:HGNC Symbol;Acc:HGNC:29209]	-1.20758	4.93526	0.000139789	0.014136	KIAA1191	ENSG00000122203
ENSFCAG00000026204	MGLL	monoglyceride lipase [Source:HGNC Symbol;Acc:HGNC:17038]	-1.1974	5.50491	0.000206406	0.0194926	MGLL	ENSG00000074416
ENSFCAG00000008890	FXYD1	FXYD domain containing ion transport regulator 1 [Source:HGNC Symbol;Acc:HGNC:4025]	-1.19588	5.16528	0.000526878	0.0426996	FXYD1	ENSG00000266964
ENSFCAG00000031717	GBA3	glucosylceramidase beta 3 (gene/pseudogene) [Source:HGNC Symbol;Acc:HGNC:19069]	-1.19389	5.28719	0.000142292	0.0142629	GBA3	ENSG00000249948
ENSFCAG00000011273	TRIM26	tripartite motif containing 26 [Source:HGNC Symbol;Acc:HGNC:12962]	-1.18267	3.94434	0.000405824	0.0346071	TRIM26	ENSG00000234127
ENSFCAG00000012027	GLS2	glutaminase 2 [Source:HGNC Symbol;Acc:HGNC:29570]	-1.17377	7.96433	0.00051433	0.0419833	GLS2	ENSG00000135423
ENSFCAG00000012424	LEAP2	liver enriched antimicrobial peptide 2 [Source:HGNC Symbol;Acc:HGNC:29571]	-1.16448	4.91115	0.000214029	0.0198838	LEAP2	ENSG00000164406
ENSFCAG00000028093	PSEN1	presenilin 1 [Source:HGNC Symbol;Acc:HGNC:9508]	-1.14598	5.24132	0.000163917	0.0160092	PSEN1	ENSG00000080815
ENSFCAG00000011795	ARCN1	archain 1 [Source:HGNC Symbol;Acc:HGNC:649]	-1.13629	7.02012	0.000562085	0.0439928	ARCN1	ENSG00000095139
ENSFCAG00000013904	ARFGEF3	ARFGEF family member 3 [Source:HGNC Symbol;Acc:HGNC:21213]	1.07854	4.96222	0.000651311	0.0496169	ARFGEF3	ENSG00000112379
ENSFCAG00000028328	ARRDC4	arrestin domain containing 4 [Source:HGNC Symbol;Acc:HGNC:28087]	1.09999	5.46516	0.000581711	0.0452191	ARRDC4	ENSG00000140450
ENSFCAG00000025976			1.10058	5.03835	0.00031279	0.0279238	AC113404.3	ENSG00000254893
ENSFCAG00000022656	BTBD7	BTB domain containing 7 [Source:HGNC Symbol;Acc:HGNC:18269]	1.19289	4.64627	0.000251667	0.0226441	BTBD7	ENSG00000011114
ENSFCAG00000011828	SLC39A8	solute carrier family 39 member 8 [Source:HGNC Symbol;Acc:HGNC:20862]	1.22255	5.78871	0.000137654	0.014136	SLC39A8	ENSG00000138821
ENSFCAG00000030632	PSMB9	proteasome subunit beta 9 [Source:HGNC Symbol;Acc:HGNC:9546]	1.23977	5.35836	0.000153431	0.0152457	PSMB9	ENSG00000240065
ENSFCAG00000022142	SBDS	SBDS, ribosome assembly guanine nucleotide exchange factor [Source:HGNC Symbol;Acc:HGNC:19440]	1.24642	5.53828	4.78e-05	0.00581586	SBDS	ENSG00000126524
ENSFCAG00000025207	PRELP	proline and arginine rich end leucine rich repeat protein [Source:HGNC Symbol;Acc:HGNC:9357]	1.24667	3.80342	0.000356761	0.0308841	PRELP	ENSG00000188783
ENSFCAG00000008003	CYP7A1	cytochrome P450 family 7 subfamily A member 1 [Source:HGNC Symbol;Acc:HGNC:2651]	1.30384	4.93135	0.000160262	0.0157872	CYP7A1	ENSG00000167910
ENSFCAG00000018696			1.3324	2.88792	0.000559242	0.0439928	HLA-A	ENSG00000206503
ENSFCAG00000007691	ABCA3	ATP binding cassette subfamily A member 3 [Source:HGNC Symbol;Acc:HGNC:33]	1.36432	6.32937	0.000327704	0.0288052	ABCA3	ENSG00000167972
ENSFCAG00000023287	PCTP	phosphatidylcholine transfer protein [Source:HGNC Symbol;Acc:HGNC:8752]	1.37985	6.80774	3.55e-05	0.00446201	PCTP	ENSG00000141179
ENSFCAG00000025163	SLC17A9	solute carrier family 17 member 9 [Source:HGNC Symbol;Acc:HGNC:16192]	1.42945	4.59124	0.000181032	0.0173836	SLC17A9	ENSG00000101194
ENSFCAG00000023004	MSMO1	methylsterol monooxygenase 1 [Source:HGNC Symbol;Acc:HGNC:10545]	1.44486	7.03428	0.000326386	0.0288052	MSMO1	ENSG00000052802
ENSFCAG00000011140	ADCY1	adenylate cyclase 1 [Source:HGNC Symbol;Acc:HGNC:232]	1.49563	4.75336	0.000514367	0.0419833	ADCY1	ENSG00000164742
ENSFCAG00000024947	RRP15	ribosomal RNA processing 15 homolog [Source:HGNC Symbol;Acc:HGNC:24255]	1.49992	4.11107	7.98e-06	0.00124965	RRP15	ENSG00000067533
ENSFCAG00000025102	RRP7A	ribosomal RNA processing 7 homolog A [Source:HGNC Symbol;Acc:HGNC:24286]	1.51352	4.91939	2.2e-05	0.00295801	RRP7A	ENSG00000189306
ENSFCAG00000027804			1.5405	3.74995	1.87e-05	0.00264473	NME2	ENSG00000243678
ENSFCAG00000009442	HLA-DMA	major histocompatibility complex, class II, DM alpha [Source:HGNC Symbol;Acc:HGNC:4934]	1.56924	4.59496	2.24e-05	0.00297967	HLA-DMA	ENSG00000204257
ENSFCAG00000015639	NAMPT	nicotinamide phosphoribosyltransferase [Source:HGNC Symbol;Acc:HGNC:30092]	1.57312	7.09076	0.000233103	0.02147	NAMPT	ENSG00000105835
ENSFCAG00000009503	CXCL10	C-X-C motif chemokine ligand 10 [Source:HGNC Symbol;Acc:HGNC:10637]	1.58785	2.73437	0.000102595	0.0110599	CXCL10	ENSG00000169245
ENSFCAG00000001747	MAPK13	mitogen-activated protein kinase 13 [Source:HGNC Symbol;Acc:HGNC:6875]	1.63492	3.03235	4.78e-05	0.00581586	MAPK13	ENSG00000156711
ENSFCAG00000023936			1.69697	2.99652	1.86e-05	0.00264473	CNEP1R1	ENSG00000205423
ENSFCAG00000012708	SLC37A1	solute carrier family 37 member 1 [Source:HGNC Symbol;Acc:HGNC:11024]	1.70516	3.08335	0.000409552	0.0346663	SLC37A1	ENSG00000160190
ENSFCAG00000005735	IGFBP1	insulin like growth factor binding protein 1 [Source:HGNC Symbol;Acc:HGNC:5469]	1.7058	10.2416	5.57e-05	0.00662676	IGFBP1	ENSG00000146678
ENSFCAG00000001014			1.72186	3.40405	2.02e-05	0.00277782	GBP1	ENSG00000117228
ENSFCAG00000012152	IL1R1	interleukin 1 receptor type 1 [Source:HGNC Symbol;Acc:HGNC:5993]	1.75203	7.84055	4.3e-07	8.77e-05	IL1R1	ENSG00000115594
ENSFCAG00000029089	ZSCAN21	zinc finger and SCAN domain containing 21 [Source:HGNC Symbol;Acc:HGNC:13104]	1.82371	3.67785	0.000551382	0.0437545	ZSCAN21	ENSG00000166529
ENSFCAG00000006610	HYPK	huntingtin interacting protein K [Source:HGNC Symbol;Acc:HGNC:18418]	1.83902	4.6499	2.25e-08	5.85e-06	HYPK	ENSG00000242028
ENSFCAG00000027668	RMND5A	required for meiotic nuclear division 5 homolog A [Source:HGNC Symbol;Acc:HGNC:25850]	1.84038	5.74273	1.2e-08	3.43e-06	RMND5A	ENSG00000153561
ENSFCAG00000025715	RELB	RELB proto-oncogene, NF-kB subunit [Source:HGNC Symbol;Acc:HGNC:9956]	1.88361	3.22296	1.61e-06	0.000282997	RELB	ENSG00000104856
ENSFCAG00000013111			1.93162	3.75407	1.86e-06	0.000321443	CHI3L1	ENSG00000133048
ENSFCAG00000004288			1.935	4.34122	7.21e-09	2.29e-06	EMG1	ENSG00000126749
ENSFCAG00000025578	RRNAD1	ribosomal RNA adenine dimethylase domain containing 1 [Source:HGNC Symbol;Acc:HGNC:24273]	1.96928	2.83459	4.26e-07	8.77e-05	RRNAD1	ENSG00000143303
ENSFCAG00000014455			1.97934	6.20841	7.69e-09	2.37e-06
ENSFCAG00000009887	CGREF1	cell growth regulator with EF-hand domain 1 [Source:HGNC Symbol;Acc:HGNC:16962]	1.98221	4.31481	4e-09	1.34e-06	CGREF1	ENSG00000138028
ENSFCAG00000031667	MRM1	mitochondrial rRNA methyltransferase 1 [Source:HGNC Symbol;Acc:HGNC:26202]	2.00829	4.05379	4.91e-09	1.6e-06	MRM1	ENSG00000278619
ENSFCAG00000027677	SOCS3	suppressor of cytokine signaling 3 [Source:HGNC Symbol;Acc:HGNC:19391]	2.06381	2.4348	2.22e-06	0.000378006	SOCS3	ENSG00000184557
ENSFCAG00000022233	KCNMB4	potassium calcium-activated channel subfamily M regulatory beta subunit 4 [Source:HGNC Symbol;Acc:HGNC:6289]	2.14806	0.255863	0.000642396	0.0492662	KCNMB4	ENSG00000135643
ENSFCAG00000003636	IDO1	indoleamine 2,3-dioxygenase 1 [Source:HGNC Symbol;Acc:HGNC:6059]	2.18149	3.89336	2.1e-08	5.57e-06	IDO1	ENSG00000131203
ENSFCAG00000023879			2.19207	3.77255	3.07e-05	0.00399021	LCN2	ENSG00000148346
ENSFCAG00000022006	CLEC12A	C-type lectin domain family 12 member A [Source:HGNC Symbol;Acc:HGNC:31713]	2.26989	-0.216311	0.000251292	0.0226441	CLEC12A	ENSG00000172322
ENSFCAG00000021980	IGFBP5	insulin like growth factor binding protein 5 [Source:HGNC Symbol;Acc:HGNC:5474]	2.33126	7.63353	4.42e-08	1.12e-05	IGFBP5	ENSG00000115461
ENSFCAG00000005700	RASD1	ras related dexamethasone induced 1 [Source:HGNC Symbol;Acc:HGNC:15828]	2.35476	3.41613	8.12e-08	1.89e-05	RASD1	ENSG00000108551
ENSFCAG00000003983	ACOT11	acyl-CoA thioesterase 11 [Source:HGNC Symbol;Acc:HGNC:18156]	2.38533	0.350143	6.96e-05	0.00779571	ACOT11	ENSG00000162390
ENSFCAG00000025965			2.46469	6.17893	5.37e-06	0.000852488
ENSFCAG00000027960	CD3EAP	CD3e molecule associated protein [Source:HGNC Symbol;Acc:HGNC:24219]	2.50927	2.40035	1.78e-08	4.91e-06	CD3EAP	ENSG00000117877
ENSFCAG00000009716	RRP36	ribosomal RNA processing 36 [Source:HGNC Symbol;Acc:HGNC:21374]	2.5599	2.54546	9.31e-08	2.09e-05	RRP36	ENSG00000124541
ENSFCAG00000022596	SC5D	sterol-C5-desaturase [Source:HGNC Symbol;Acc:HGNC:10547]	2.63905	6.88071	2.71e-13	1.41e-10	SC5D	ENSG00000109929
ENSFCAG00000009298	MEP1A	meprin A subunit alpha [Source:HGNC Symbol;Acc:HGNC:7015]	2.64412	3.5436	1.38e-10	6.06e-08	MEP1A	ENSG00000112818
ENSFCAG00000015148	FA2H	fatty acid 2-hydroxylase [Source:HGNC Symbol;Acc:HGNC:21197]	2.64829	1.53107	0.000657328	0.0497436	FA2H	ENSG00000103089
ENSFCAG00000011849			2.66534	3.36338	3e-09	1.07e-06	GBP6	ENSG00000183347
ENSFCAG00000031911	H6PD	hexose-6-phosphate dehydrogenase/glucose 1-dehydrogenase [Source:HGNC Symbol;Acc:HGNC:4795]	2.69845	7.82537	3.14e-05	0.00403655	H6PD	ENSG00000049239
ENSFCAG00000026450	ZNF425	zinc finger protein 425 [Source:HGNC Symbol;Acc:HGNC:20690]	2.88166	2.33882	1.57e-07	3.46e-05	ZNF425	ENSG00000204947
ENSFCAG00000029144	HES1	hes family bHLH transcription factor 1 [Source:HGNC Symbol;Acc:HGNC:5192]	3.01445	2.18479	8.76e-10	3.45e-07	HES1	ENSG00000114315
ENSFCAG00000008434	RRP1	ribosomal RNA processing 1 [Source:HGNC Symbol;Acc:HGNC:18785]	3.09649	3.19314	1.77e-14	1.07e-11	RRP1	ENSG00000160214
ENSFCAG00000012068	ST6GALNAC2	ST6 N-acetylgalactosaminide alpha-2,6-sialyltransferase 2 [Source:HGNC Symbol;Acc:HGNC:10867]	3.10615	1.73601	1e-06	0.000181952	ST6GALNAC2	ENSG00000070731
ENSFCAG00000026849			3.15662	3.25131	2.46e-16	1.56e-13	NUDT16	ENSG00000198585
ENSFCAG00000022732	TNFRSF6B	TNF receptor superfamily member 6b [Source:HGNC Symbol;Acc:HGNC:11921]	3.17524	3.75725	6.8e-05	0.00769672	TNFRSF6B	ENSG00000243509
ENSFCAG00000028639	RRP12	ribosomal RNA processing 12 homolog [Source:HGNC Symbol;Acc:HGNC:29100]	3.24771	4.7482	1.34e-18	1.18e-15	RRP12	ENSG00000052749
ENSFCAG00000025002		Serum amyloid A protein Amyloid protein A [Source:UniProtKB/Swiss-Prot;Acc:P19707]	3.28339	10.3997	6.79e-05	0.00769672
ENSFCAG00000011156	GBP5	guanylate binding protein 5 [Source:HGNC Symbol;Acc:HGNC:19895]	3.29058	2.15299	2.74e-09	1.01e-06	GBP5	ENSG00000154451
ENSFCAG00000018323	SDS	serine dehydratase [Source:HGNC Symbol;Acc:HGNC:10691]	3.32153	3.39356	1.99e-05	0.00277782	SDS	ENSG00000135094
ENSFCAG00000009145	RRP9	ribosomal RNA processing 9, small subunit (SSU) processome component, homolog (yeast) [Source:HGNC Symbol;Acc:HGNC:16829]	3.8054	3.80215	3.74e-20	3.89e-17	RRP9	ENSG00000114767
ENSFCAG00000002161	TMEM171	transmembrane protein 171 [Source:HGNC Symbol;Acc:HGNC:27031]	3.86228	-0.30887	3.44e-07	7.28e-05	TMEM171	ENSG00000157111
ENSFCAG00000008365	CXCL9	C-X-C motif chemokine ligand 9 [Source:HGNC Symbol;Acc:HGNC:7098]	4.25328	2.82267	7.95e-14	4.54e-11	CXCL9	ENSG00000138755
ENSFCAG00000029553	ZNF517	zinc finger protein 517 [Source:HGNC Symbol;Acc:HGNC:27984]	5.46808	4.13794	8.95e-35	1.7e-31	ZNF517	ENSG00000197363
ENSFCAG00000000542	C1QC	complement C1q C chain [Source:HGNC Symbol;Acc:HGNC:1245]	6.59162	6.94406	9.28e-21	1.06e-17	C1QC	ENSG00000159189
ENSFCAG00000024831			7.43463	2.79679	4.12e-37	9.41e-34	CCDC71	ENSG00000177352
ENSFCAG00000027638			9.93668	0.234119	1.01e-16	6.79e-14
ENSFCAG00000025908	PHOSPHO2	phosphatase, orphan 2 [Source:HGNC Symbol;Acc:HGNC:28316]	10.1772	0.467562	7.6e-18	5.79e-15	PHOSPHO2	ENSG00000144362
ENSFCAG00000027553			10.2	0.489804	7.17e-18	5.79e-15	HIST1H2BK	ENSG00000197903

## Sheet: Lung DEGs
Differentially expressed genes in cat lung dataset (Infected/Non-infected)
Gene_ID	Gene symbol	Describtion	Log2 Fold Change	logCPM	pValue	FDR	Human gene symbol	Human gene stable ID
ENSFCAG00000032052	ND2	NADH-ubiquinone oxidoreductase chain 2 [Source:UniProtKB/Swiss-Prot;Acc:P48905]	-17.6566	10.7349	1.42e-116	1.9e-112	MT-ND2	ENSG00000198763
ENSFCAG00000022083			-13.7556	4.45216	1.83e-30	1.23e-26
ENSFCAG00000013162	C15orf59	chromosome 15 open reading frame 59 [Source:HGNC Symbol;Acc:HGNC:33753]	-11.2111	1.92597	5.72e-16	1.28e-12	C15orf59	ENSG00000205363
ENSFCAG00000024960			-11.0139	1.73251	7.2e-14	1.07e-10
ENSFCAG00000006593			-9.75833	0.510366	6.47e-12	7.88e-09	ZSCAN25	ENSG00000197037
ENSFCAG00000013893			-7.99112	7.98917	1.34e-17	4.48e-14	METTL7A	ENSG00000185432
ENSFCAG00000030664	TOPORS	TOP1 binding arginine/serine rich protein [Source:HGNC Symbol;Acc:HGNC:21653]	-6.36848	1.26202	8.95e-11	8e-08	TOPORS	ENSG00000197579
ENSFCAG00000030915	ZNF529	zinc finger protein 529 [Source:HGNC Symbol;Acc:HGNC:29328]	-3.24608	2.49995	6.28e-06	0.00280721	ZNF529	ENSG00000186020
ENSFCAG00000014002	COL2A1	collagen type II alpha 1 chain [Source:HGNC Symbol;Acc:HGNC:2200]	-3.04092	4.87715	3.13e-06	0.00161135	COL2A1	ENSG00000139219
ENSFCAG00000030817	TMEM69	transmembrane protein 69 [Source:HGNC Symbol;Acc:HGNC:28035]	-2.7289	3.24846	4.28e-05	0.00958261	TMEM69	ENSG00000159596
ENSFCAG00000022858	PARS2	prolyl-tRNA synthetase 2, mitochondrial (putative) [Source:HGNC Symbol;Acc:HGNC:30563]	-2.55769	3.79133	3.56e-05	0.00869808	PARS2	ENSG00000162396
ENSFCAG00000005983	POLE4	DNA polymerase epsilon 4, accessory subunit [Source:HGNC Symbol;Acc:HGNC:18755]	-2.30521	3.71727	0.00019534	0.0254189	POLE4	ENSG00000115350
ENSFCAG00000026865	SAMD8	sterile alpha motif domain containing 8 [Source:HGNC Symbol;Acc:HGNC:26320]	-2.23798	4.94684	2.56e-05	0.00751957	SAMD8	ENSG00000156671
ENSFCAG00000031594			-2.05986	7.43138	1.04e-07	6.99e-05	YAP1	ENSG00000137693
ENSFCAG00000027489	SLC25A36	solute carrier family 25 member 36 [Source:HGNC Symbol;Acc:HGNC:25554]	-2.05976	6.54006	3.87e-06	0.00191862	SLC25A36	ENSG00000114120
ENSFCAG00000023568	CALU	calumenin [Source:HGNC Symbol;Acc:HGNC:1458]	-2.01301	7.21481	2.63e-07	0.000167844	CALU	ENSG00000128595
ENSFCAG00000025968	CLEC4F	C-type lectin domain family 4 member F [Source:HGNC Symbol;Acc:HGNC:25357]	-1.89043	6.70427	2.91e-05	0.00779088	CLEC4F	ENSG00000152672
ENSFCAG00000023889	NPNT	nephronectin [Source:HGNC Symbol;Acc:HGNC:27405]	-1.59638	9.23524	3.2e-05	0.00808462	NPNT	ENSG00000168743
ENSFCAG00000014740	COL3A1	collagen type III alpha 1 chain [Source:HGNC Symbol;Acc:HGNC:2201]	-1.58397	10.5949	0.000152318	0.0212124	COL3A1	ENSG00000168542
ENSFCAG00000030653	DERL1	derlin 1 [Source:HGNC Symbol;Acc:HGNC:28454]	-1.57947	6.14177	0.000355479	0.0360946	DERL1	ENSG00000136986
ENSFCAG00000028725	RASSF2	Ras association domain family member 2 [Source:HGNC Symbol;Acc:HGNC:9883]	-1.31844	8.45666	0.00033062	0.035169	RASSF2	ENSG00000101265
ENSFCAG00000010002	WARS	tryptophanyl-tRNA synthetase [Source:HGNC Symbol;Acc:HGNC:12729]	1.28792	9.29512	0.000519372	0.0480079	WARS	ENSG00000140105
ENSFCAG00000001014			1.42571	6.48498	0.000500628	0.0469225	GBP1	ENSG00000117228
ENSFCAG00000013493	ATXN10	ataxin 10 [Source:HGNC Symbol;Acc:HGNC:10549]	1.4423	7.99836	0.000348276	0.0359072	ATXN10	ENSG00000130638
ENSFCAG00000003636	IDO1	indoleamine 2,3-dioxygenase 1 [Source:HGNC Symbol;Acc:HGNC:6059]	1.59939	7.36984	0.000101016	0.0162836	IDO1	ENSG00000131203
ENSFCAG00000027161	RAB18	RAB18, member RAS oncogene family [Source:HGNC Symbol;Acc:HGNC:14244]	1.61487	6.97323	7.13e-05	0.0132795	RAB18	ENSG00000099246
ENSFCAG00000022278	ANP32E	acidic nuclear phosphoprotein 32 family member E [Source:HGNC Symbol;Acc:HGNC:16673]	1.81834	6.22763	3.84e-05	0.00903216	ANP32E	ENSG00000143401
ENSFCAG00000011849			1.92595	6.19143	1.81e-05	0.00622127	GBP6	ENSG00000183347
ENSFCAG00000027886	CDKN1A	cyclin dependent kinase inhibitor 1A [Source:HGNC Symbol;Acc:HGNC:1784]	1.94651	5.20435	0.000263989	0.0307673	CDKN1A	ENSG00000124762
ENSFCAG00000029484	PGRMC1	progesterone receptor membrane component 1 [Source:HGNC Symbol;Acc:HGNC:16090]	2.10191	7.05972	1.03e-06	0.000598005	PGRMC1	ENSG00000101856
ENSFCAG00000024575	SNX10	sorting nexin 10 [Source:HGNC Symbol;Acc:HGNC:14974]	2.17675	5.96364	9.69e-05	0.0158392	SNX10	ENSG00000086300
ENSFCAG00000022992			2.17781	4.12161	0.00021982	0.0272801	MORF4L1	ENSG00000185787
ENSFCAG00000029406	LYSMD3	LysM domain containing 3 [Source:HGNC Symbol;Acc:HGNC:26969]	2.20897	4.71094	5.25e-05	0.0111249	LYSMD3	ENSG00000176018
ENSFCAG00000031214			2.2138	5.14554	2.76e-05	0.00777906	AL512506.3	ENSG00000281883
ENSFCAG00000021968	CISH	cytokine inducible SH2 containing protein [Source:HGNC Symbol;Acc:HGNC:1984]	2.21639	4.40531	0.000109321	0.0170375	CISH	ENSG00000114737
ENSFCAG00000011156	GBP5	guanylate binding protein 5 [Source:HGNC Symbol;Acc:HGNC:19895]	2.33553	5.22278	1.6e-05	0.00577916	GBP5	ENSG00000154451
ENSFCAG00000024018	IPCEF1	interaction protein for cytohesin exchange factors 1 [Source:HGNC Symbol;Acc:HGNC:21204]	2.45046	5.73598	6.28e-05	0.0120165	IPCEF1	ENSG00000074706
ENSFCAG00000022506			2.72369	1.26796	0.000291383	0.0322761
ENSFCAG00000009503	CXCL10	C-X-C motif chemokine ligand 10 [Source:HGNC Symbol;Acc:HGNC:10637]	2.74573	3.6389	5.31e-05	0.0111249	CXCL10	ENSG00000169245
ENSFCAG00000011138	DBH	dopamine beta-hydroxylase [Source:HGNC Symbol;Acc:HGNC:2689]	2.76231	1.22033	0.000553088	0.0498476	DBH	ENSG00000123454
ENSFCAG00000029180			2.78067	7.7995	0.000229131	0.02742	STMN1	ENSG00000117632
ENSFCAG00000001243	PSD	pleckstrin and Sec7 domain containing [Source:HGNC Symbol;Acc:HGNC:9507]	2.80284	6.42468	0.000552737	0.0498476	PSD	ENSG00000059915
ENSFCAG00000014628	TUBB2A	tubulin beta 2A class IIa [Source:HGNC Symbol;Acc:HGNC:12412]	2.81536	7.47088	0.000370403	0.0370486	TUBB2A	ENSG00000137267
ENSFCAG00000027428	CCDC127	coiled-coil domain containing 127 [Source:HGNC Symbol;Acc:HGNC:30520]	3.01959	5.04147	2.17e-08	1.53e-05	CCDC127	ENSG00000164366
ENSFCAG00000009592	TF	transferrin [Source:HGNC Symbol;Acc:HGNC:11740]	3.06104	6.32158	0.000336788	0.0352654	TF	ENSG00000091513
ENSFCAG00000026892	TRIQK	triple QxxK/R motif containing [Source:HGNC Symbol;Acc:HGNC:27828]	3.06834	2.73712	1.66e-05	0.00585344	TRIQK	ENSG00000205133
ENSFCAG00000003171	CDH20	cadherin 20 [Source:HGNC Symbol;Acc:HGNC:1760]	3.17141	1.38821	0.000524362	0.0481372	CDH20	ENSG00000101542
ENSFCAG00000008365	CXCL9	C-X-C motif chemokine ligand 9 [Source:HGNC Symbol;Acc:HGNC:7098]	3.19428	4.00944	0.00010329	0.016287	CXCL9	ENSG00000138755
ENSFCAG00000030676	C18orf25	chromosome 18 open reading frame 25 [Source:HGNC Symbol;Acc:HGNC:28172]	3.33519	4.49282	2.08e-05	0.00680401	C18orf25	ENSG00000152242
ENSFCAG00000008879	SCN1B	sodium voltage-gated channel beta subunit 1 [Source:HGNC Symbol;Acc:HGNC:10586]	3.42137	4.48654	0.000318135	0.0343868	SCN1B	ENSG00000105711
ENSFCAG00000006323			3.43696	4.28429	0.000228672	0.02742	ACOT7	ENSG00000097021
ENSFCAG00000023938	CXCL11	C-X-C motif chemokine ligand 11 [Source:HGNC Symbol;Acc:HGNC:10638]	3.44893	0.626317	8.32e-05	0.0146659	CXCL11	ENSG00000169248
ENSFCAG00000001325	RGS7	regulator of G protein signaling 7 [Source:HGNC Symbol;Acc:HGNC:10003]	3.48818	3.9972	0.000172962	0.0234162	RGS7	ENSG00000182901
ENSFCAG00000027846	MBP	myelin basic protein [Source:HGNC Symbol;Acc:HGNC:6925]	3.52058	6.72712	0.000207487	0.0260379	MBP	ENSG00000197971
ENSFCAG00000005451	MAP1B	microtubule associated protein 1B [Source:HGNC Symbol;Acc:HGNC:6836]	3.56128	7.89071	0.000207868	0.0260379	MAP1B	ENSG00000131711
ENSFCAG00000009336	REEP2	receptor accessory protein 2 [Source:HGNC Symbol;Acc:HGNC:17975]	3.57945	4.97499	0.000428885	0.0419588	REEP2	ENSG00000132563
ENSFCAG00000010269	TUBB4A	tubulin beta 4A class IVa [Source:HGNC Symbol;Acc:HGNC:20774]	3.58913	6.51379	0.000148891	0.0212124	TUBB4A	ENSG00000104833
ENSFCAG00000004282	ENO2	enolase 2 [Source:HGNC Symbol;Acc:HGNC:3353]	3.60975	6.23559	0.000206741	0.0260379	ENO2	ENSG00000111674
ENSFCAG00000005384	ANK2	ankyrin 2 [Source:HGNC Symbol;Acc:HGNC:493]	3.68103	5.28286	0.000275919	0.0313402	ANK2	ENSG00000145362
ENSFCAG00000009419	SCG5	secretogranin V [Source:HGNC Symbol;Acc:HGNC:10816]	3.70966	5.88931	0.000517899	0.0480079	SCG5	ENSG00000166922
ENSFCAG00000023197	ADD2	adducin 2 [Source:HGNC Symbol;Acc:HGNC:244]	3.72886	2.94672	0.000158386	0.0216617	ADD2	ENSG00000075340
ENSFCAG00000028004	FEZ1	fasciculation and elongation protein zeta 1 [Source:HGNC Symbol;Acc:HGNC:3659]	3.76927	5.28285	0.000328816	0.035169	FEZ1	ENSG00000149557
ENSFCAG00000014695	AGAP2	ArfGAP with GTPase domain, ankyrin repeat and PH domain 2 [Source:HGNC Symbol;Acc:HGNC:16921]	3.8038	6.37882	7.99e-05	0.01448	AGAP2	ENSG00000135439
ENSFCAG00000005837			3.82756	7.09847	0.000369066	0.0370486
ENSFCAG00000006601	NDRG4	NDRG family member 4 [Source:HGNC Symbol;Acc:HGNC:14466]	3.8312	5.79078	0.000298362	0.0327783	NDRG4	ENSG00000103034
ENSFCAG00000011140	ADCY1	adenylate cyclase 1 [Source:HGNC Symbol;Acc:HGNC:232]	3.84173	3.76514	0.000474026	0.044742	ADCY1	ENSG00000164742
ENSFCAG00000024215			3.85194	6.56405	1.57e-16	4.22e-13	CD1A	ENSG00000158477
ENSFCAG00000015790	MMP8	matrix metallopeptidase 8 [Source:HGNC Symbol;Acc:HGNC:7175]	3.86868	4.5543	9.19e-05	0.0153019	MMP8	ENSG00000118113
ENSFCAG00000000475	MAST1	microtubule associated serine/threonine kinase 1 [Source:HGNC Symbol;Acc:HGNC:19034]	3.89961	4.1376	0.000285451	0.0321505	MAST1	ENSG00000105613
ENSFCAG00000001217	CACNA1B	calcium voltage-gated channel subunit alpha1 B [Source:HGNC Symbol;Acc:HGNC:1389]	3.90944	4.09602	0.000288492	0.0322222	CACNA1B	ENSG00000148408
ENSFCAG00000004746	STX1A	syntaxin 1A [Source:HGNC Symbol;Acc:HGNC:11433]	3.91214	4.02237	0.000401027	0.0395218	STX1A	ENSG00000106089
ENSFCAG00000027251	NFASC	neurofascin [Source:HGNC Symbol;Acc:HGNC:29866]	3.95213	3.12445	5.52e-05	0.0113728	NFASC	ENSG00000163531
ENSFCAG00000026935	CHN1	N-chimaerin [Source:RefSeq peptide;Acc:NP_001180579]	3.95423	6.29656	0.000224804	0.02742	CHN1	ENSG00000128656
ENSFCAG00000001566	PRKCG	protein kinase C gamma [Source:HGNC Symbol;Acc:HGNC:9402]	3.99731	4.41468	0.000351182	0.0359305	PRKCG	ENSG00000126583
ENSFCAG00000009520	PLCH2	phospholipase C eta 2 [Source:HGNC Symbol;Acc:HGNC:29037]	4.16759	2.04493	7.83e-05	0.0143735	PLCH2	ENSG00000149527
ENSFCAG00000012182	CPE	carboxypeptidase E [Source:HGNC Symbol;Acc:HGNC:2303]	4.18839	7.18384	0.000191786	0.0252011	CPE	ENSG00000109472
ENSFCAG00000027869	MAPK8IP2	mitogen-activated protein kinase 8 interacting protein 2 [Source:HGNC Symbol;Acc:HGNC:6883]	4.21858	5.00265	8.95e-05	0.0153019	MAPK8IP2	ENSG00000008735
ENSFCAG00000026528	NCALD	neurocalcin delta [Source:HGNC Symbol;Acc:HGNC:7655]	4.22201	6.64682	2.97e-07	0.000180782	NCALD	ENSG00000104490
ENSFCAG00000007474	CHGA	chromogranin A [Source:HGNC Symbol;Acc:HGNC:1929]	4.26496	5.81612	0.000554151	0.0498476	CHGA	ENSG00000100604
ENSFCAG00000029704			4.29731	3.4828	0.000273478	0.0313284
ENSFCAG00000015544	SPOCK1	SPARC/osteonectin, cwcv and kazal like domains proteoglycan 1 [Source:HGNC Symbol;Acc:HGNC:11251]	4.32564	5.43701	0.000334572	0.0352654	SPOCK1	ENSG00000152377
ENSFCAG00000004584	SH3GL2	SH3 domain containing GRB2 like 2, endophilin A1 [Source:HGNC Symbol;Acc:HGNC:10831]	4.34098	3.5543	0.000256061	0.0301051	SH3GL2	ENSG00000107295
ENSFCAG00000002654	ADGRB3	adhesion G protein-coupled receptor B3 [Source:HGNC Symbol;Acc:HGNC:945]	4.34957	3.83737	0.000310221	0.033804	ADGRB3	ENSG00000135298
ENSFCAG00000026782			4.36895	4.93598	0.000471047	0.044742	NTM	ENSG00000182667
ENSFCAG00000011223	PCSK1N	proprotein convertase subtilisin/kexin type 1 inhibitor [Source:HGNC Symbol;Acc:HGNC:17301]	4.37026	5.56423	0.000140985	0.0205394	PCSK1N	ENSG00000102109
ENSFCAG00000001033	SPTBN4	spectrin beta, non-erythrocytic 4 [Source:HGNC Symbol;Acc:HGNC:14896]	4.40835	4.34354	0.000443198	0.0427351	SPTBN4	ENSG00000160460
ENSFCAG00000015760	PTPRZ1	protein tyrosine phosphatase, receptor type Z1 [Source:HGNC Symbol;Acc:HGNC:9685]	4.45793	4.66934	0.000231582	0.0274681	PTPRZ1	ENSG00000106278
ENSFCAG00000004239	MGAT5B	mannosyl (alpha-1,6-)-glycoprotein beta-1,6-N-acetyl-glucosaminyltransferase, isozyme B [Source:HGNC Symbol;Acc:HGNC:24140]	4.46681	4.90675	0.000399033	0.0395218	MGAT5B	ENSG00000167889
ENSFCAG00000030959			4.54783	3.89268	0.000191163	0.0252011	CCDC3	ENSG00000151468
ENSFCAG00000029827	NCAM2	neural cell adhesion molecule 2 [Source:HGNC Symbol;Acc:HGNC:7657]	4.58965	4.04243	0.000342855	0.0356224	NCAM2	ENSG00000154654
ENSFCAG00000027502	UGT8	UDP glycosyltransferase 8 [Source:HGNC Symbol;Acc:HGNC:12555]	4.59012	4.96372	0.000102053	0.0162836	UGT8	ENSG00000174607
ENSFCAG00000024030	FADS2	fatty acid desaturase 2 [Source:HGNC Symbol;Acc:HGNC:3575]	4.73814	4.92196	0.000153518	0.0212124	FADS2	ENSG00000134824
ENSFCAG00000027023	APOD	apolipoprotein D [Source:HGNC Symbol;Acc:HGNC:612]	4.73892	5.18693	0.00020366	0.0260379	APOD	ENSG00000189058
ENSFCAG00000011808	DYNC1I1	dynein cytoplasmic 1 intermediate chain 1 [Source:HGNC Symbol;Acc:HGNC:2963]	4.7517	3.67039	0.000438268	0.042566	DYNC1I1	ENSG00000158560
ENSFCAG00000002479	RAB3A	RAB3A, member RAS oncogene family [Source:HGNC Symbol;Acc:HGNC:9777]	4.75794	4.95697	0.000151897	0.0212124	RAB3A	ENSG00000105649
ENSFCAG00000028726	EEF1A2	eukaryotic translation elongation factor 1 alpha 2 [Source:HGNC Symbol;Acc:HGNC:3192]	4.77808	7.11919	0.000191492	0.0252011	EEF1A2	ENSG00000101210
ENSFCAG00000028422			4.8905	3.67888	0.000272848	0.0313284	AGT	ENSG00000135744
ENSFCAG00000009456	FAIM2	Fas apoptotic inhibitory molecule 2 [Source:HGNC Symbol;Acc:HGNC:17067]	4.8966	4.29115	0.000227114	0.02742	FAIM2	ENSG00000135472
ENSFCAG00000031336	MT3	metallothionein 3 [Source:HGNC Symbol;Acc:HGNC:7408]	4.90082	4.26863	0.000128336	0.0193269	MT3	ENSG00000087250
ENSFCAG00000031146			4.9608	3.33118	8.25e-05	0.0146659	LRRC4B	ENSG00000131409
ENSFCAG00000000962	BEND6	BEN domain containing 6 [Source:HGNC Symbol;Acc:HGNC:20871]	4.9762	3.91572	0.000472679	0.044742	BEND6	ENSG00000151917
ENSFCAG00000023986	MOG	myelin oligodendrocyte glycoprotein [Source:HGNC Symbol;Acc:HGNC:7197]	5.02399	4.14635	0.000137544	0.0202583	MOG	ENSG00000204655
ENSFCAG00000015356	PACSIN1	protein kinase C and casein kinase substrate in neurons 1 [Source:HGNC Symbol;Acc:HGNC:8570]	5.03651	4.60519	0.000130818	0.0194817	PACSIN1	ENSG00000124507
ENSFCAG00000000183	CLSTN3	calsyntenin 3 [Source:HGNC Symbol;Acc:HGNC:18371]	5.0395	6.29933	5.11e-05	0.011039	CLSTN3	ENSG00000139182
ENSFCAG00000001089	CPNE5	copine 5 [Source:HGNC Symbol;Acc:HGNC:2318]	5.04065	4.45477	3.64e-05	0.00871777	CPNE5	ENSG00000124772
ENSFCAG00000008189	SYN1	synapsin I [Source:HGNC Symbol;Acc:HGNC:11494]	5.14038	5.46303	3.05e-05	0.00786045	SYN1	ENSG00000008056
ENSFCAG00000008067	APBA2	amyloid beta precursor protein binding family A member 2 [Source:HGNC Symbol;Acc:HGNC:579]	5.14096	4.07066	9.24e-05	0.0153019	APBA2	ENSG00000034053
ENSFCAG00000002234	MAPK10	mitogen-activated protein kinase 10 [Source:HGNC Symbol;Acc:HGNC:6872]	5.16676	3.48431	9.23e-05	0.0153019	MAPK10	ENSG00000109339
ENSFCAG00000026644	CTXN1	cortexin 1 [Source:HGNC Symbol;Acc:HGNC:31108]	5.1796	4.16099	7.12e-05	0.0132795	CTXN1	ENSG00000178531
ENSFCAG00000010065	PPP2R2B	protein phosphatase 2 regulatory subunit Bbeta [Source:HGNC Symbol;Acc:HGNC:9305]	5.19271	5.10494	4.29e-05	0.00958261	PPP2R2B	ENSG00000156475
ENSFCAG00000006290	CRK	CRK proto-oncogene, adaptor protein [Source:HGNC Symbol;Acc:HGNC:2362]	5.27553	3.63499	7.69e-13	1.03e-09	CRK	ENSG00000167193
ENSFCAG00000002447	DOCK3	dedicator of cytokinesis 3 [Source:HGNC Symbol;Acc:HGNC:2989]	5.33132	4.93216	6.15e-05	0.0120165	DOCK3	ENSG00000088538
ENSFCAG00000019129	CAMK2B	calcium/calmodulin dependent protein kinase II beta [Source:HGNC Symbol;Acc:HGNC:1461]	5.39497	5.3775	2.58e-05	0.00751957	CAMK2B	ENSG00000058404
ENSFCAG00000004480	NRCAM	neuronal cell adhesion molecule [Source:HGNC Symbol;Acc:HGNC:7994]	5.45806	6.14135	2.36e-05	0.00751696	NRCAM	ENSG00000091129
ENSFCAG00000011642	NACAD	NAC alpha domain containing [Source:HGNC Symbol;Acc:HGNC:22196]	5.52976	3.8463	2.45e-05	0.00751957	NACAD	ENSG00000136274
ENSFCAG00000028140	TTYH1	tweety family member 1 [Source:HGNC Symbol;Acc:HGNC:13476]	5.56917	4.60821	5.07e-05	0.011039	TTYH1	ENSG00000167614
ENSFCAG00000008116	STMN2	stathmin 2 [Source:HGNC Symbol;Acc:HGNC:10577]	5.58159	5.13435	0.000153031	0.0212124	STMN2	ENSG00000104435
ENSFCAG00000014418	STMN4	stathmin 4 [Source:HGNC Symbol;Acc:HGNC:16078]	5.59809	4.56976	4.19e-05	0.00958261	STMN4	ENSG00000015592
ENSFCAG00000008314	FBXL16	F-box and leucine rich repeat protein 16 [Source:HGNC Symbol;Acc:HGNC:14150]	5.61679	4.02091	2.84e-05	0.00777906	FBXL16	ENSG00000127585
ENSFCAG00000030455	MRPS6	mitochondrial ribosomal protein S6 [Source:HGNC Symbol;Acc:HGNC:14051]	5.7346	3.11197	7.7e-09	5.73e-06	MRPS6	ENSG00000243927
ENSFCAG00000015269	CADM3	cell adhesion molecule 3 [Source:HGNC Symbol;Acc:HGNC:17601]	5.77535	5.56876	5.85e-05	0.0117072	CADM3	ENSG00000162706
ENSFCAG00000008374			5.79372	5.00322	5.74e-05	0.0116651	DPP6	ENSG00000130226
ENSFCAG00000026437	WASF1	WAS protein family member 1 [Source:HGNC Symbol;Acc:HGNC:12732]	5.79424	4.82487	6.22e-05	0.0120165	WASF1	ENSG00000112290
ENSFCAG00000012567	SCG3	secretogranin III [Source:HGNC Symbol;Acc:HGNC:13707]	5.8182	4.82159	2.91e-06	0.00155761	SCG3	ENSG00000104112
ENSFCAG00000025169	TMEM132B	transmembrane protein 132B [Source:HGNC Symbol;Acc:HGNC:29397]	5.87492	5.74826	1.05e-05	0.00427094	TMEM132B	ENSG00000139364
ENSFCAG00000027246	BRINP1	BMP/retinoic acid inducible neural specific 1 [Source:HGNC Symbol;Acc:HGNC:2687]	5.88069	5.23425	9.25e-05	0.0153019	BRINP1	ENSG00000078725
ENSFCAG00000003052	RUNDC3A	RUN domain containing 3A [Source:HGNC Symbol;Acc:HGNC:16984]	5.92519	5.23929	1.87e-05	0.00627878	RUNDC3A	ENSG00000108309
ENSFCAG00000002451	BCAS1	breast carcinoma amplified sequence 1 [Source:HGNC Symbol;Acc:HGNC:974]	5.93951	3.58969	8.1e-06	0.00339465	BCAS1	ENSG00000064787
ENSFCAG00000029446	OLFM2	olfactomedin 2 [Source:HGNC Symbol;Acc:HGNC:17189]	5.96575	5.34956	0.000115977	0.0178182	OLFM2	ENSG00000105088
ENSFCAG00000008896	MAG	myelin associated glycoprotein [Source:HGNC Symbol;Acc:HGNC:6783]	6.07909	5.5172	2.79e-05	0.00777906	MAG	ENSG00000105695
ENSFCAG00000030011	HOMEZ	homeobox and leucine zipper encoding [Source:HGNC Symbol;Acc:HGNC:20164]	6.09108	4.14473	3.19e-09	2.51e-06	HOMEZ	ENSG00000215271
ENSFCAG00000025089	KIF5C	kinesin family member 5C [Source:HGNC Symbol;Acc:HGNC:6325]	6.12874	7.66976	1.21e-06	0.000673375	KIF5C	ENSG00000168280
ENSFCAG00000005468	GFAP	glial fibrillary acidic protein [Source:HGNC Symbol;Acc:HGNC:4235]	6.1907	4.7525	0.000116989	0.0178182	GFAP	ENSG00000131095
ENSFCAG00000025931			6.39586	5.5074	6.25e-06	0.00280721	SNAP91	ENSG00000065609
ENSFCAG00000003821	SYP	synaptophysin [Source:HGNC Symbol;Acc:HGNC:11506]	6.44107	5.26093	2.5e-05	0.00751957	SYP	ENSG00000102003
ENSFCAG00000004077	CRMP1	collapsin response mediator protein 1 [Source:HGNC Symbol;Acc:HGNC:2365]	6.50176	5.58472	3.03e-05	0.00786045	CRMP1	ENSG00000072832
ENSFCAG00000004319	GAP43	neuromodulin [Source:RefSeq peptide;Acc:NP_001009303]	6.52456	4.98019	1.35e-05	0.00531582	GAP43	ENSG00000172020
ENSFCAG00000010251	GRIN1	glutamate ionotropic receptor NMDA type subunit 1 [Source:HGNC Symbol;Acc:HGNC:4584]	6.81116	6.08467	1.42e-05	0.00542906	GRIN1	ENSG00000176884
ENSFCAG00000015060	TMEM130	transmembrane protein 130 [Source:HGNC Symbol;Acc:HGNC:25429]	6.81309	5.9747	3.57e-05	0.00869808	TMEM130	ENSG00000166448
ENSFCAG00000008720	RTN1	reticulon 1 [Source:HGNC Symbol;Acc:HGNC:10467]	6.92639	6.74607	6.55e-06	0.00283065	RTN1	ENSG00000139970
ENSFCAG00000006319	CHD5	chromodomain helicase DNA binding protein 5 [Source:HGNC Symbol;Acc:HGNC:16816]	7.0067	5.57541	4.81e-06	0.00230291	CHD5	ENSG00000116254
ENSFCAG00000031240			7.10647	4.21267	5.78e-20	2.58e-16
ENSFCAG00000000220	CHGB	chromogranin B [Source:HGNC Symbol;Acc:HGNC:1930]	7.34255	6.36494	1.55e-05	0.00575527	CHGB	ENSG00000089199
ENSFCAG00000028306	S100A2	S100 calcium binding protein A2 [Source:HGNC Symbol;Acc:HGNC:10492]	8.78043	-0.444606	1.45e-09	1.22e-06	S100A2	ENSG00000196754
ENSFCAG00000022425			9.5609	0.302733	2.07e-11	2.31e-08
ENSFCAG00000025752	AKAP12	A-kinase anchoring protein 12 [Source:HGNC Symbol;Acc:HGNC:370]	9.80955	0.546047	2.88e-11	2.97e-08	AKAP12	ENSG00000131016
ENSFCAG00000015012	GJC3	gap junction protein gamma 3 [Source:HGNC Symbol;Acc:HGNC:17495]	10.9474	1.65934	7.04e-15	1.18e-11	GJC3	ENSG00000176402
ENSFCAG00000012542	B3GNT7	UDP-GlcNAc:betaGal beta-1,3-N-acetylglucosaminyltransferase 7 [Source:HGNC Symbol;Acc:HGNC:18811]	10.9517	1.65821	5.13e-11	4.91e-08	B3GNT7	ENSG00000156966
ENSFCAG00000026551	CDC42	cell division cycle 42 [Source:HGNC Symbol;Acc:HGNC:1736]	10.9588	1.66924	1.54e-15	2.95e-12	CDC42	ENSG00000070831

## Sheet: Small intestine DEGs
Differentially expressed genes in cat small intestine dataset (Infected/Non-infected)
Gene_ID	Gene symbol	Describtion	Log2 Fold Change	logCPM	pValue	FDR	Human gene symbol	Human gene stable ID
ENSFCAG00000011440			-14.6305	4.87023	1.72e-18	3.7e-15	GIMAP7	ENSG00000179144
ENSFCAG00000029904			-11.0843	1.34048	1.13e-18	2.91e-15
ENSFCAG00000003463			-11.0652	1.32087	9.27e-19	2.91e-15
ENSFCAG00000022924			-8.9641	-0.716782	1.39e-10	8.14e-08	AC083902.2	ENSG00000248713
ENSFCAG00000025055	MAMDC4	MAM domain containing 4 [Source:HGNC Symbol;Acc:HGNC:24083]	-6.31813	6.04347	1.2e-13	1.31e-10	MAMDC4	ENSG00000177943
ENSFCAG00000000344	CYP1A2	cytochrome P450 family 1 subfamily A member 2 [Source:HGNC Symbol;Acc:HGNC:2596]	-6.26207	1.14634	1.71e-08	6.51e-06	CYP1A2	ENSG00000140505
ENSFCAG00000029664			-6.14016	3.398	2.41e-14	3.11e-11	IGLV3-21	ENSG00000211662
ENSFCAG00000028448			-5.66289	0.579251	6.4e-11	3.94e-08
ENSFCAG00000000542	C1QC	complement C1q C chain [Source:HGNC Symbol;Acc:HGNC:1245]	-5.56337	6.95413	1.59e-11	1.37e-08	C1QC	ENSG00000159189
ENSFCAG00000023160			-5.26911	2.9289	6.47e-17	1.04e-13	RNF135	ENSG00000181481
ENSFCAG00000028351			-4.7459	-0.277955	1.06e-07	3.42e-05	SLC7A3	ENSG00000165349
ENSFCAG00000005033	UCP3	uncoupling protein 3 [Source:HGNC Symbol;Acc:HGNC:12519]	-4.42738	0.557943	1.05e-06	0.000288539	UCP3	ENSG00000175564
ENSFCAG00000004150	KMO	kynurenine 3-monooxygenase [Source:HGNC Symbol;Acc:HGNC:6381]	-4.20228	0.999142	8.18e-08	2.75e-05	KMO	ENSG00000117009
ENSFCAG00000013905	ZNF32	zinc finger protein 32 [Source:HGNC Symbol;Acc:HGNC:13095]	-4.04116	2.63988	1.82e-11	1.39e-08	ZNF32	ENSG00000169740
ENSFCAG00000013825	SLC5A12	solute carrier family 5 member 12 [Source:HGNC Symbol;Acc:HGNC:28750]	-3.967	2.99123	1.64e-08	6.4e-06	SLC5A12	ENSG00000148942
ENSFCAG00000027043	AQP1	aquaporin 1 (Colton blood group) [Source:HGNC Symbol;Acc:HGNC:633]	-3.95607	6.15758	3.51e-06	0.000850556	AQP1	ENSG00000240583
ENSFCAG00000030026	NOCT	nocturnin [Source:HGNC Symbol;Acc:HGNC:14254]	-3.83961	2.8805	2.04e-09	1.01e-06	NOCT	ENSG00000151014
ENSFCAG00000001518	ENO4	enolase family member 4 [Source:HGNC Symbol;Acc:HGNC:31670]	-3.67121	1.19905	4.16e-07	0.000116923	ENO4	ENSG00000188316
ENSFCAG00000015767	APOA2	apolipoprotein A2 [Source:HGNC Symbol;Acc:HGNC:601]	-3.58528	5.08675	2.72e-17	5.01e-14	APOA2	ENSG00000158874
ENSFCAG00000008852	SLC10A1	solute carrier family 10 member 1 [Source:HGNC Symbol;Acc:HGNC:10905]	-3.47011	0.919798	2.52e-05	0.00464529	SLC10A1	ENSG00000100652
ENSFCAG00000003846	GABRQ	gamma-aminobutyric acid type A receptor theta subunit [Source:HGNC Symbol;Acc:HGNC:14454]	-3.46257	0.430881	2.3e-06	0.000582584	GABRQ	ENSG00000268089
ENSFCAG00000029144	HES1	hes family bHLH transcription factor 1 [Source:HGNC Symbol;Acc:HGNC:5192]	-3.30126	3.8761	6.29e-11	3.94e-08	HES1	ENSG00000114315
ENSFCAG00000013397	MED18	mediator complex subunit 18 [Source:HGNC Symbol;Acc:HGNC:25944]	-3.25583	3.81703	2.26e-11	1.62e-08	MED18	ENSG00000130772
ENSFCAG00000000276	HAAO	3-hydroxyanthranilate 3,4-dioxygenase [Source:HGNC Symbol;Acc:HGNC:4796]	-3.19818	3.90115	6.79e-09	2.92e-06	HAAO	ENSG00000162882
ENSFCAG00000012398	SLC22A13	solute carrier family 22 member 13 [Source:HGNC Symbol;Acc:HGNC:8494]	-3.1946	1.50934	4.6e-05	0.00780818	SLC22A13	ENSG00000172940
ENSFCAG00000024550	KBTBD2	kelch repeat and BTB domain containing 2 [Source:HGNC Symbol;Acc:HGNC:21751]	-3.14072	5.04108	1.05e-14	1.5e-11	KBTBD2	ENSG00000170852
ENSFCAG00000002210	ACOX2	acyl-CoA oxidase 2 [Source:HGNC Symbol;Acc:HGNC:120]	-3.10538	1.08739	1.08e-05	0.00211202	ACOX2	ENSG00000168306
ENSFCAG00000013957			-3.10335	1.63958	1.91e-05	0.00357346	TMC3	ENSG00000188869
ENSFCAG00000004635	DGAT2	diacylglycerol O-acyltransferase 2 [Source:HGNC Symbol;Acc:HGNC:16940]	-3.08067	6.96231	1.38e-08	5.56e-06	DGAT2	ENSG00000062282
ENSFCAG00000009700	UGT1A1	UDP-glucuronosyltransferase 1-1 precursor [Source:RefSeq peptide;Acc:NP_001009359]	-3.0445	2.61336	0.000158321	0.0202432	UGT1A3	ENSG00000243135
ENSFCAG00000027163	FGF19	fibroblast growth factor 19 [Source:HGNC Symbol;Acc:HGNC:3675]	-2.94877	0.947865	0.000110377	0.0150043	FGF19	ENSG00000162344
ENSFCAG00000022263	AQP8	aquaporin 8 [Source:HGNC Symbol;Acc:HGNC:642]	-2.92306	2.8034	5.46e-06	0.00121545	AQP8	ENSG00000103375
ENSFCAG00000027223			-2.87229	2.53804	3.5e-07	0.000102648
ENSFCAG00000031056			-2.71781	1.04249	8.11e-05	0.0124724
ENSFCAG00000013466	ABCG5	ATP binding cassette subfamily G member 5 [Source:HGNC Symbol;Acc:HGNC:13886]	-2.70022	5.03758	1.82e-11	1.39e-08	ABCG5	ENSG00000138075
ENSFCAG00000012580	APOH	apolipoprotein H [Source:HGNC Symbol;Acc:HGNC:616]	-2.68701	2.66862	5.08e-05	0.00851817	APOH	ENSG00000091583
ENSFCAG00000000930			-2.65685	4.9744	0.000295963	0.0341255
ENSFCAG00000027428	CCDC127	coiled-coil domain containing 127 [Source:HGNC Symbol;Acc:HGNC:30520]	-2.57765	4.62331	1.77e-09	9.12e-07	CCDC127	ENSG00000164366
ENSFCAG00000023229			-2.5427	0.823853	0.00010962	0.0150043
ENSFCAG00000002439	SLC5A4	solute carrier family 5 member 4 [Source:HGNC Symbol;Acc:HGNC:11039]	-2.49835	3.14744	0.000305554	0.0346133	SLC5A4	ENSG00000100191
ENSFCAG00000023799			-2.49308	3.27737	0.000422882	0.0433421
ENSFCAG00000014873	DFNA5	DFNA5, deafness associated tumor suppressor [Source:HGNC Symbol;Acc:HGNC:2810]	-2.46805	2.78128	0.000321323	0.035761	DFNA5	ENSG00000105928
ENSFCAG00000029088	F2	coagulation factor II, thrombin [Source:HGNC Symbol;Acc:HGNC:3535]	-2.43863	2.75938	8.33e-05	0.0126583	F2	ENSG00000180210
ENSFCAG00000023135			-2.40178	4.54194	1.24e-07	3.8e-05	CYP3A4	ENSG00000160868
ENSFCAG00000014182	MEP1B	meprin A subunit beta [Source:HGNC Symbol;Acc:HGNC:7020]	-2.37806	6.97965	5.1e-08	1.78e-05	MEP1B	ENSG00000141434
ENSFCAG00000010876	OTC	ornithine carbamoyltransferase [Source:HGNC Symbol;Acc:HGNC:8512]	-2.33335	2.92779	3.27e-05	0.00593968	OTC	ENSG00000036473
ENSFCAG00000026022			-2.32077	8.20878	2.88e-08	1.03e-05	CYP3A4	ENSG00000160868
ENSFCAG00000028031	SPTBN5	spectrin beta, non-erythrocytic 5 [Source:HGNC Symbol;Acc:HGNC:15680]	-2.277	2.52151	0.000249126	0.0300674	SPTBN5	ENSG00000137877
ENSFCAG00000014597	BBOX1	gamma-butyrobetaine hydroxylase 1 [Source:HGNC Symbol;Acc:HGNC:964]	-2.22957	2.81462	7.92e-05	0.0123207	BBOX1	ENSG00000129151
ENSFCAG00000006823	SLC6A20	solute carrier family 6 member 20 [Source:HGNC Symbol;Acc:HGNC:30927]	-2.22031	3.79585	6.86e-05	0.0109337	SLC6A20	ENSG00000163817
ENSFCAG00000024155			-2.20746	4.55009	3.58e-05	0.00627195	AC005324.3	ENSG00000251537
ENSFCAG00000013467	ABCG8	ATP binding cassette subfamily G member 8 [Source:HGNC Symbol;Acc:HGNC:13887]	-2.13658	5.22419	1.18e-07	3.73e-05	ABCG8	ENSG00000143921
ENSFCAG00000013665	MS4A10	membrane spanning 4-domains A10 [Source:HGNC Symbol;Acc:HGNC:13368]	-2.09247	6.12633	9.49e-06	0.00196753	MS4A10	ENSG00000172689
ENSFCAG00000001516	PNLIPRP2	pancreatic lipase related protein 2 (gene/pseudogene) [Source:HGNC Symbol;Acc:HGNC:9157]	-2.02463	6.47627	0.000271321	0.0315661	PNLIPRP2	ENSG00000266200
ENSFCAG00000001574	ENPP6	ectonucleotide pyrophosphatase/phosphodiesterase 6 [Source:HGNC Symbol;Acc:HGNC:23409]	-1.95157	5.24301	0.000259302	0.0307214	ENPP6	ENSG00000164303
ENSFCAG00000006182	GUCA2B	guanylate cyclase activator 2B [Source:HGNC Symbol;Acc:HGNC:4683]	-1.9212	6.2783	5.97e-05	0.00963924	GUCA2B	ENSG00000044012
ENSFCAG00000008853	NEURL3	neuralized E3 ubiquitin protein ligase 3 [Source:HGNC Symbol;Acc:HGNC:25162]	-1.92099	5.32741	1.04e-05	0.00209257	NEURL3	ENSG00000163121
ENSFCAG00000005111	ASS1	argininosuccinate synthase 1 [Source:HGNC Symbol;Acc:HGNC:758]	-1.90006	4.91823	7.78e-05	0.0122541	ASS1	ENSG00000130707
ENSFCAG00000028183			-1.8813	4.28881	1.05e-05	0.00209257	TMEM110-MUSTN1	ENSG00000248592
ENSFCAG00000006929			-1.88003	4.43658	5.63e-05	0.00932455	AC068533.4	ENSG00000249319
ENSFCAG00000012724	RAB17	RAB17, member RAS oncogene family [Source:HGNC Symbol;Acc:HGNC:16523]	-1.85889	5.53263	0.000326761	0.035761	RAB17	ENSG00000124839
ENSFCAG00000024232			-1.75873	7.82725	0.00022096	0.027176
ENSFCAG00000022435	SLC30A4	solute carrier family 30 member 4 [Source:HGNC Symbol;Acc:HGNC:11015]	-1.74222	5.77725	0.000351123	0.0371673	SLC30A4	ENSG00000104154
ENSFCAG00000028084			-1.72886	4.83645	9.22e-05	0.0134434
ENSFCAG00000029905	JADE2	jade family PHD finger 2 [Source:HGNC Symbol;Acc:HGNC:22984]	-1.70241	5.63224	0.000112302	0.015107	JADE2	ENSG00000043143
ENSFCAG00000025186	TM4SF4	transmembrane 4 L six family member 4 [Source:HGNC Symbol;Acc:HGNC:11856]	-1.68678	6.80459	6.32e-06	0.0013613	TM4SF4	ENSG00000169903
ENSFCAG00000003806	CES2	carboxylesterase 2 [Source:HGNC Symbol;Acc:HGNC:1864]	-1.56798	7.0931	6.55e-06	0.00138667	CES2	ENSG00000172831
ENSFCAG00000025258	PLEKHO1	pleckstrin homology domain containing O1 [Source:HGNC Symbol;Acc:HGNC:24310]	-1.50377	4.99319	0.000102382	0.0143713	PLEKHO1	ENSG00000023902
ENSFCAG00000008974	ANPEP	aminopeptidase N [Source:RefSeq peptide;Acc:NP_001009252]	-1.45697	11.5587	0.000342981	0.0369105	ANPEP	ENSG00000166825
ENSFCAG00000014846	SLC15A1	solute carrier family 15 member 1 [Source:HGNC Symbol;Acc:HGNC:10920]	-1.44255	8.60357	0.000350164	0.0371673	SLC15A1	ENSG00000088386
ENSFCAG00000018483	APOA1	apolipoprotein A1 [Source:HGNC Symbol;Acc:HGNC:600]	-1.44125	12.7835	0.000310433	0.0348603	APOA1	ENSG00000118137
ENSFCAG00000010937	ENPP2	ectonucleotide pyrophosphatase/phosphodiesterase 2 [Source:HGNC Symbol;Acc:HGNC:3357]	-1.40578	7.90275	0.000305292	0.0346133	ENPP2	ENSG00000136960
ENSFCAG00000024268	CD36	CD36 molecule [Source:HGNC Symbol;Acc:HGNC:1663]	-1.40347	7.9139	5.72e-05	0.00935084	CD36	ENSG00000135218
ENSFCAG00000002841	ABCG2	ATP binding cassette subfamily G member 2 (Junior blood group) [Source:HGNC Symbol;Acc:HGNC:74]	-1.3877	5.41009	0.000258604	0.0307214	ABCG2	ENSG00000118777
ENSFCAG00000030449	APMAP	adipocyte plasma membrane associated protein [Source:HGNC Symbol;Acc:HGNC:13238]	-1.28749	7.13324	0.000165971	0.0208092	APMAP	ENSG00000101474
ENSFCAG00000023163	KCTD20	potassium channel tetramerization domain containing 20 [Source:HGNC Symbol;Acc:HGNC:21052]	1.34318	6.24366	8.48e-05	0.0127361	KCTD20	ENSG00000112078
ENSFCAG00000008610	MTHFD2	methylenetetrahydrofolate dehydrogenase (NADP+ dependent) 2, methenyltetrahydrofolate cyclohydrolase [Source:HGNC Symbol;Acc:HGNC:7434]	1.40243	5.11674	0.000468491	0.0469341	MTHFD2	ENSG00000065911
ENSFCAG00000025716	FAM129A	family with sequence similarity 129 member A [Source:HGNC Symbol;Acc:HGNC:16784]	1.42562	5.79377	0.000143006	0.0184678	FAM129A	ENSG00000135842
ENSFCAG00000010646	NOSTRIN	nitric oxide synthase trafficking [Source:HGNC Symbol;Acc:HGNC:20203]	1.43231	4.63665	0.000325274	0.035761	NOSTRIN	ENSG00000163072
ENSFCAG00000012040	SLC7A5	solute carrier family 7 member 5 [Source:HGNC Symbol;Acc:HGNC:11063]	1.48483	5.48262	0.000410537	0.0424682	SLC7A5	ENSG00000103257
ENSFCAG00000030517	RAB40C	RAB40C, member RAS oncogene family [Source:HGNC Symbol;Acc:HGNC:18285]	1.60267	5.12606	3.64e-05	0.00627195	RAB40C	ENSG00000197562
ENSFCAG00000023543	OLFM1	olfactomedin 1 [Source:HGNC Symbol;Acc:HGNC:17187]	1.63198	5.15507	0.000469724	0.0469341	OLFM1	ENSG00000130558
ENSFCAG00000027677	SOCS3	suppressor of cytokine signaling 3 [Source:HGNC Symbol;Acc:HGNC:19391]	1.63218	3.9566	0.000332286	0.03606	SOCS3	ENSG00000184557
ENSFCAG00000014157	CDIPT	CDP-diacylglycerol--inositol 3-phosphatidyltransferase [Source:HGNC Symbol;Acc:HGNC:1769]	1.64097	6.30636	1.35e-06	0.000356933	CDIPT	ENSG00000103502
ENSFCAG00000010002	WARS	tryptophanyl-tRNA synthetase [Source:HGNC Symbol;Acc:HGNC:12729]	1.64757	10.3932	3.56e-06	0.000850556	WARS	ENSG00000140105
ENSFCAG00000028642	PDK4	pyruvate dehydrogenase kinase 4 [Source:HGNC Symbol;Acc:HGNC:8812]	1.64993	6.6975	3.31e-05	0.00594256	PDK4	ENSG00000004799
ENSFCAG00000009644	TNS4	tensin 4 [Source:HGNC Symbol;Acc:HGNC:24352]	1.72801	4.63372	3.64e-05	0.00627195	TNS4	ENSG00000131746
ENSFCAG00000003636	IDO1	indoleamine 2,3-dioxygenase 1 [Source:HGNC Symbol;Acc:HGNC:6059]	1.75106	8.84574	0.00017819	0.0221264	IDO1	ENSG00000131203
ENSFCAG00000031114	PHF13	PHD finger protein 13 [Source:HGNC Symbol;Acc:HGNC:22983]	1.78256	3.45341	0.000411068	0.0424682	PHF13	ENSG00000116273
ENSFCAG00000011659	PYCR1	pyrroline-5-carboxylate reductase 1 [Source:HGNC Symbol;Acc:HGNC:9721]	1.79953	4.29841	0.000108131	0.0150043	PYCR1	ENSG00000183010
ENSFCAG00000024401	RAB10	RAB10, member RAS oncogene family [Source:HGNC Symbol;Acc:HGNC:9759]	1.81762	6.88705	1.59e-07	4.77e-05	RAB10	ENSG00000084733
ENSFCAG00000004772	BMP4	bone morphogenetic protein 4 [Source:HGNC Symbol;Acc:HGNC:1071]	1.83176	6.30866	8.31e-08	2.75e-05	BMP4	ENSG00000125378
ENSFCAG00000025272	SIGMAR1	sigma non-opioid intracellular receptor 1 [Source:HGNC Symbol;Acc:HGNC:8157]	1.91867	5.14921	9.6e-06	0.00196753	SIGMAR1	ENSG00000147955
ENSFCAG00000003244	SMOX	spermine oxidase [Source:HGNC Symbol;Acc:HGNC:15862]	1.96922	2.38347	0.000396559	0.0416355	SMOX	ENSG00000088826
ENSFCAG00000031770	LRRC59	leucine rich repeat containing 59 [Source:HGNC Symbol;Acc:HGNC:28817]	2.05795	8.86605	2.58e-08	9.53e-06	LRRC59	ENSG00000108829
ENSFCAG00000030345	MXD1	MAX dimerization protein 1 [Source:HGNC Symbol;Acc:HGNC:6761]	2.07592	8.16293	2.44e-09	1.17e-06	MXD1	ENSG00000059728
ENSFCAG00000022830	ASNS	asparagine synthetase (glutamine-hydrolyzing) [Source:HGNC Symbol;Acc:HGNC:753]	2.10378	7.4213	1.08e-06	0.0002894	ASNS	ENSG00000070669
ENSFCAG00000032012			2.16591	4.05648	1.59e-06	0.000409871	MINPP1	ENSG00000107789
ENSFCAG00000022103	ZNF16	zinc finger protein 16 [Source:HGNC Symbol;Acc:HGNC:12947]	2.21237	2.91264	9.26e-05	0.0134434	ZNF16	ENSG00000170631
ENSFCAG00000001459	ALDH1L2	aldehyde dehydrogenase 1 family member L2 [Source:HGNC Symbol;Acc:HGNC:26777]	2.29717	3.76292	9.61e-05	0.013787	ALDH1L2	ENSG00000136010
ENSFCAG00000024343	SDR42E1	short chain dehydrogenase/reductase family 42E, member 1 [Source:HGNC Symbol;Acc:HGNC:29834]	2.30506	3.56152	1.64e-05	0.00315964	SDR42E1	ENSG00000184860
ENSFCAG00000012443	KRT17	keratin 17 [Source:HGNC Symbol;Acc:HGNC:6427]	2.31582	1.11557	0.000464319	0.0469341	KRT17	ENSG00000128422
ENSFCAG00000001947	CH25H	cholesterol 25-hydroxylase [Source:HGNC Symbol;Acc:HGNC:1907]	2.34512	2.69226	0.000472466	0.0469341	CH25H	ENSG00000138135
ENSFCAG00000012705	TMPRSS3	transmembrane protease, serine 3 [Source:HGNC Symbol;Acc:HGNC:11877]	2.36264	3.59088	6.11e-06	0.00133678	TMPRSS3	ENSG00000160183
ENSFCAG00000001506	SLC1A4	solute carrier family 1 member 4 [Source:HGNC Symbol;Acc:HGNC:10942]	2.47717	3.82398	2.97e-06	0.000738604	SLC1A4	ENSG00000115902
ENSFCAG00000013275	FOSL1	FOS like 1, AP-1 transcription factor subunit [Source:HGNC Symbol;Acc:HGNC:13718]	2.54737	0.592979	0.000262341	0.0307988	FOSL1	ENSG00000175592
ENSFCAG00000030562	ZNF784	zinc finger protein 784 [Source:HGNC Symbol;Acc:HGNC:33111]	2.58481	1.98856	0.000165571	0.0208092	ZNF784	ENSG00000179922
ENSFCAG00000029564	NQO1	NAD(P)H quinone dehydrogenase 1 [Source:HGNC Symbol;Acc:HGNC:2874]	2.58728	7.22447	0.000116122	0.0153785	NQO1	ENSG00000181019
ENSFCAG00000030746	DLK2	delta like non-canonical Notch ligand 2 [Source:HGNC Symbol;Acc:HGNC:21113]	2.64975	-0.102671	0.000240683	0.0293224	DLK2	ENSG00000171462
ENSFCAG00000022732	TNFRSF6B	TNF receptor superfamily member 6b [Source:HGNC Symbol;Acc:HGNC:11921]	2.72243	4.92125	3.85e-09	1.77e-06	TNFRSF6B	ENSG00000243509
ENSFCAG00000025205	RFLNB	refilin B [Source:HGNC Symbol;Acc:HGNC:28705]	2.79836	4.26036	5.89e-10	3.31e-07	RFLNB	ENSG00000183688
ENSFCAG00000002838	SPP1	secreted phosphoprotein 1 [Source:HGNC Symbol;Acc:HGNC:11255]	2.80775	6.95172	5.37e-06	0.00121545	SPP1	ENSG00000118785
ENSFCAG00000010436	ACOD1	aconitate decarboxylase 1 [Source:HGNC Symbol;Acc:HGNC:33904]	2.81992	2.0832	1.83e-05	0.00346758	ACOD1	ENSG00000102794
ENSFCAG00000012152	IL1R1	interleukin 1 receptor type 1 [Source:HGNC Symbol;Acc:HGNC:5993]	2.96523	6.74067	1.22e-13	1.31e-10	IL1R1	ENSG00000115594
ENSFCAG00000027321			3.1139	2.91239	1.11e-08	4.61e-06
ENSFCAG00000030960	CD83	CD83 molecule [Source:HGNC Symbol;Acc:HGNC:1703]	3.12264	2.28757	3.82e-06	0.000880666	CD83	ENSG00000112149
ENSFCAG00000028672	CFHR5	complement factor H related 5 [Source:HGNC Symbol;Acc:HGNC:24668]	3.19037	-0.225949	8.69e-05	0.0128972	CFHR5	ENSG00000134389
ENSFCAG00000003767	SLC7A11	solute carrier family 7 member 11 [Source:HGNC Symbol;Acc:HGNC:11059]	3.26179	0.88745	0.000101742	0.0143713	SLC7A11	ENSG00000151012
ENSFCAG00000026289			3.51623	1.15189	3.75e-06	0.000880345	IGLV5-45	ENSG00000211650
ENSFCAG00000027930	CYP2F1	cytochrome P450 family 2 subfamily F member 1 [Source:HGNC Symbol;Acc:HGNC:2632]	3.70058	4.56376	4.5e-12	4.15e-09	CYP2F1	ENSG00000197446
ENSFCAG00000031318	PID1	phosphotyrosine interaction domain containing 1 [Source:HGNC Symbol;Acc:HGNC:26084]	3.74627	2.22934	0.000116702	0.0153785	PID1	ENSG00000153823
ENSFCAG00000030758			3.78864	3.94228	2.58e-13	2.56e-10
ENSFCAG00000025965			4.15931	5.17433	0.000137417	0.0179253
ENSFCAG00000026486			4.17833	-0.355699	3.71e-07	0.000106547	HRH3	ENSG00000101180
ENSFCAG00000024215			4.31622	5.86927	2.7e-24	3.48e-20	CD1A	ENSG00000158477
ENSFCAG00000008557			4.96572	0.522239	8.92e-10	4.8e-07	CYP2A6	ENSG00000255974
ENSFCAG00000030455	MRPS6	mitochondrial ribosomal protein S6 [Source:HGNC Symbol;Acc:HGNC:14051]	6.31879	4.24059	5.2e-09	2.31e-06	MRPS6	ENSG00000243927
ENSFCAG00000024960			7.63781	2.80956	2.66e-22	1.72e-18
ENSFCAG00000026372			9.24026	-0.44419	5.63e-11	3.83e-08
ENSFCAG00000025908	PHOSPHO2	phosphatase, orphan 2 [Source:HGNC Symbol;Acc:HGNC:28316]	11.1819	1.44045	5.67e-19	2.44e-15	PHOSPHO2	ENSG00000144362

## Sheet: Spleen DEGs
Differentially expressed genes in cat spleen dataset (Infected/Non-infected)
Gene_ID	Gene symbol	Describtion	Log2 Fold Change	logCPM	pValue	FDR	Human gene symbol	Human gene stable ID
ENSFCAG00000008251			-10.1544	5.92139	8.24e-69	1.06e-64	RPL39L	ENSG00000163923
ENSFCAG00000023846			-9.56969	0.299359	8.61e-13	1.01e-09
ENSFCAG00000031910			-8.78165	-0.443322	2.89e-10	2.49e-07
ENSFCAG00000024243	FAM174A	family with sequence similarity 174 member A [Source:HGNC Symbol;Acc:HGNC:24943]	-7.2398	1.69044	3.4e-17	7.31e-14	FAM174A	ENSG00000174132
ENSFCAG00000026009			-5.92631	0.804703	4.69e-11	4.66e-08
ENSFCAG00000014942	LRRC8E	leucine rich repeat containing 8 family member E [Source:HGNC Symbol;Acc:HGNC:26272]	-5.21073	-0.238688	6.97e-09	5e-06	LRRC8E	ENSG00000171017
ENSFCAG00000011339	PRG3	proteoglycan 3, pro eosinophil major basic protein 2 [Source:HGNC Symbol;Acc:HGNC:9363]	-4.21684	5.82879	9.55e-08	5.6e-05	PRG3	ENSG00000156575
ENSFCAG00000028211	NANP	N-acetylneuraminic acid phosphatase [Source:HGNC Symbol;Acc:HGNC:16140]	-3.98937	3.56512	5.49e-14	7.88e-11	NANP	ENSG00000170191
ENSFCAG00000012132			-3.6722	0.742016	1.15e-06	0.000494677	SCUBE1	ENSG00000159307
ENSFCAG00000029969			-3.24698	2.90684	0.000147454	0.0288473
ENSFCAG00000022762	CHAC2	ChaC cation transport regulator homolog 2 [Source:HGNC Symbol;Acc:HGNC:32363]	-2.93172	0.543521	1.24e-05	0.00398663	CHAC2	ENSG00000143942
ENSFCAG00000029604	TMED1	transmembrane p24 trafficking protein 1 [Source:HGNC Symbol;Acc:HGNC:17291]	-2.87511	5.87698	6.23e-14	8.04e-11	TMED1	ENSG00000099203
ENSFCAG00000024758			-2.8357	1.39826	5.43e-06	0.00194783	TMTC2	ENSG00000179104
ENSFCAG00000023245	KCNK3	potassium two pore domain channel subfamily K member 3 [Source:HGNC Symbol;Acc:HGNC:6278]	-2.81164	0.329128	0.000220878	0.0396107	KCNK3	ENSG00000171303
ENSFCAG00000031696	PDE12	phosphodiesterase 12 [Source:HGNC Symbol;Acc:HGNC:25386]	-2.76833	2.95122	0.000139341	0.0276796	PDE12	ENSG00000174840
ENSFCAG00000021958	ZSCAN22	zinc finger and SCAN domain containing 22 [Source:HGNC Symbol;Acc:HGNC:4929]	-2.60761	4.35615	0.000126934	0.0256089	ZSCAN22	ENSG00000182318
ENSFCAG00000025574	TCEA2	transcription elongation factor A2 [Source:HGNC Symbol;Acc:HGNC:11614]	-2.33239	7.16266	4.43e-12	4.77e-09	TCEA2	ENSG00000171703
ENSFCAG00000026452	RAB3D	RAB3D, member RAS oncogene family [Source:HGNC Symbol;Acc:HGNC:9779]	-2.32472	4.87353	2.63e-06	0.00106065	RAB3D	ENSG00000105514
ENSFCAG00000010389	PEX12	peroxisomal biogenesis factor 12 [Source:HGNC Symbol;Acc:HGNC:8854]	-2.24106	2.66189	1.13e-05	0.00383075	PEX12	ENSG00000108733
ENSFCAG00000022513			-2.05925	7.59111	5.19e-10	4.19e-07	CMPK2	ENSG00000134326
ENSFCAG00000011351	HYLS1	HYLS1, centriolar and ciliogenesis associated [Source:HGNC Symbol;Acc:HGNC:26558]	-2.00868	3.01802	0.00016987	0.0322554	HYLS1	ENSG00000198331
ENSFCAG00000030100	ZDHHC24	zinc finger DHHC-type containing 24 [Source:HGNC Symbol;Acc:HGNC:27387]	-1.91702	5.78321	6.86e-08	4.22e-05	ZDHHC24	ENSG00000174165
ENSFCAG00000024532	NDUFAF4	NADH:ubiquinone oxidoreductase complex assembly factor 4 [Source:HGNC Symbol;Acc:HGNC:21034]	-1.8232	3.48518	7.24e-05	0.0169895	NDUFAF4	ENSG00000123545
ENSFCAG00000022081	RPRD1B	regulation of nuclear pre-mRNA domain containing 1B [Source:HGNC Symbol;Acc:HGNC:16209]	-1.80396	5.16246	3.35e-06	0.00131045	RPRD1B	ENSG00000101413
ENSFCAG00000022521	ARMC10	armadillo repeat containing 10 [Source:HGNC Symbol;Acc:HGNC:21706]	-1.60087	5.77614	5.1e-06	0.00188214	ARMC10	ENSG00000170632
ENSFCAG00000029209	GMFB	glia maturation factor beta [Source:HGNC Symbol;Acc:HGNC:4373]	-1.59715	6.11449	9.91e-07	0.000457085	GMFB	ENSG00000197045
ENSFCAG00000029385	TSPAN2	tetraspanin 2 [Source:HGNC Symbol;Acc:HGNC:20659]	-1.55706	4.63796	0.000182484	0.0341483	TSPAN2	ENSG00000134198
ENSFCAG00000029585	TIMP2	TIMP metallopeptidase inhibitor 2 [Source:HGNC Symbol;Acc:HGNC:11821]	-1.51634	7.14957	1.7e-06	0.000707679	TIMP2	ENSG00000035862
ENSFCAG00000014740	COL3A1	collagen type III alpha 1 chain [Source:HGNC Symbol;Acc:HGNC:2201]	-1.47024	9.9023	3.5e-05	0.00905074	COL3A1	ENSG00000168542
ENSFCAG00000006318	KCNAB2	potassium voltage-gated channel subfamily A regulatory beta subunit 2 [Source:HGNC Symbol;Acc:HGNC:6229]	-1.43938	5.6043	8e-05	0.017504	KCNAB2	ENSG00000069424
ENSFCAG00000002684	COMT	catechol-O-methyltransferase [Source:HGNC Symbol;Acc:HGNC:2228]	-1.43411	6.1581	0.000238366	0.0421614	COMT	ENSG00000093010
ENSFCAG00000010263	TMED4	transmembrane p24 trafficking protein 4 [Source:HGNC Symbol;Acc:HGNC:22301]	-1.42315	5.58118	9.42e-05	0.0199375	TMED4	ENSG00000158604
ENSFCAG00000026598	ABT1	activator of basal transcription 1 [Source:HGNC Symbol;Acc:HGNC:17369]	-1.38571	5.42208	0.000195645	0.0355798	ABT1	ENSG00000146109
ENSFCAG00000026080	WSB2	WD repeat and SOCS box containing 2 [Source:HGNC Symbol;Acc:HGNC:19222]	-1.34191	6.30996	2.46e-05	0.00676016	WSB2	ENSG00000176871
ENSFCAG00000027161	RAB18	RAB18, member RAS oncogene family [Source:HGNC Symbol;Acc:HGNC:14244]	-1.26366	6.58828	7.38e-05	0.0170271	RAB18	ENSG00000099246
ENSFCAG00000011849			1.13207	7.5024	0.000280529	0.0458505	GBP6	ENSG00000183347
ENSFCAG00000029657	STX12	syntaxin 12 [Source:HGNC Symbol;Acc:HGNC:11430]	1.16837	6.10817	0.000261267	0.0435074	STX12	ENSG00000117758
ENSFCAG00000003636	IDO1	indoleamine 2,3-dioxygenase 1 [Source:HGNC Symbol;Acc:HGNC:6059]	1.2175	7.65897	6.32e-05	0.0157419	IDO1	ENSG00000131203
ENSFCAG00000023006	CCNY	cyclin Y [Source:HGNC Symbol;Acc:HGNC:23354]	1.22247	6.78807	7.13e-05	0.0169895	CCNY	ENSG00000108100
ENSFCAG00000030449	APMAP	adipocyte plasma membrane associated protein [Source:HGNC Symbol;Acc:HGNC:13238]	1.28676	6.71418	3.09e-05	0.00813601	APMAP	ENSG00000101474
ENSFCAG00000015698	KAZALD1	Kazal type serine peptidase inhibitor domain 1 [Source:HGNC Symbol;Acc:HGNC:25460]	1.34879	7.50328	0.00010465	0.0217943	KAZALD1	ENSG00000107821
ENSFCAG00000007752	EPB41	erythrocyte membrane protein band 4.1 [Source:HGNC Symbol;Acc:HGNC:3377]	1.35581	7.39218	1.82e-05	0.00529992	EPB41	ENSG00000159023
ENSFCAG00000016255	TAGLN2	transgelin 2 [Source:HGNC Symbol;Acc:HGNC:11554]	1.35696	8.83476	6.34e-05	0.0157419	TAGLN2	ENSG00000158710
ENSFCAG00000025415	DPP8	dipeptidyl peptidase 8 [Source:HGNC Symbol;Acc:HGNC:16490]	1.36978	6.94644	2.75e-05	0.00740345	DPP8	ENSG00000074603
ENSFCAG00000027000	GABPA	GA binding protein transcription factor alpha subunit [Source:HGNC Symbol;Acc:HGNC:4071]	1.41067	5.95745	8.49e-05	0.0182788	GABPA	ENSG00000154727
ENSFCAG00000031851			1.46035	5.49938	7.81e-05	0.0174449	IPO8	ENSG00000133704
ENSFCAG00000028702	TRIM11	tripartite motif containing 11 [Source:HGNC Symbol;Acc:HGNC:16281]	1.5023	4.86356	0.000296099	0.0477903	TRIM11	ENSG00000154370
ENSFCAG00000024575	SNX10	sorting nexin 10 [Source:HGNC Symbol;Acc:HGNC:14974]	1.51706	5.29357	0.000123319	0.0252744	SNX10	ENSG00000086300
ENSFCAG00000011156	GBP5	guanylate binding protein 5 [Source:HGNC Symbol;Acc:HGNC:19895]	1.54168	6.44482	3.49e-07	0.000187565	GBP5	ENSG00000154451
ENSFCAG00000014157	CDIPT	CDP-diacylglycerol--inositol 3-phosphatidyltransferase [Source:HGNC Symbol;Acc:HGNC:1769]	1.54756	6.52578	3.31e-07	0.000185746	CDIPT	ENSG00000103502
ENSFCAG00000030517	RAB40C	RAB40C, member RAS oncogene family [Source:HGNC Symbol;Acc:HGNC:18285]	1.55118	5.26998	7.04e-05	0.0169895	RAB40C	ENSG00000197562
ENSFCAG00000031948	ARL6IP1	ADP ribosylation factor like GTPase 6 interacting protein 1 [Source:HGNC Symbol;Acc:HGNC:697]	1.58226	7.03337	6.45e-07	0.00031624	ARL6IP1	ENSG00000170540
ENSFCAG00000023386	KPNA3	karyopherin subunit alpha 3 [Source:HGNC Symbol;Acc:HGNC:6396]	1.59064	5.77686	3.61e-06	0.00137005	KPNA3	ENSG00000102753
ENSFCAG00000005054	ADGRE1	adhesion G protein-coupled receptor E1 [Source:HGNC Symbol;Acc:HGNC:3336]	1.6508	4.80431	0.000254121	0.0435074	ADGRE1	ENSG00000174837
ENSFCAG00000027495	NOP10	NOP10 ribonucleoprotein [Source:HGNC Symbol;Acc:HGNC:14378]	1.65633	5.90038	1.1e-06	0.000488692	NOP10	ENSG00000182117
ENSFCAG00000011392	TKTL1	transketolase like 1 [Source:HGNC Symbol;Acc:HGNC:11835]	1.66134	4.16531	0.000247667	0.0432145	TKTL1	ENSG00000007350
ENSFCAG00000028543	EFNB1	ephrin B1 [Source:HGNC Symbol;Acc:HGNC:3226]	1.7794	4.81986	0.000262823	0.0435074	EFNB1	ENSG00000090776
ENSFCAG00000002838	SPP1	secreted phosphoprotein 1 [Source:HGNC Symbol;Acc:HGNC:11255]	1.82829	3.42741	7.84e-05	0.0174449	SPP1	ENSG00000118785
ENSFCAG00000022278	ANP32E	acidic nuclear phosphoprotein 32 family member E [Source:HGNC Symbol;Acc:HGNC:16673]	1.83362	6.46977	7.54e-09	5.12e-06	ANP32E	ENSG00000143401
ENSFCAG00000014062	S100A12	S100 calcium binding protein A12 [Source:HGNC Symbol;Acc:HGNC:10489]	1.89892	7.26191	2.34e-05	0.00655534	S100A12	ENSG00000163221
ENSFCAG00000008365	CXCL9	C-X-C motif chemokine ligand 9 [Source:HGNC Symbol;Acc:HGNC:7098]	2.13234	5.80512	2.78e-08	1.79e-05	CXCL9	ENSG00000138755
ENSFCAG00000030089	BTBD3	BTB domain containing 3 [Source:HGNC Symbol;Acc:HGNC:15854]	2.16268	4.79105	1.59e-05	0.0047795	BTBD3	ENSG00000132640
ENSFCAG00000026312	TMEM192	transmembrane protein 192 [Source:HGNC Symbol;Acc:HGNC:26775]	2.23531	3.54234	1.19e-05	0.00392958	TMEM192	ENSG00000170088
ENSFCAG00000022851	TMEM267	transmembrane protein 267 [Source:HGNC Symbol;Acc:HGNC:26139]	2.25323	2.59543	1.5e-05	0.00462305	TMEM267	ENSG00000151881
ENSFCAG00000012729	ATP1A3	ATPase Na+/K+ transporting subunit alpha 3 [Source:HGNC Symbol;Acc:HGNC:801]	2.37235	2.01427	0.000261234	0.0435074	ATP1A3	ENSG00000105409
ENSFCAG00000022220			2.64884	3.16113	6.61e-07	0.00031624
ENSFCAG00000015790	MMP8	matrix metallopeptidase 8 [Source:HGNC Symbol;Acc:HGNC:7175]	2.74458	3.65608	0.000194706	0.0355798	MMP8	ENSG00000118113
ENSFCAG00000026148	GPNMB	glycoprotein nmb [Source:HGNC Symbol;Acc:HGNC:4462]	2.83127	2.65665	6.6e-06	0.00230266	GPNMB	ENSG00000136235
ENSFCAG00000026561	GPR176	G protein-coupled receptor 176 [Source:HGNC Symbol;Acc:HGNC:32370]	2.95743	3.92111	1.36e-05	0.00427662	GPR176	ENSG00000166073
ENSFCAG00000010436	ACOD1	aconitate decarboxylase 1 [Source:HGNC Symbol;Acc:HGNC:33904]	3.25098	1.78445	3.84e-07	0.000198082	ACOD1	ENSG00000102794
ENSFCAG00000014522	VCPIP1	valosin containing protein interacting protein 1 [Source:HGNC Symbol;Acc:HGNC:30897]	3.76765	4.86323	1.85e-05	0.00529992	VCPIP1	ENSG00000175073
ENSFCAG00000030857	ORAI1	ORAI calcium release-activated calcium modulator 1 [Source:HGNC Symbol;Acc:HGNC:25896]	4.14673	3.64403	0.000152347	0.0293598	ORAI1	ENSG00000276045
ENSFCAG00000004876	USF3	upstream transcription factor family member 3 [Source:HGNC Symbol;Acc:HGNC:30494]	4.80589	2.8002	1.65e-10	1.52e-07	USF3	ENSG00000176542
ENSFCAG00000023955			6.63694	-0.343376	5.58e-10	4.24e-07
ENSFCAG00000025386			10.2757	0.964903	2.48e-16	4e-13
ENSFCAG00000025908	PHOSPHO2	phosphatase, orphan 2 [Source:HGNC Symbol;Acc:HGNC:28316]	10.4579	1.14364	4.57e-17	8.43e-14	PHOSPHO2	ENSG00000144362
ENSFCAG00000003648	PTRHD1	peptidyl-tRNA hydrolase domain containing 1 [Source:HGNC Symbol;Acc:HGNC:33782]	12.3192	2.98655	1.33e-31	3.44e-28	PTRHD1	ENSG00000184924
ENSFCAG00000032053			13.2152	3.87942	2.5e-41	8.08e-38
ENSFCAG00000028973			14.214	4.87635	1.54e-52	6.61e-49
ENSFCAG00000032074	ND5	NADH-ubiquinone oxidoreductase chain 5 [Source:UniProtKB/Swiss-Prot;Acc:P48921]	14.2261	4.88844	6.15e-54	3.97e-50	MT-ND5	ENSG00000198786
