# Supplementary material for: Acute Toxoplasma Gondii Infection in Cats Induced Tissue-Specific Transcriptional Response Dominated by Immune Signatures
Source: Front Immunol. 2018 Oct 19;9:2403. doi: 10.3389/fimmu.2018.02403 (PMC6202952; doi:10.3389/fimmu.2018.02403)
Supplement: Table S5 — Functional enrichment analysis of DEGs in various cat tissues. [file Table_5.XLSX]

## Sheet: Biological Process-brain
						Upregulated										Downregulated
GOBPID	Pvalue	OddsRatio	ExpCount	Count	Size	Term	input.in.GO.IDs	input.in.GO.external		GOBPID	Pvalue	OddsRatio	ExpCount	Count	Size	Term	input.in.GO.IDs	input.in.GO.external
GO:0030970	5.7964e-05	47.2829	0.0758168	3	28	retrograde protein transport, ER to cytosol	ENSG00000198833 ENSG00000113194 ENSG00000136986	UBE2J1 FAF2 DERL1		GO:0002279	0.00358864	24.8207	0.0893556	2	45	mast cell activation involved in immune response	ENSG00000171608 ENSG00000124333	PIK3CD VAMP7
GO:1903513	5.7964e-05	47.2829	0.0758168	3	28	endoplasmic reticulum to cytosol transport	ENSG00000198833 ENSG00000113194 ENSG00000136986	UBE2J1 FAF2 DERL1		GO:0043303	0.00358864	24.8207	0.0893556	2	45	mast cell degranulation	ENSG00000171608 ENSG00000124333	PIK3CD VAMP7
GO:0032527	0.000158369	32.8135	0.105602	3	39	protein exit from endoplasmic reticulum	ENSG00000198833 ENSG00000113194 ENSG00000136986	UBE2J1 FAF2 DERL1		GO:0002448	0.00390881	23.7147	0.0933269	2	47	mast cell mediated immunity	ENSG00000171608 ENSG00000124333	PIK3CD VAMP7
GO:0048193	0.000252441	7.69183	0.896263	6	331	Golgi vesicle transport	ENSG00000084733 ENSG00000008256 ENSG00000168952 ENSG00000179562 ENSG00000162852 ENSG00000125875	RAB10 CYTH3 STXBP6 GCC1 CNST TBC1D20		GO:0045576	0.00550683	19.7515	0.111198	2	56	mast cell activation	ENSG00000171608 ENSG00000124333	PIK3CD VAMP7
GO:0006893	0.000259592	27.4601	0.124556	3	46	Golgi to plasma membrane transport	ENSG00000084733 ENSG00000168952 ENSG00000162852	RAB10 STXBP6 CNST		GO:0032418	0.00671198	17.7699	0.123112	2	62	lysosome localization	ENSG00000171608 ENSG00000124333	PIK3CD VAMP7
GO:0046719	0.000318199	96.314	0.0270774	2	10	regulation by virus of viral protein levels in host cell	ENSG00000136986 ENSG00000125875	DERL1 TBC1D20		GO:0048015	0.00768574	8.11089	0.407064	3	205	phosphatidylinositol-mediated signaling	ENSG00000090905 ENSG00000171608 ENSG00000187097	TNRC6A PIK3CD ENTPD5
GO:0034389	0.000736093	59.2522	0.0406162	2	15	lipid particle organization	ENSG00000113194 ENSG00000125875	FAF2 TBC1D20		GO:0048017	0.00799756	7.99073	0.413021	3	208	inositol lipid-mediated signaling	ENSG00000090905 ENSG00000171608 ENSG00000187097	TNRC6A PIK3CD ENTPD5
GO:1903827	0.000828089	5.19097	1.55695	7	575	regulation of cellular protein localization	ENSG00000134308 ENSG00000114315 ENSG00000135926 ENSG00000198833 ENSG00000127334 ENSG00000110675 ENSG00000162852	YWHAQ HES1 TMBIM1 UBE2J1 DYRK2 ELMOD1 CNST		GO:0030101	0.00994247	14.3958	0.150912	2	76	natural killer cell activation	ENSG00000171608 ENSG00000124333	PIK3CD VAMP7
GO:0098876	0.000932317	17.3382	0.19225	3	71	vesicle-mediated transport to the plasma membrane	ENSG00000084733 ENSG00000168952 ENSG00000162852	RAB10 STXBP6 CNST		GO:1990542	0.00994247	14.3958	0.150912	2	76	mitochondrial transmembrane transport	ENSG00000109519 ENSG00000114120	GRPEL1 SLC25A36
GO:0030433	0.00101072	16.8408	0.197665	3	73	ubiquitin-dependent ERAD pathway	ENSG00000198833 ENSG00000113194 ENSG00000136986	UBE2J1 FAF2 DERL1		GO:0030258	0.0156806	6.18258	0.530176	3	267	lipid modification	ENSG00000164039 ENSG00000171608 ENSG00000067113	BDH2 PIK3CD PLPP1
GO:0090162	0.00145705	40.5263	0.0568626	2	21	establishment of epithelial cell polarity	ENSG00000114315 ENSG00000008256	HES1 CYTH3		GO:0055076	0.0200563	9.84349	0.218425	2	110	transition metal ion homeostasis	ENSG00000164039 ENSG00000104154	BDH2 SLC30A4
GO:0060341	0.00162952	4.11176	2.26367	8	836	regulation of cellular localization	ENSG00000134308 ENSG00000114315 ENSG00000135926 ENSG00000198833 ENSG00000127334 ENSG00000110675 ENSG00000162852 ENSG00000125875	YWHAQ HES1 TMBIM1 UBE2J1 DYRK2 ELMOD1 CNST TBC1D20		GO:0006839	0.023403	5.28506	0.617546	3	311	mitochondrial transport	ENSG00000109519 ENSG00000114120 ENSG00000150779	GRPEL1 SLC25A36 TIMM8B
GO:0034613	0.00169366	3.1465	4.68169	12	1729	cellular protein localization	ENSG00000134308 ENSG00000114315 ENSG00000135926 ENSG00000198833 ENSG00000127334 ENSG00000113194 ENSG00000084733 ENSG00000168952 ENSG00000110675 ENSG00000179562 ENSG00000162852 ENSG00000136986	YWHAQ HES1 TMBIM1 UBE2J1 DYRK2 FAF2 RAB10 STXBP6 ELMOD1 GCC1 CNST DERL1		GO:0002262	0.0254545	8.6352	0.24821	2	125	myeloid cell homeostasis	ENSG00000171608 ENSG00000170631	PIK3CD ZNF16
GO:0070727	0.00177992	3.12618	4.70877	12	1739	cellular macromolecule localization	ENSG00000134308 ENSG00000114315 ENSG00000135926 ENSG00000198833 ENSG00000127334 ENSG00000113194 ENSG00000084733 ENSG00000168952 ENSG00000110675 ENSG00000179562 ENSG00000162852 ENSG00000136986	YWHAQ HES1 TMBIM1 UBE2J1 DYRK2 FAF2 RAB10 STXBP6 ELMOD1 GCC1 CNST DERL1		GO:0048858	0.0275607	3.80642	1.15964	4	584	cell projection morphogenesis	ENSG00000171608 ENSG00000124333 ENSG00000242498 ENSG00000160307	PIK3CD VAMP7 ARPIN S100B
GO:0006892	0.00179064	13.6944	0.240989	3	89	post-Golgi vesicle-mediated transport	ENSG00000084733 ENSG00000168952 ENSG00000162852	RAB10 STXBP6 CNST		GO:0007605	0.0297473	7.92104	0.270052	2	136	sensory perception of sound	ENSG00000166833 ENSG00000150779	NAV2 TIMM8B
GO:0036503	0.0018489	13.5361	0.243697	3	90	ERAD pathway	ENSG00000198833 ENSG00000113194 ENSG00000136986	UBE2J1 FAF2 DERL1		GO:0032990	0.0305235	3.68131	1.19736	4	603	cell part morphogenesis	ENSG00000171608 ENSG00000124333 ENSG00000242498 ENSG00000160307	PIK3CD VAMP7 ARPIN S100B
GO:0030010	0.00271598	11.7671	0.278898	3	103	establishment of cell polarity	ENSG00000114315 ENSG00000084733 ENSG00000008256	HES1 RAB10 CYTH3		GO:0014066	0.0334594	7.41845	0.287923	2	145	regulation of phosphatidylinositol 3-kinase signaling	ENSG00000171608 ENSG00000187097	PIK3CD ENTPD5
GO:0043001	0.00317133	26.5357	0.0839401	2	31	Golgi to plasma membrane protein transport	ENSG00000084733 ENSG00000162852	RAB10 CNST		GO:0051384	0.0334594	7.41845	0.287923	2	145	response to glucocorticoid	ENSG00000090470 ENSG00000160307	PDCD7 S100B
GO:0045598	0.0034415	10.7896	0.303267	3	112	regulation of fat cell differentiation	ENSG00000114315 ENSG00000184828 ENSG00000169946	HES1 ZBTB7C ZFPM2		GO:0043043	0.0336706	3.56389	1.23509	4	622	peptide biosynthetic process	ENSG00000164039 ENSG00000090905 ENSG00000182180 ENSG00000104131	BDH2 TNRC6A MRPS16 EIF3J
GO:1903749	0.0037072	10.4987	0.311391	3	115	positive regulation of establishment of protein localization to mitochondrion	ENSG00000134308 ENSG00000114315 ENSG00000110675	YWHAQ HES1 ELMOD1		GO:0006626	0.0351649	7.21483	0.295866	2	149	protein targeting to mitochondrion	ENSG00000109519 ENSG00000150779	GRPEL1 TIMM8B
GO:0060412	0.0044956	21.9787	0.100187	2	37	ventricular septum morphogenesis	ENSG00000114315 ENSG00000169946	HES1 ZFPM2		GO:0050954	0.036466	7.06925	0.301823	2	152	sensory perception of mechanical stimulus	ENSG00000166833 ENSG00000150779	NAV2 TIMM8B
GO:1903747	0.00500196	9.39943	0.346591	3	128	regulation of establishment of protein localization to mitochondrion	ENSG00000134308 ENSG00000114315 ENSG00000110675	YWHAQ HES1 ELMOD1		GO:0048545	0.0397867	4.26474	0.760515	3	383	response to steroid hormone	ENSG00000090470 ENSG00000067113 ENSG00000160307	PDCD7 PLPP1 S100B
GO:0034976	0.00548989	6.14559	0.712137	4	263	response to endoplasmic reticulum stress	ENSG00000198833 ENSG00000113194 ENSG00000148572 ENSG00000136986	UBE2J1 FAF2 NRBF2 DERL1		GO:0031960	0.0404796	6.66545	0.319694	2	161	response to corticosteroid	ENSG00000090470 ENSG00000160307	PDCD7 S100B
GO:0070201	0.0059564	3.58971	2.20952	7	816	regulation of establishment of protein localization	ENSG00000134308 ENSG00000114315 ENSG00000135926 ENSG00000198833 ENSG00000127334 ENSG00000110675 ENSG00000162852	YWHAQ HES1 TMBIM1 UBE2J1 DYRK2 ELMOD1 CNST		GO:0051186	0.0410956	4.20805	0.770443	3	388	cofactor metabolic process	ENSG00000164039 ENSG00000187097 ENSG00000172992	BDH2 ENTPD5 DCAKD
GO:0090002	0.00616231	8.69788	0.373669	3	138	establishment of protein localization to plasma membrane	ENSG00000135926 ENSG00000084733 ENSG00000162852	TMBIM1 RAB10 CNST		GO:0014065	0.0413935	6.58185	0.323666	2	163	phosphatidylinositol 3-kinase signaling	ENSG00000171608 ENSG00000187097	PIK3CD ENTPD5
GO:1905475	0.00653917	8.50725	0.381792	3	141	regulation of protein localization to membrane	ENSG00000134308 ENSG00000135926 ENSG00000162852	YWHAQ TMBIM1 CNST		GO:0043604	0.0475	3.17281	1.38005	4	695	amide biosynthetic process	ENSG00000164039 ENSG00000090905 ENSG00000182180 ENSG00000104131	BDH2 TNRC6A MRPS16 EIF3J
GO:1903828	0.00666779	8.44553	0.3845	3	142	negative regulation of cellular protein localization	ENSG00000135926 ENSG00000198833 ENSG00000127334	TMBIM1 UBE2J1 DYRK2		GO:1902582	0.048972	3.13961	1.39395	4	702	single-organism intracellular transport	ENSG00000109519 ENSG00000099246 ENSG00000171608 ENSG00000124333	GRPEL1 RAB18 PIK3CD VAMP7
GO:0090003	0.0068794	17.4736	0.124556	2	46	regulation of establishment of protein localization to plasma membrane	ENSG00000135926 ENSG00000162852	TMBIM1 CNST		GO:0043123	0.0489807	5.98105	0.355437	2	179	positive regulation of I-kappaB kinase/NF-kappaB signaling	ENSG00000111711 ENSG00000160307	GOLT1B S100B
GO:0048008	0.00717285	17.0842	0.127264	2	47	platelet-derived growth factor receptor signaling pathway	ENSG00000107372 ENSG00000157483	ZFAND5 MYO1E		GO:1901566	0.0490376	2.4959	2.70449	6	1362	organonitrogen compound biosynthetic process	ENSG00000164039 ENSG00000090905 ENSG00000182180 ENSG00000172992 ENSG00000067113 ENSG00000104131	BDH2 TNRC6A MRPS16 DCAKD PLPP1 EIF3J
GO:0072594	0.00794654	3.78718	1.76816	6	653	establishment of protein localization to organelle	ENSG00000134308 ENSG00000114315 ENSG00000127334 ENSG00000084733 ENSG00000110675 ENSG00000179562	YWHAQ HES1 DYRK2 RAB10 ELMOD1 GCC1
GO:0001701	0.00980833	5.16946	0.842108	4	311	in utero embryonic development	ENSG00000114315 ENSG00000107372 ENSG00000169946 ENSG00000157483	HES1 ZFAND5 ZFPM2 MYO1E
GO:0061005	0.0100623	14.2291	0.151634	2	56	cell differentiation involved in kidney development	ENSG00000114315 ENSG00000157483	HES1 MYO1E
GO:0007163	0.0102154	7.1915	0.449486	3	166	establishment or maintenance of cell polarity	ENSG00000114315 ENSG00000084733 ENSG00000008256	HES1 RAB10 CYTH3
GO:1902580	0.0103495	3.2119	2.45322	7	906	single-organism cellular localization	ENSG00000134308 ENSG00000114315 ENSG00000135926 ENSG00000127334 ENSG00000084733 ENSG00000162852 ENSG00000125875	YWHAQ HES1 TMBIM1 DYRK2 RAB10 CNST TBC1D20
GO:0006886	0.010562	2.95228	3.08412	8	1139	intracellular protein transport	ENSG00000134308 ENSG00000114315 ENSG00000198833 ENSG00000127334 ENSG00000113194 ENSG00000110675 ENSG00000179562 ENSG00000136986	YWHAQ HES1 UBE2J1 DYRK2 FAF2 ELMOD1 GCC1 DERL1
GO:0032386	0.0107861	4.07733	1.34846	5	498	regulation of intracellular transport	ENSG00000114315 ENSG00000198833 ENSG00000127334 ENSG00000110675 ENSG00000125875	HES1 UBE2J1 DYRK2 ELMOD1 TBC1D20
GO:0010822	0.0108947	7.01754	0.460317	3	170	positive regulation of mitochondrion organization	ENSG00000134308 ENSG00000114315 ENSG00000110675	YWHAQ HES1 ELMOD1
GO:0003281	0.012609	12.5909	0.170588	2	63	ventricular septum development	ENSG00000114315 ENSG00000169946	HES1 ZFPM2
GO:0032835	0.012609	12.5909	0.170588	2	63	glomerulus development	ENSG00000114315 ENSG00000157483	HES1 MYO1E
GO:0060411	0.012609	12.5909	0.170588	2	63	cardiac septum morphogenesis	ENSG00000114315 ENSG00000169946	HES1 ZFPM2
GO:0051641	0.0138898	2.27523	6.83435	13	2524	cellular localization	ENSG00000134308 ENSG00000114315 ENSG00000135926 ENSG00000198833 ENSG00000127334 ENSG00000113194 ENSG00000084733 ENSG00000168952 ENSG00000110675 ENSG00000179562 ENSG00000162852 ENSG00000136986 ENSG00000125875	YWHAQ HES1 TMBIM1 UBE2J1 DYRK2 FAF2 RAB10 STXBP6 ELMOD1 GCC1 CNST DERL1 TBC1D20
GO:0032880	0.014301	3.00275	2.61297	7	965	regulation of protein localization	ENSG00000134308 ENSG00000114315 ENSG00000135926 ENSG00000198833 ENSG00000127334 ENSG00000110675 ENSG00000162852	YWHAQ HES1 TMBIM1 UBE2J1 DYRK2 ELMOD1 CNST
GO:1903076	0.0145822	11.6335	0.184127	2	68	regulation of protein localization to plasma membrane	ENSG00000135926 ENSG00000162852	TMBIM1 CNST
GO:0003151	0.0149919	11.4592	0.186834	2	69	outflow tract morphogenesis	ENSG00000114315 ENSG00000169946	HES1 ZFPM2
GO:1904375	0.0149919	11.4592	0.186834	2	69	regulation of protein localization to cell periphery	ENSG00000135926 ENSG00000162852	TMBIM1 CNST
GO:0072655	0.015094	6.19237	0.519887	3	192	establishment of protein localization to mitochondrion	ENSG00000134308 ENSG00000114315 ENSG00000110675	YWHAQ HES1 ELMOD1
GO:0070585	0.0155151	6.12678	0.525302	3	194	protein localization to mitochondrion	ENSG00000134308 ENSG00000114315 ENSG00000110675	YWHAQ HES1 ELMOD1
GO:0001570	0.0162505	10.9661	0.194958	2	72	vasculogenesis	ENSG00000169946 ENSG00000157483	ZFPM2 MYO1E
GO:0090150	0.0174141	4.33251	0.999158	4	369	establishment of protein localization to membrane	ENSG00000134308 ENSG00000135926 ENSG00000084733 ENSG00000162852	YWHAQ TMBIM1 RAB10 CNST
GO:0045444	0.0177202	5.81841	0.55238	3	204	fat cell differentiation	ENSG00000114315 ENSG00000184828 ENSG00000169946	HES1 ZBTB7C ZFPM2
GO:0033157	0.0180438	4.28449	1.00999	4	373	regulation of intracellular protein transport	ENSG00000114315 ENSG00000198833 ENSG00000127334 ENSG00000110675	HES1 UBE2J1 DYRK2 ELMOD1
GO:1903829	0.0183639	4.26086	1.0154	4	375	positive regulation of cellular protein localization	ENSG00000134308 ENSG00000114315 ENSG00000110675 ENSG00000162852	YWHAQ HES1 ELMOD1 CNST
GO:1904950	0.0184143	5.73179	0.560503	3	207	negative regulation of establishment of protein localization	ENSG00000135926 ENSG00000198833 ENSG00000127334	TMBIM1 UBE2J1 DYRK2
GO:0043161	0.0188508	4.2259	1.02353	4	378	proteasome-mediated ubiquitin-dependent protein catabolic process	ENSG00000198833 ENSG00000113194 ENSG00000151136 ENSG00000136986	UBE2J1 FAF2 BTBD11 DERL1
GO:1903729	0.0188981	10.0967	0.211204	2	78	regulation of plasma membrane organization	ENSG00000135926 ENSG00000162852	TMBIM1 CNST
GO:0065009	0.0199928	2.10737	7.95806	14	2939	regulation of molecular function	ENSG00000114315 ENSG00000184828 ENSG00000135926 ENSG00000113194 ENSG00000197852 ENSG00000008256 ENSG00000117362 ENSG00000110675 ENSG00000148572 ENSG00000162852 ENSG00000136986 ENSG00000198855 ENSG00000120875 ENSG00000125875	HES1 ZBTB7C TMBIM1 FAF2 FAM212B CYTH3 APH1A ELMOD1 NRBF2 CNST DERL1 FICD DUSP4 TBC1D20
GO:0072659	0.0200922	5.53927	0.579457	3	214	protein localization to plasma membrane	ENSG00000135926 ENSG00000084733 ENSG00000162852	TMBIM1 RAB10 CNST
GO:0010821	0.0218522	5.35911	0.598411	3	221	regulation of mitochondrion organization	ENSG00000134308 ENSG00000114315 ENSG00000110675	YWHAQ HES1 ELMOD1
GO:0045184	0.022022	2.23965	5.69439	11	2103	establishment of protein localization	ENSG00000134308 ENSG00000114315 ENSG00000135926 ENSG00000198833 ENSG00000127334 ENSG00000113194 ENSG00000084733 ENSG00000110675 ENSG00000179562 ENSG00000162852 ENSG00000136986	YWHAQ HES1 TMBIM1 UBE2J1 DYRK2 FAF2 RAB10 ELMOD1 GCC1 CNST DERL1
GO:0070125	0.0226901	9.13068	0.232866	2	86	mitochondrial translational elongation	ENSG00000137547 ENSG00000106591	MRPL15 MRPL32
GO:1903955	0.0226901	9.13068	0.232866	2	86	positive regulation of protein targeting to mitochondrion	ENSG00000114315 ENSG00000110675	HES1 ELMOD1
GO:0001656	0.0231845	9.02271	0.235574	2	87	metanephros development	ENSG00000114315 ENSG00000117362	HES1 APH1A
GO:0070126	0.0231845	9.02271	0.235574	2	87	mitochondrial translational termination	ENSG00000137547 ENSG00000106591	MRPL15 MRPL32
GO:0043086	0.0239423	2.9294	2.25555	6	833	negative regulation of catalytic activity	ENSG00000135926 ENSG00000113194 ENSG00000197852 ENSG00000162852 ENSG00000198855 ENSG00000120875	TMBIM1 FAF2 FAM212B CNST FICD DUSP4
GO:0010498	0.0239751	3.91479	1.10205	4	407	proteasomal protein catabolic process	ENSG00000198833 ENSG00000113194 ENSG00000151136 ENSG00000136986	UBE2J1 FAF2 BTBD11 DERL1
GO:1990778	0.0247843	5.09825	0.628197	3	232	protein localization to cell periphery	ENSG00000135926 ENSG00000084733 ENSG00000162852	TMBIM1 RAB10 CNST
GO:0090317	0.0252063	8.6151	0.246405	2	91	negative regulation of intracellular protein transport	ENSG00000198833 ENSG00000127334	UBE2J1 DYRK2
GO:0030901	0.0267684	8.33266	0.254528	2	94	midbrain development	ENSG00000134308 ENSG00000114315	YWHAQ HES1
GO:0003279	0.0278312	8.15438	0.259943	2	96	cardiac septum development	ENSG00000114315 ENSG00000169946	HES1 ZFPM2
GO:1903214	0.0278312	8.15438	0.259943	2	96	regulation of protein targeting to mitochondrion	ENSG00000114315 ENSG00000110675	HES1 ELMOD1
GO:1905477	0.0311197	7.66233	0.27619	2	102	positive regulation of protein localization to membrane	ENSG00000134308 ENSG00000162852	YWHAQ CNST
GO:0006415	0.0316822	7.586	0.278898	2	103	translational termination	ENSG00000137547 ENSG00000106591	MRPL15 MRPL32
GO:0015031	0.0329638	2.15523	5.2801	10	1950	protein transport	ENSG00000134308 ENSG00000114315 ENSG00000198833 ENSG00000127334 ENSG00000113194 ENSG00000084733 ENSG00000110675 ENSG00000179562 ENSG00000162852 ENSG00000136986	YWHAQ HES1 UBE2J1 DYRK2 FAF2 RAB10 ELMOD1 GCC1 CNST DERL1
GO:0051051	0.0337048	3.50372	1.22661	4	453	negative regulation of transport	ENSG00000134308 ENSG00000198833 ENSG00000127334 ENSG00000168952	YWHAQ UBE2J1 DYRK2 STXBP6
GO:0033365	0.0342684	2.67932	2.45322	6	906	protein localization to organelle	ENSG00000134308 ENSG00000114315 ENSG00000127334 ENSG00000084733 ENSG00000110675 ENSG00000179562	YWHAQ HES1 DYRK2 RAB10 ELMOD1 GCC1
GO:0001822	0.0344675	4.46442	0.714844	3	264	kidney development	ENSG00000114315 ENSG00000157483 ENSG00000117362	HES1 MYO1E APH1A
GO:0046907	0.0345877	2.21931	4.56796	9	1687	intracellular transport	ENSG00000134308 ENSG00000114315 ENSG00000198833 ENSG00000127334 ENSG00000113194 ENSG00000110675 ENSG00000179562 ENSG00000136986 ENSG00000125875	YWHAQ HES1 UBE2J1 DYRK2 FAF2 ELMOD1 GCC1 DERL1 TBC1D20
GO:0008104	0.0350716	2.01103	6.90475	12	2550	protein localization	ENSG00000134308 ENSG00000114315 ENSG00000135926 ENSG00000198833 ENSG00000127334 ENSG00000113194 ENSG00000084733 ENSG00000168952 ENSG00000110675 ENSG00000179562 ENSG00000162852 ENSG00000136986	YWHAQ HES1 TMBIM1 UBE2J1 DYRK2 FAF2 RAB10 STXBP6 ELMOD1 GCC1 CNST DERL1
GO:0033036	0.0351987	1.96626	7.71978	13	2851	macromolecule localization	ENSG00000134308 ENSG00000114315 ENSG00000135926 ENSG00000198833 ENSG00000127334 ENSG00000113194 ENSG00000084733 ENSG00000214022 ENSG00000168952 ENSG00000110675 ENSG00000179562 ENSG00000162852 ENSG00000136986	YWHAQ HES1 TMBIM1 UBE2J1 DYRK2 FAF2 RAB10 REPIN1 STXBP6 ELMOD1 GCC1 CNST DERL1
GO:0051101	0.0357309	7.0913	0.297852	2	110	regulation of DNA binding	ENSG00000114315 ENSG00000184828	HES1 ZBTB7C
GO:0072009	0.0357309	7.0913	0.297852	2	110	nephron epithelium development	ENSG00000114315 ENSG00000157483	HES1 MYO1E
GO:0006605	0.0358457	2.94426	1.84127	5	680	protein targeting	ENSG00000134308 ENSG00000114315 ENSG00000127334 ENSG00000110675 ENSG00000179562	YWHAQ HES1 DYRK2 ELMOD1 GCC1
GO:0015833	0.0365739	2.11319	5.37216	10	1984	peptide transport	ENSG00000134308 ENSG00000114315 ENSG00000198833 ENSG00000127334 ENSG00000113194 ENSG00000084733 ENSG00000110675 ENSG00000179562 ENSG00000162852 ENSG00000136986	YWHAQ HES1 UBE2J1 DYRK2 FAF2 RAB10 ELMOD1 GCC1 CNST DERL1
GO:0007009	0.0388877	4.24922	0.750045	3	277	plasma membrane organization	ENSG00000135926 ENSG00000084733 ENSG00000162852	TMBIM1 RAB10 CNST
GO:0042886	0.03894	2.08793	5.42903	10	2005	amide transport	ENSG00000134308 ENSG00000114315 ENSG00000198833 ENSG00000127334 ENSG00000113194 ENSG00000084733 ENSG00000110675 ENSG00000179562 ENSG00000162852 ENSG00000136986	YWHAQ HES1 UBE2J1 DYRK2 FAF2 RAB10 ELMOD1 GCC1 CNST DERL1
GO:0072001	0.0395924	4.21791	0.755461	3	279	renal system development	ENSG00000114315 ENSG00000157483 ENSG00000117362	HES1 MYO1E APH1A
GO:0003231	0.039969	6.65683	0.316806	2	117	cardiac ventricle development	ENSG00000114315 ENSG00000169946	HES1 ZFPM2
GO:0003206	0.0412135	6.54224	0.322222	2	119	cardiac chamber morphogenesis	ENSG00000114315 ENSG00000169946	HES1 ZFPM2
GO:0032387	0.0418412	6.4864	0.324929	2	120	negative regulation of intracellular transport	ENSG00000198833 ENSG00000127334	UBE2J1 DYRK2
GO:0032543	0.0418412	6.4864	0.324929	2	120	mitochondrial translation	ENSG00000137547 ENSG00000106591	MRPL15 MRPL32
GO:0007224	0.0424726	6.4315	0.327637	2	121	smoothened signaling pathway	ENSG00000114315 ENSG00000127334	HES1 DYRK2
GO:0071901	0.0437461	6.32443	0.333053	2	123	negative regulation of protein serine/threonine kinase activity	ENSG00000197852 ENSG00000120875	FAM212B DUSP4
GO:0032388	0.0447078	4.01084	0.793369	3	293	positive regulation of intracellular transport	ENSG00000114315 ENSG00000110675 ENSG00000125875	HES1 ELMOD1 TBC1D20
GO:1903533	0.0466114	3.94165	0.806908	3	298	regulation of protein targeting	ENSG00000114315 ENSG00000127334 ENSG00000110675	HES1 DYRK2 ELMOD1
GO:0072657	0.0471408	3.12994	1.36741	4	505	protein localization to membrane	ENSG00000134308 ENSG00000135926 ENSG00000084733 ENSG00000162852	YWHAQ TMBIM1 RAB10 CNST
GO:0044802	0.0479392	2.70526	1.99561	5	737	single-organism membrane organization	ENSG00000134308 ENSG00000135926 ENSG00000084733 ENSG00000168952 ENSG00000162852	YWHAQ TMBIM1 RAB10 STXBP6 CNST
GO:0051049	0.047985	2.0752	4.84957	9	1791	regulation of transport	ENSG00000134308 ENSG00000114315 ENSG00000198833 ENSG00000127334 ENSG00000214022 ENSG00000168952 ENSG00000110675 ENSG00000162852 ENSG00000125875	YWHAQ HES1 UBE2J1 DYRK2 REPIN1 STXBP6 ELMOD1 CNST TBC1D20
GO:0007286	0.0483141	5.97602	0.352007	2	130	spermatid development	ENSG00000198833 ENSG00000125875	UBE2J1 TBC1D20
GO:0050790	0.0486566	1.94282	6.43631	11	2377	regulation of catalytic activity	ENSG00000135926 ENSG00000113194 ENSG00000197852 ENSG00000008256 ENSG00000117362 ENSG00000110675 ENSG00000148572 ENSG00000162852 ENSG00000198855 ENSG00000120875 ENSG00000125875	TMBIM1 FAF2 FAM212B CYTH3 APH1A ELMOD1 NRBF2 CNST FICD DUSP4 TBC1D20
GO:0051223	0.0491039	2.68606	2.00915	5	742	regulation of protein transport	ENSG00000114315 ENSG00000198833 ENSG00000127334 ENSG00000110675 ENSG00000162852	HES1 UBE2J1 DYRK2 ELMOD1 CNST

## Sheet: Celleular Component-brain
						Upregulated								Downregulated
GOCCID	Pvalue	OddsRatio	ExpCount	Count	Size	Term	input.in.GO.IDs	input.in.GO.external		GOCCID	Pvalue	OddsRatio	ExpCount	Count	Size	Term	input.in.GO.IDs	input.in.GO.external
GO:0034098	0.000333437	93.7979	0.0276977	2	10	VCP-NPL4-UFD1 AAA ATPase complex	ENSG00000113194 ENSG00000136986	FAF2 DERL1		GO:0043227	0.0117712	2.91643	24.4965	31	12038	membrane-bounded organelle	ENSG00000134186 ENSG00000184709 ENSG00000109519 ENSG00000099246 ENSG00000090470 ENSG00000184924 ENSG00000114120 ENSG00000180884 ENSG00000164039 ENSG00000062370 ENSG00000164125 ENSG00000158793 ENSG00000090905 ENSG00000182180 ENSG00000104154 ENSG00000111711 ENSG00000171608 ENSG00000187097 ENSG00000170631 ENSG00000172992 ENSG00000067113 ENSG00000124333 ENSG00000277224 ENSG00000174579 ENSG00000152217…	PRPF38B LRRC26 GRPEL1 RAB18 PDCD7 PTRHD1 SLC25A36 ZNF792 BDH2 ZNF112 FAM198B NIT1 TNRC6A MRPS16 SLC30A4 GOLT1B PIK3CD ENTPD5 ZNF16 DCAKD PLPP1 VAMP7 HIST1H2BF MSL2 SETBP1 NAV2 FAM103A1 RND3 CCNG1 TIMM8B S100B
GO:0000145	0.00124705	44.1176	0.0526256	2	19	exocyst	ENSG00000084733 ENSG00000168952	RAB10 STXBP6		GO:0043231	0.0120567	2.49869	21.0188	28	10329	intracellular membrane-bounded organelle	ENSG00000134186 ENSG00000184709 ENSG00000109519 ENSG00000099246 ENSG00000090470 ENSG00000114120 ENSG00000180884 ENSG00000062370 ENSG00000164125 ENSG00000158793 ENSG00000090905 ENSG00000182180 ENSG00000104154 ENSG00000111711 ENSG00000171608 ENSG00000187097 ENSG00000170631 ENSG00000172992 ENSG00000124333 ENSG00000277224 ENSG00000174579 ENSG00000152217 ENSG00000166833 ENSG00000169612 ENSG00000115963…	PRPF38B LRRC26 GRPEL1 RAB18 PDCD7 SLC25A36 ZNF792 ZNF112 FAM198B NIT1 TNRC6A MRPS16 SLC30A4 GOLT1B PIK3CD ENTPD5 ZNF16 DCAKD VAMP7 HIST1H2BF MSL2 SETBP1 NAV2 FAM103A1 RND3 CCNG1 TIMM8B S100B
GO:0043231	0.00391858	2.46763	28.609	38	10329	intracellular membrane-bounded organelle	ENSG00000227231 ENSG00000124588 ENSG00000134308 ENSG00000103160 ENSG00000154781 ENSG00000137331 ENSG00000197903 ENSG00000114315 ENSG00000184828 ENSG00000168314 ENSG00000230128 ENSG00000135926 ENSG00000198833 ENSG00000178307 ENSG00000127334 ENSG00000113194 ENSG00000197852 ENSG00000125945 ENSG00000176542 ENSG00000237155 ENSG00000084733 ENSG00000186017 ENSG00000169946 ENSG00000008256 ENSG00000117362…	IER3 NQO2 YWHAQ HSDL1 CCDC174 HIST1H2BK HES1 ZBTB7C MOBP TMBIM1 UBE2J1 TMEM11 DYRK2 FAF2 FAM212B ZNF436 USF3 RAB10 ZNF566 ZFPM2 CYTH3 APH1A REPIN1 KDSR MRPL15 MED13L ELAVL2 MRPL32 ELMOD1 GCC1 RBM24 NRBF2 CNST DERL1 DUSP4 TBC1D20 PLAGL1 OTUB1		GO:0005743	0.0149038	4.60064	0.958453	4	471	mitochondrial inner membrane	ENSG00000109519 ENSG00000114120 ENSG00000182180 ENSG00000150779	GRPEL1 SLC25A36 MRPS16 TIMM8B
GO:0044446	0.00584757	2.19823	23.7452	33	8573	intracellular organelle part	ENSG00000124588 ENSG00000134308 ENSG00000154781 ENSG00000197903 ENSG00000114315 ENSG00000135926 ENSG00000198833 ENSG00000178307 ENSG00000127334 ENSG00000113194 ENSG00000125945 ENSG00000176542 ENSG00000084733 ENSG00000169946 ENSG00000157483 ENSG00000008256 ENSG00000117362 ENSG00000214022 ENSG00000119537 ENSG00000137547 ENSG00000123066 ENSG00000107105 ENSG00000106591 ENSG00000110675 ENSG00000179562…	NQO2 YWHAQ CCDC174 HIST1H2BK HES1 TMBIM1 UBE2J1 TMEM11 DYRK2 FAF2 ZNF436 USF3 RAB10 ZFPM2 MYO1E CYTH3 APH1A REPIN1 KDSR MRPL15 MED13L ELAVL2 MRPL32 ELMOD1 GCC1 RBM24 NRBF2 CNST DERL1 DUSP4 TBC1D20 PLAGL1 OTUB1		GO:0031902	0.0213931	9.46897	0.225878	2	111	late endosome membrane	ENSG00000104154 ENSG00000124333	SLC30A4 VAMP7
GO:0000315	0.00878827	15.2783	0.141258	2	51	organellar large ribosomal subunit	ENSG00000137547 ENSG00000106591	MRPL15 MRPL32		GO:0019866	0.0218544	4.07857	1.07648	4	529	organelle inner membrane	ENSG00000109519 ENSG00000114120 ENSG00000182180 ENSG00000150779	GRPEL1 SLC25A36 MRPS16 TIMM8B
GO:0005762	0.00878827	15.2783	0.141258	2	51	mitochondrial large ribosomal subunit	ENSG00000137547 ENSG00000106591	MRPL15 MRPL32		GO:0044421	0.0295412	2.09299	7.66559	13	3767	extracellular region part	ENSG00000184709 ENSG00000099246 ENSG00000184924 ENSG00000164039 ENSG00000158793 ENSG00000187097 ENSG00000067113 ENSG00000124333 ENSG00000277224 ENSG00000166833 ENSG00000115963 ENSG00000150779 ENSG00000160307	LRRC26 RAB18 PTRHD1 BDH2 NIT1 ENTPD5 PLPP1 VAMP7 HIST1H2BF NAV2 RND3 TIMM8B S100B
GO:0044422	0.00917722	2.09787	24.3158	33	8779	organelle part	ENSG00000124588 ENSG00000134308 ENSG00000154781 ENSG00000197903 ENSG00000114315 ENSG00000135926 ENSG00000198833 ENSG00000178307 ENSG00000127334 ENSG00000113194 ENSG00000125945 ENSG00000176542 ENSG00000084733 ENSG00000169946 ENSG00000157483 ENSG00000008256 ENSG00000117362 ENSG00000214022 ENSG00000119537 ENSG00000137547 ENSG00000123066 ENSG00000107105 ENSG00000106591 ENSG00000110675 ENSG00000179562…	NQO2 YWHAQ CCDC174 HIST1H2BK HES1 TMBIM1 UBE2J1 TMEM11 DYRK2 FAF2 ZNF436 USF3 RAB10 ZFPM2 MYO1E CYTH3 APH1A REPIN1 KDSR MRPL15 MED13L ELAVL2 MRPL32 ELMOD1 GCC1 RBM24 NRBF2 CNST DERL1 DUSP4 TBC1D20 PLAGL1 OTUB1		GO:0031252	0.0343704	4.50794	0.716296	3	352	cell leading edge	ENSG00000124333 ENSG00000242498 ENSG00000160307	VAMP7 ARPIN S100B
GO:0044431	0.0110622	3.14825	2.47617	7	894	Golgi apparatus part	ENSG00000176542 ENSG00000084733 ENSG00000008256 ENSG00000117362 ENSG00000179562 ENSG00000162852 ENSG00000125875	USF3 RAB10 CYTH3 APH1A GCC1 CNST TBC1D20		GO:0070062	0.0412615	2.11461	5.54926	10	2727	extracellular exosome	ENSG00000184709 ENSG00000099246 ENSG00000184924 ENSG00000164039 ENSG00000158793 ENSG00000187097 ENSG00000067113 ENSG00000124333 ENSG00000277224 ENSG00000115963	LRRC26 RAB18 PTRHD1 BDH2 NIT1 ENTPD5 PLPP1 VAMP7 HIST1H2BF RND3
GO:0000139	0.0114944	3.46467	1.90837	6	689	Golgi membrane	ENSG00000176542 ENSG00000084733 ENSG00000008256 ENSG00000117362 ENSG00000179562 ENSG00000125875	USF3 RAB10 CYTH3 APH1A GCC1 TBC1D20		GO:1903561	0.0426383	2.10088	5.57979	10	2742	extracellular vesicle	ENSG00000184709 ENSG00000099246 ENSG00000184924 ENSG00000164039 ENSG00000158793 ENSG00000187097 ENSG00000067113 ENSG00000124333 ENSG00000277224 ENSG00000115963	LRRC26 RAB18 PTRHD1 BDH2 NIT1 ENTPD5 PLPP1 VAMP7 HIST1H2BF RND3
GO:0005654	0.0124117	2.14463	9.05438	16	3269	nucleoplasm	ENSG00000124588 ENSG00000154781 ENSG00000197903 ENSG00000114315 ENSG00000127334 ENSG00000125945 ENSG00000169946 ENSG00000008256 ENSG00000123066 ENSG00000107105 ENSG00000110675 ENSG00000112183 ENSG00000148572 ENSG00000120875 ENSG00000118495 ENSG00000167770 ENSG00000283009	NQO2 CCDC174 HIST1H2BK HES1 DYRK2 ZNF436 ZFPM2 CYTH3 MED13L ELAVL2 ELMOD1 RBM24 NRBF2 DUSP4 PLAGL1 OTUB1		GO:0043230	0.0427312	2.09997	5.58182	10	2743	extracellular organelle	ENSG00000184709 ENSG00000099246 ENSG00000184924 ENSG00000164039 ENSG00000158793 ENSG00000187097 ENSG00000067113 ENSG00000124333 ENSG00000277224 ENSG00000115963	LRRC26 RAB18 PTRHD1 BDH2 NIT1 ENTPD5 PLPP1 VAMP7 HIST1H2BF RND3
GO:0099023	0.013989	11.8737	0.180035	2	65	tethering complex	ENSG00000084733 ENSG00000168952	RAB10 STXBP6		GO:0031966	0.0448348	3.21875	1.3512	4	664	mitochondrial membrane	ENSG00000109519 ENSG00000114120 ENSG00000182180 ENSG00000150779	GRPEL1 SLC25A36 MRPS16 TIMM8B
GO:0005811	0.0161004	10.9975	0.193884	2	70	lipid particle	ENSG00000113194 ENSG00000214022	FAF2 REPIN1		GO:0031090	0.0473627	2.05709	5.6795	10	2791	organelle membrane	ENSG00000109519 ENSG00000099246 ENSG00000114120 ENSG00000164125 ENSG00000182180 ENSG00000104154 ENSG00000111711 ENSG00000124333 ENSG00000115963 ENSG00000150779	GRPEL1 RAB18 SLC25A36 FAM198B MRPS16 SLC30A4 GOLT1B VAMP7 RND3 TIMM8B
GO:0005794	0.0162693	2.54503	3.99401	9	1442	Golgi apparatus	ENSG00000135926 ENSG00000176542 ENSG00000084733 ENSG00000008256 ENSG00000117362 ENSG00000179562 ENSG00000162852 ENSG00000125875 ENSG00000118495	TMBIM1 USF3 RAB10 CYTH3 APH1A GCC1 CNST TBC1D20 PLAGL1		GO:0030027	0.0492178	5.94424	0.356113	2	175	lamellipodium	ENSG00000124333 ENSG00000242498	VAMP7 ARPIN
GO:0005789	0.0179667	2.84289	2.72545	7	984	endoplasmic reticulum membrane	ENSG00000198833 ENSG00000113194 ENSG00000084733 ENSG00000117362 ENSG00000119537 ENSG00000136986 ENSG00000125875	UBE2J1 FAF2 RAB10 APH1A KDSR DERL1 TBC1D20
GO:0042175	0.0199412	2.77956	2.78362	7	1005	nuclear outer membrane-endoplasmic reticulum membrane network	ENSG00000198833 ENSG00000113194 ENSG00000084733 ENSG00000117362 ENSG00000119537 ENSG00000136986 ENSG00000125875	UBE2J1 FAF2 RAB10 APH1A KDSR DERL1 TBC1D20
GO:0000313	0.0221772	9.22564	0.229891	2	83	organellar ribosome	ENSG00000137547 ENSG00000106591	MRPL15 MRPL32
GO:0005761	0.0221772	9.22564	0.229891	2	83	mitochondrial ribosome	ENSG00000137547 ENSG00000106591	MRPL15 MRPL32
GO:0005913	0.0231845	9.00231	0.23543	2	85	cell-cell adherens junction	ENSG00000084733 ENSG00000168952	RAB10 STXBP6
GO:0005840	0.0243556	5.11751	0.623198	3	225	ribosome	ENSG00000214022 ENSG00000137547 ENSG00000106591	REPIN1 MRPL15 MRPL32
GO:0031981	0.0257322	1.91455	10.6608	17	3849	nuclear lumen	ENSG00000124588 ENSG00000154781 ENSG00000197903 ENSG00000114315 ENSG00000127334 ENSG00000125945 ENSG00000169946 ENSG00000008256 ENSG00000214022 ENSG00000123066 ENSG00000107105 ENSG00000110675 ENSG00000112183 ENSG00000148572 ENSG00000120875 ENSG00000118495 ENSG00000167770 ENSG00000283009	NQO2 CCDC174 HIST1H2BK HES1 DYRK2 ZNF436 ZFPM2 CYTH3 REPIN1 MED13L ELAVL2 ELMOD1 RBM24 NRBF2 DUSP4 PLAGL1 OTUB1
GO:0044428	0.0283054	1.86825	11.6358	18	4201	nuclear part	ENSG00000124588 ENSG00000154781 ENSG00000197903 ENSG00000114315 ENSG00000127334 ENSG00000125945 ENSG00000169946 ENSG00000008256 ENSG00000214022 ENSG00000123066 ENSG00000107105 ENSG00000110675 ENSG00000112183 ENSG00000148572 ENSG00000120875 ENSG00000125875 ENSG00000118495 ENSG00000167770 ENSG00000283009	NQO2 CCDC174 HIST1H2BK HES1 DYRK2 ZNF436 ZFPM2 CYTH3 REPIN1 MED13L ELAVL2 ELMOD1 RBM24 NRBF2 DUSP4 TBC1D20 PLAGL1 OTUB1
GO:0031974	0.0303097	1.8195	13.486	20	4869	membrane-enclosed lumen	ENSG00000124588 ENSG00000154781 ENSG00000197903 ENSG00000114315 ENSG00000127334 ENSG00000113194 ENSG00000125945 ENSG00000169946 ENSG00000008256 ENSG00000214022 ENSG00000137547 ENSG00000123066 ENSG00000107105 ENSG00000106591 ENSG00000110675 ENSG00000112183 ENSG00000148572 ENSG00000120875 ENSG00000118495 ENSG00000167770 ENSG00000283009	NQO2 CCDC174 HIST1H2BK HES1 DYRK2 FAF2 ZNF436 ZFPM2 CYTH3 REPIN1 MRPL15 MED13L ELAVL2 MRPL32 ELMOD1 RBM24 NRBF2 DUSP4 PLAGL1 OTUB1
GO:0043233	0.0303097	1.8195	13.486	20	4869	organelle lumen	ENSG00000124588 ENSG00000154781 ENSG00000197903 ENSG00000114315 ENSG00000127334 ENSG00000113194 ENSG00000125945 ENSG00000169946 ENSG00000008256 ENSG00000214022 ENSG00000137547 ENSG00000123066 ENSG00000107105 ENSG00000106591 ENSG00000110675 ENSG00000112183 ENSG00000148572 ENSG00000120875 ENSG00000118495 ENSG00000167770 ENSG00000283009	NQO2 CCDC174 HIST1H2BK HES1 DYRK2 FAF2 ZNF436 ZFPM2 CYTH3 REPIN1 MRPL15 MED13L ELAVL2 MRPL32 ELMOD1 RBM24 NRBF2 DUSP4 PLAGL1 OTUB1
GO:0070013	0.0303097	1.8195	13.486	20	4869	intracellular organelle lumen	ENSG00000124588 ENSG00000154781 ENSG00000197903 ENSG00000114315 ENSG00000127334 ENSG00000113194 ENSG00000125945 ENSG00000169946 ENSG00000008256 ENSG00000214022 ENSG00000137547 ENSG00000123066 ENSG00000107105 ENSG00000106591 ENSG00000110675 ENSG00000112183 ENSG00000148572 ENSG00000120875 ENSG00000118495 ENSG00000167770 ENSG00000283009	NQO2 CCDC174 HIST1H2BK HES1 DYRK2 FAF2 ZNF436 ZFPM2 CYTH3 REPIN1 MRPL15 MED13L ELAVL2 MRPL32 ELMOD1 RBM24 NRBF2 DUSP4 PLAGL1 OTUB1
GO:0044444	0.0319341	1.80093	25.0609	32	9048	cytoplasmic part	ENSG00000227231 ENSG00000124588 ENSG00000134308 ENSG00000103160 ENSG00000137331 ENSG00000163412 ENSG00000197903 ENSG00000168314 ENSG00000230128 ENSG00000135926 ENSG00000198833 ENSG00000178307 ENSG00000127334 ENSG00000113194 ENSG00000125945 ENSG00000176542 ENSG00000237155 ENSG00000084733 ENSG00000157483 ENSG00000008256 ENSG00000117362 ENSG00000214022 ENSG00000119537 ENSG00000137547 ENSG00000168952…	IER3 NQO2 YWHAQ HSDL1 EIF4E3 HIST1H2BK MOBP TMBIM1 UBE2J1 TMEM11 DYRK2 FAF2 ZNF436 USF3 RAB10 MYO1E CYTH3 APH1A REPIN1 KDSR MRPL15 STXBP6 MRPL32 ELMOD1 GCC1 RBM24 NRBF2 CNST DERL1 TBC1D20 PLAGL1 OTUB1
GO:0031090	0.0368824	1.93217	7.73043	13	2791	organelle membrane	ENSG00000134308 ENSG00000135926 ENSG00000178307 ENSG00000176542 ENSG00000084733 ENSG00000008256 ENSG00000117362 ENSG00000214022 ENSG00000137547 ENSG00000106591 ENSG00000179562 ENSG00000136986 ENSG00000125875	YWHAQ TMBIM1 TMEM11 USF3 RAB10 CYTH3 APH1A REPIN1 MRPL15 MRPL32 GCC1 DERL1 TBC1D20
GO:0015934	0.0391401	6.72072	0.312984	2	113	large ribosomal subunit	ENSG00000137547 ENSG00000106591	MRPL15 MRPL32
GO:0044432	0.0415156	2.35506	3.24894	7	1173	endoplasmic reticulum part	ENSG00000198833 ENSG00000113194 ENSG00000084733 ENSG00000117362 ENSG00000119537 ENSG00000136986 ENSG00000125875	UBE2J1 FAF2 RAB10 APH1A KDSR DERL1 TBC1D20
GO:0044448	0.0442857	6.26605	0.335142	2	121	cell cortex part	ENSG00000084733 ENSG00000168952	RAB10 STXBP6
GO:0005912	0.0454388	3.15786	1.34888	4	487	adherens junction	ENSG00000134308 ENSG00000084733 ENSG00000157483 ENSG00000168952	YWHAQ RAB10 MYO1E STXBP6
GO:0098791	0.0466075	3.9298	0.806003	3	291	Golgi subcompartment	ENSG00000084733 ENSG00000117362 ENSG00000162852	RAB10 APH1A CNST

## Sheet: Molecular Function-brain
						Upregulated										Downregulated
GOMFID	Pvalue	OddsRatio	ExpCount	Count	Size	Term	input.in.GO.IDs	input.in.GO.external		GOMFID	Pvalue	OddsRatio	ExpCount	Count	Size	Term	input.in.GO.IDs	input.in.GO.external
GO:0098641	0.00106922	48.0843	0.0487893	2	18	cadherin binding involved in cell-cell adhesion	ENSG00000084733 ENSG00000168952	RAB10 STXBP6		GO:0016616	0.0234737	9.02083	0.237562	2	116	oxidoreductase activity, acting on the CH-OH group of donors, NAD or NADP as acceptor	ENSG00000164039 ENSG00000184860	BDH2 SDR42E1
GO:0031625	0.00110034	7.11145	0.78876	5	291	ubiquitin protein ligase binding	ENSG00000198833 ENSG00000113194 ENSG00000151136 ENSG00000136986 ENSG00000167770	UBE2J1 FAF2 BTBD11 DERL1 OTUB1		GO:0016614	0.0314989	7.66511	0.278521	2	136	oxidoreductase activity, acting on CH-OH group of donors	ENSG00000164039 ENSG00000184860	BDH2 SDR42E1
GO:0044389	0.00118692	6.98711	0.802313	5	296	ubiquitin-like protein ligase binding	ENSG00000198833 ENSG00000113194 ENSG00000151136 ENSG00000136986 ENSG00000167770	UBE2J1 FAF2 BTBD11 DERL1 OTUB1
GO:0043130	0.00295455	11.4105	0.287315	3	106	ubiquitin binding	ENSG00000127334 ENSG00000113194 ENSG00000167770	DYRK2 FAF2 OTUB1
GO:0098632	0.00317766	26.5084	0.084026	2	31	protein binding involved in cell-cell adhesion	ENSG00000084733 ENSG00000168952	RAB10 STXBP6
GO:0098631	0.00474662	21.345	0.103	2	38	protein binding involved in cell adhesion	ENSG00000084733 ENSG00000168952	RAB10 STXBP6
GO:0032182	0.00480088	9.54355	0.341525	3	126	ubiquitin-like protein binding	ENSG00000127334 ENSG00000113194 ENSG00000167770	DYRK2 FAF2 OTUB1
GO:0003730	0.0107847	13.7051	0.15721	2	58	mRNA 3'-UTR binding	ENSG00000107105 ENSG00000112183	ELAVL2 RBM24
GO:0035091	0.0199005	5.5602	0.57734	3	213	phosphatidylinositol binding	ENSG00000157483 ENSG00000008256 ENSG00000168952	MYO1E CYTH3 STXBP6
GO:0019899	0.0211269	2.33801	4.91417	10	1813	enzyme binding	ENSG00000114315 ENSG00000198833 ENSG00000113194 ENSG00000197852 ENSG00000168952 ENSG00000151136 ENSG00000162852 ENSG00000136986 ENSG00000125875 ENSG00000167770	HES1 UBE2J1 FAF2 FAM212B STXBP6 BTBD11 CNST DERL1 TBC1D20 OTUB1
GO:0001104	0.026819	8.32406	0.254789	2	94	RNA polymerase II transcription cofactor activity	ENSG00000169946 ENSG00000123066	ZFPM2 MED13L
GO:0001078	0.0400429	6.64995	0.31713	2	117	transcriptional repressor activity, RNA polymerase II core promoter proximal region sequence-specific binding	ENSG00000114315 ENSG00000169946	HES1 ZFPM2
GO:1901981	0.0451165	6.21441	0.338815	2	125	phosphatidylinositol phosphate binding	ENSG00000008256 ENSG00000168952	CYTH3 STXBP6

## Sheet: KEGG Pathway-brain
Upregualted							Downregulated
Pathway	p.val	FDR q.val	Ensembl.ids	Entrez.ids	External.ids		Pathway	p.val	FDR q.val	Ensembl.ids	Entrez.ids	External.ids
hsa00750 Vitamin B6 metabolism	6.47e-05	0.0019399	ENSG00000144362	493911	PHOSPHO2		hsa00072 Synthesis and degradation of ketone bodies	9.87e-05	0.00977588	ENSG00000164039	56898	BDH2
hsa04330 Notch signaling pathway	0.000141815	0.00425445	ENSG00000114315, ENSG00000117362	3280, 51107	HES1, APH1A		hsa04666 Fc gamma R-mediated phagocytosis	0.000349977	0.0346477	ENSG00000171608, ENSG00000067113	5293, 8611	PIK3CD, PLPP1
hsa04950 Maturity onset diabetes of the young	0.0013638	0.0409141	ENSG00000114315	3280	HES1		hsa05231 Choline metabolism in cancer	0.000448118	0.0443637	ENSG00000171608, ENSG00000067113	5293, 8611	PIK3CD, PLPP1

## Sheet: goi Matching KEGG-brain
		Upregulated				Downregulated
	entrez.id	kegg.id			entrez.id	kegg.id
10	2531	hsa00600 Sphingolipid metabolism		8	56898	hsa00072 Synthesis and degradation of ketone bodies
50	493911	hsa00750 Vitamin B6 metabolism		183	957	hsa00230 Purine metabolism
414	2531	hsa01100 Metabolic pathways		285	957	hsa00240 Pyrimidine metabolism
746	493911	hsa01100 Metabolic pathways		342	8611	hsa00561 Glycerolipid metabolism
1359	29088	hsa03010 Ribosome		383	5293	hsa00562 Inositol phosphate metabolism
1469	64983	hsa03010 Ribosome		508	8611	hsa00564 Glycerophospholipid metabolism
1498	3280	hsa03460 Fanconi anemia pathway		559	8611	hsa00565 Ether lipid metabolism
1560	1846	hsa04010 MAPK signaling pathway		602	8611	hsa00600 Sphingolipid metabolism
1931	9265	hsa04072 Phospholipase D signaling pathway		632	56898	hsa00650 Butanoate metabolism
1953	10971	hsa04110 Cell cycle		1565	56898	hsa01100 Metabolic pathways
2072	10971	hsa04114 Oocyte meiosis		1804	8611	hsa01100 Metabolic pathways
2238	51465	hsa04120 Ubiquitin mediated proteolysis		1953	5293	hsa01521 EGFR tyrosine kinase inhibitor resistance
2348	29982	hsa04140 Autophagy - animal		2045	5293	hsa01522 Endocrine resistance
2529	51465	hsa04141 Protein processing in endoplasmic reticulum		2129	5293	hsa01524 Platinum drug resistance
2586	79139	hsa04141 Protein processing in endoplasmic reticulum		2198	51021	hsa03010 Ribosome
2628	10890	hsa04144 Endocytosis		2460	8669	hsa03013 RNA transport
2857	9265	hsa04144 Endocytosis		2562	55119	hsa03040 Spliceosome
2888	10971	hsa04151 PI3K-Akt signaling pathway		2660	5293	hsa04012 ErbB signaling pathway
3221	10890	hsa04152 AMPK signaling pathway		2832	5293	hsa04014 Ras signaling pathway
3359	3280	hsa04330 Notch signaling pathway		3058	5293	hsa04015 Rap1 signaling pathway
3369	51107	hsa04330 Notch signaling pathway		3259	5293	hsa04024 cAMP signaling pathway
3389	10971	hsa04390 Hippo signaling pathway		3433	5293	hsa04062 Chemokine signaling pathway
3558	23389	hsa04919 Thyroid hormone signaling pathway		3583	5293	hsa04066 HIF-1 signaling pathway
3666	3280	hsa04950 Maturity onset diabetes of the young		3692	5293	hsa04068 FoxO signaling pathway
3785	51107	hsa05010 Alzheimer's disease		3799	5293	hsa04070 Phosphatidylinositol signaling system
3946	51465	hsa05012 Parkinson's disease		3898	5293	hsa04071 Sphingolipid signaling pathway
4038	79139	hsa05014 Amyotrophic lateral sclerosis (ALS)		4056	5293	hsa04072 Phospholipase D signaling pathway
4211	85236	hsa05034 Alcoholism		4106	8611	hsa04072 Phospholipase D signaling pathway
4236	10971	hsa05130 Pathogenic Escherichia coli infection		4177	900	hsa04115 p53 signaling pathway
4289	10971	hsa05161 Hepatitis B		4205	6845	hsa04130 SNARE interactions in vesicular transport
4438	10971	hsa05169 Epstein-Barr virus infection		4269	5293	hsa04140 Autophagy - animal
4638	10971	hsa05203 Viral carcinogenesis		4404	5293	hsa04150 mTOR signaling pathway
4804	85236	hsa05203 Viral carcinogenesis		4727	5293	hsa04151 PI3K-Akt signaling pathway
4865	23414	hsa05206 MicroRNAs in cancer		4901	5293	hsa04152 AMPK signaling pathway
5187	3280	hsa05224 Breast cancer		5032	5293	hsa04210 Apoptosis
5398	85236	hsa05322 Systemic lupus erythematosus		5143	5293	hsa04211 Longevity regulating pathway
				5226	5293	hsa04213 Longevity regulating pathway - multiple species
				5332	5293	hsa04218 Cellular senescence
				5488	5293	hsa04360 Axon guidance
				5603	5293	hsa04370 VEGF signaling pathway
				5713	5293	hsa04380 Osteoclast differentiation
				5888	5293	hsa04510 Focal adhesion
				6035	5293	hsa04550 Signaling pathways regulating pluripotency of stem cells
				6178	5293	hsa04611 Platelet activation
				6289	5293	hsa04620 Toll-like receptor signaling pathway
				6449	5293	hsa04630 Jak-STAT signaling pathway
				6574	5293	hsa04650 Natural killer cell mediated cytotoxicity
				6677	5293	hsa04660 T cell receptor signaling pathway
				6763	5293	hsa04662 B cell receptor signaling pathway
				6832	5293	hsa04664 Fc epsilon RI signaling pathway
				6913	5293	hsa04666 Fc gamma R-mediated phagocytosis
				6950	8611	hsa04666 Fc gamma R-mediated phagocytosis
				7009	5293	hsa04668 TNF signaling pathway
				7125	5293	hsa04670 Leukocyte transendothelial migration
				7237	5293	hsa04722 Neurotrophin signaling pathway
				7368	5293	hsa04725 Cholinergic synapse
				7453	5293	hsa04750 Inflammatory mediator regulation of TRP channels
				7638	5293	hsa04810 Regulation of actin cytoskeleton
				7781	5293	hsa04910 Insulin signaling pathway
				7913	5293	hsa04914 Progesterone-mediated oocyte maturation
				8021	5293	hsa04915 Estrogen signaling pathway
				8086	5293	hsa04917 Prolactin signaling pathway
				8181	5293	hsa04919 Thyroid hormone signaling pathway
				8276	5293	hsa04923 Regulation of lipolysis in adipocytes
				8309	5293	hsa04930 Type II diabetes mellitus
				8384	5293	hsa04931 Insulin resistance
				8543	5293	hsa04932 Non-alcoholic fatty liver disease (NAFLD)
				8647	5293	hsa04933 AGE-RAGE signaling pathway in diabetic complications
				8717	5293	hsa04960 Aldosterone-regulated sodium reabsorption
				8758	5293	hsa04973 Carbohydrate digestion and absorption
				8811	8611	hsa04975 Fat digestion and absorption
				8948	8343	hsa05034 Alcoholism
				9041	5293	hsa05100 Bacterial invasion of epithelial cells
				9120	5293	hsa05142 Chagas disease (American trypanosomiasis)
				9232	5293	hsa05146 Amoebiasis
				9342	5293	hsa05160 Hepatitis C
				9484	5293	hsa05161 Hepatitis B
				9636	5293	hsa05162 Measles
				9782	5293	hsa05164 Influenza A
				9994	5293	hsa05166 HTLV-I infection
				10217	5293	hsa05167 Kaposi's sarcoma-associated herpesvirus infection
				10381	5293	hsa05169 Epstein-Barr virus infection
				10704	5293	hsa05200 Pathways in cancer
				10968	5293	hsa05203 Viral carcinogenesis
				11030	8343	hsa05203 Viral carcinogenesis
				11170	5293	hsa05205 Proteoglycans in cancer
				11571	900	hsa05206 MicroRNAs in cancer
				11616	5293	hsa05210 Colorectal cancer
				11687	5293	hsa05211 Renal cell carcinoma
				11751	5293	hsa05212 Pancreatic cancer
				11828	5293	hsa05213 Endometrial cancer
				11889	5293	hsa05214 Glioma
				11976	5293	hsa05215 Prostate cancer
				12062	5293	hsa05218 Melanoma
				12129	5293	hsa05220 Chronic myeloid leukemia
				12196	5293	hsa05221 Acute myeloid leukemia
				12290	5293	hsa05222 Small cell lung cancer
				12356	5293	hsa05223 Non-small cell lung cancer
				12476	5293	hsa05224 Breast cancer
				12585	5293	hsa05230 Central carbon metabolism in cancer
				12647	5293	hsa05231 Choline metabolism in cancer
				12697	8611	hsa05231 Choline metabolism in cancer
				12795	8343	hsa05322 Systemic lupus erythematosus
				12908	5293	hsa05418 Fluid shear stress and atherosclerosis

## Sheet: Biological Process-heart
						Upregulated										Downregulated
GOBPID	Pvalue	OddsRatio	ExpCount	Count	Size	Term	input.in.GO.IDs	input.in.GO.external		GOBPID	Pvalue	OddsRatio	ExpCount	Count	Size	Term	input.in.GO.IDs	input.in.GO.external
GO:0071346	8.21031e-07	22.329	0.327336	6	136	cellular response to interferon-gamma	ENSG00000223980 ENSG00000227993 ENSG00000230726 ENSG00000204287 ENSG00000235657 ENSG00000228987 ENSG00000229215 ENSG00000206503 ENSG00000117228 ENSG00000227715 ENSG00000154451 ENSG00000231834 ENSG00000224320 ENSG00000226260 ENSG00000206308 ENSG00000183347 ENSG00000179583 ENSG00000206505 ENSG00000234794 ENSG00000277263	HLA-A HLA-DRA GBP1 GBP5 GBP6 CIITA		GO:0030574	2.02482e-14	61.8628	0.229135	10	68	collagen catabolic process	ENSG00000130635 ENSG00000142156 ENSG00000168542 ENSG00000204262 ENSG00000080573 ENSG00000142173 ENSG00000204291 ENSG00000164692 ENSG00000087116 ENSG00000108821 ENSG00000283802	COL5A1 COL6A1 COL3A1 COL5A2 COL5A3 COL6A2 COL15A1 COL1A2 ADAMTS2 COL1A1
GO:0034341	1.97288e-06	19.0716	0.380288	6	158	response to interferon-gamma	ENSG00000223980 ENSG00000227993 ENSG00000230726 ENSG00000204287 ENSG00000235657 ENSG00000228987 ENSG00000229215 ENSG00000206503 ENSG00000117228 ENSG00000227715 ENSG00000154451 ENSG00000231834 ENSG00000224320 ENSG00000226260 ENSG00000206308 ENSG00000183347 ENSG00000179583 ENSG00000206505 ENSG00000234794 ENSG00000277263	HLA-A HLA-DRA GBP1 GBP5 GBP6 CIITA		GO:0044243	6.5144e-14	54.3379	0.256092	10	76	multicellular organismal catabolic process	ENSG00000130635 ENSG00000142156 ENSG00000168542 ENSG00000204262 ENSG00000080573 ENSG00000142173 ENSG00000204291 ENSG00000164692 ENSG00000087116 ENSG00000108821 ENSG00000283802	COL5A1 COL6A1 COL3A1 COL5A2 COL5A3 COL6A2 COL15A1 COL1A2 ADAMTS2 COL1A1
GO:0060333	4.6093e-05	23.2068	0.199771	4	83	interferon-gamma-mediated signaling pathway	ENSG00000223980 ENSG00000227993 ENSG00000230726 ENSG00000204287 ENSG00000235657 ENSG00000228987 ENSG00000229215 ENSG00000206503 ENSG00000117228 ENSG00000227715 ENSG00000231834 ENSG00000224320 ENSG00000226260 ENSG00000206308 ENSG00000179583 ENSG00000206505 ENSG00000234794 ENSG00000277263	HLA-A HLA-DRA GBP1 CIITA		GO:0032963	8.23601e-14	40.2429	0.37403	11	111	collagen metabolic process	ENSG00000130635 ENSG00000142156 ENSG00000168542 ENSG00000204262 ENSG00000080573 ENSG00000142173 ENSG00000204291 ENSG00000164692 ENSG00000087116 ENSG00000166482 ENSG00000108821 ENSG00000283802	COL5A1 COL6A1 COL3A1 COL5A2 COL5A3 COL6A2 COL15A1 COL1A2 ADAMTS2 MFAP4 COL1A1
GO:0006955	6.20264e-05	4.30798	4.46718	14	1856	immune response	ENSG00000197249 ENSG00000223980 ENSG00000227993 ENSG00000230726 ENSG00000204287 ENSG00000235657 ENSG00000228987 ENSG00000148346 ENSG00000229215 ENSG00000206503 ENSG00000257017 ENSG00000117228 ENSG00000227715 ENSG00000154451 ENSG00000231834 ENSG00000224320 ENSG00000226260 ENSG00000206308 ENSG00000183347 ENSG00000277377 ENSG00000035862 ENSG00000179583 ENSG00000206505 ENSG00000111229 ENSG00000131203…	SERPINA1 HLA-A HLA-DRA LCN2 HP GBP1 GBP5 GBP6 TIMP2 CIITA ARPC3 IDO1 CD74 STBD1		GO:0044259	1.35105e-13	38.3149	0.390878	11	116	multicellular organismal macromolecule metabolic process	ENSG00000130635 ENSG00000142156 ENSG00000168542 ENSG00000204262 ENSG00000080573 ENSG00000142173 ENSG00000204291 ENSG00000164692 ENSG00000087116 ENSG00000166482 ENSG00000108821 ENSG00000283802	COL5A1 COL6A1 COL3A1 COL5A2 COL5A3 COL6A2 COL15A1 COL1A2 ADAMTS2 MFAP4 COL1A1
GO:0034097	0.00010572	5.70377	1.95439	9	812	response to cytokine	ENSG00000223980 ENSG00000227993 ENSG00000230726 ENSG00000204287 ENSG00000235657 ENSG00000228987 ENSG00000148346 ENSG00000229215 ENSG00000206503 ENSG00000117228 ENSG00000227715 ENSG00000154451 ENSG00000231834 ENSG00000224320 ENSG00000226260 ENSG00000206308 ENSG00000183347 ENSG00000035862 ENSG00000179583 ENSG00000206505 ENSG00000019582 ENSG00000234794 ENSG00000277263	HLA-A HLA-DRA LCN2 GBP1 GBP5 GBP6 TIMP2 CIITA CD74		GO:0044236	7.96079e-13	32.1454	0.458271	11	136	multicellular organism metabolic process	ENSG00000130635 ENSG00000142156 ENSG00000168542 ENSG00000204262 ENSG00000080573 ENSG00000142173 ENSG00000204291 ENSG00000164692 ENSG00000087116 ENSG00000166482 ENSG00000108821 ENSG00000283802	COL5A1 COL6A1 COL3A1 COL5A2 COL5A3 COL6A2 COL15A1 COL1A2 ADAMTS2 MFAP4 COL1A1
GO:0006952	0.000117427	4.44474	3.53812	12	1470	defense response	ENSG00000197249 ENSG00000223980 ENSG00000227993 ENSG00000230726 ENSG00000204287 ENSG00000235657 ENSG00000228987 ENSG00000148346 ENSG00000229215 ENSG00000206503 ENSG00000257017 ENSG00000117228 ENSG00000227715 ENSG00000154451 ENSG00000128271 ENSG00000231834 ENSG00000224320 ENSG00000226260 ENSG00000206308 ENSG00000183347 ENSG00000277377 ENSG00000179583 ENSG00000206505 ENSG00000131203 ENSG00000019582…	SERPINA1 HLA-A HLA-DRA LCN2 HP GBP1 GBP5 ADORA2A GBP6 CIITA IDO1 CD74		GO:0030198	2.78354e-11	16.3336	1.05807	13	314	extracellular matrix organization	ENSG00000130635 ENSG00000142156 ENSG00000091986 ENSG00000168542 ENSG00000204262 ENSG00000080573 ENSG00000197614 ENSG00000142173 ENSG00000164692 ENSG00000087116 ENSG00000166482 ENSG00000108821 ENSG00000113140 ENSG00000283802	COL5A1 COL6A1 CCDC80 COL3A1 COL5A2 COL5A3 MFAP5 COL6A2 COL1A2 ADAMTS2 MFAP4 COL1A1 SPARC
GO:0071345	0.000262767	5.58768	1.72814	8	718	cellular response to cytokine stimulus	ENSG00000223980 ENSG00000227993 ENSG00000230726 ENSG00000204287 ENSG00000235657 ENSG00000228987 ENSG00000148346 ENSG00000229215 ENSG00000206503 ENSG00000117228 ENSG00000227715 ENSG00000154451 ENSG00000231834 ENSG00000224320 ENSG00000226260 ENSG00000206308 ENSG00000183347 ENSG00000179583 ENSG00000206505 ENSG00000019582 ENSG00000234794 ENSG00000277263	HLA-A HLA-DRA LCN2 GBP1 GBP5 GBP6 CIITA CD74		GO:0043062	2.89629e-11	16.2785	1.06144	13	315	extracellular structure organization	ENSG00000130635 ENSG00000142156 ENSG00000091986 ENSG00000168542 ENSG00000204262 ENSG00000080573 ENSG00000197614 ENSG00000142173 ENSG00000164692 ENSG00000087116 ENSG00000166482 ENSG00000108821 ENSG00000113140 ENSG00000283802	COL5A1 COL6A1 CCDC80 COL3A1 COL5A2 COL5A3 MFAP5 COL6A2 COL1A2 ADAMTS2 MFAP4 COL1A1 SPARC
GO:0002830	0.000581465	67.0688	0.0361033	2	15	positive regulation of type 2 immune response	ENSG00000131203 ENSG00000019582	IDO1 CD74		GO:0030199	3.89357e-11	76.1843	0.128046	7	38	collagen fibril organization	ENSG00000130635 ENSG00000168542 ENSG00000204262 ENSG00000080573 ENSG00000164692 ENSG00000087116 ENSG00000108821 ENSG00000283802	COL5A1 COL3A1 COL5A2 COL5A3 COL1A2 ADAMTS2 COL1A1
GO:2001020	0.000633418	11.4021	0.394729	4	164	regulation of response to DNA damage stimulus	ENSG00000227231 ENSG00000198585 ENSG00000137331 ENSG00000230128 ENSG00000237155 ENSG00000169018 ENSG00000206478 ENSG00000019582 ENSG00000235030	IER3 NUDT16 FEM1B CD74		GO:0070208	8.08104e-08	141.487	0.0438053	4	13	protein heterotrimerization	ENSG00000142156 ENSG00000142173 ENSG00000164692 ENSG00000108821	COL6A1 COL6A2 COL1A2 COL1A1
GO:0009200	0.000663521	62.2744	0.0385101	2	16	deoxyribonucleoside triphosphate metabolic process	ENSG00000198585 ENSG00000048392	NUDT16 RRM2B		GO:0070206	4.98391e-07	38.5644	0.158373	5	47	protein trimerization	ENSG00000142156 ENSG00000142173 ENSG00000164692 ENSG00000108821 ENSG00000168079	COL6A1 COL6A2 COL1A2 COL1A1 SCARA5
GO:0002376	0.000809178	3.16653	6.39268	15	2656	immune system process	ENSG00000197249 ENSG00000223980 ENSG00000227993 ENSG00000230726 ENSG00000204287 ENSG00000235657 ENSG00000228987 ENSG00000148346 ENSG00000229215 ENSG00000206503 ENSG00000257017 ENSG00000117228 ENSG00000227715 ENSG00000154451 ENSG00000128271 ENSG00000231834 ENSG00000224320 ENSG00000226260 ENSG00000206308 ENSG00000183347 ENSG00000277377 ENSG00000035862 ENSG00000179583 ENSG00000206505 ENSG00000111229…	SERPINA1 HLA-A HLA-DRA LCN2 HP GBP1 GBP5 ADORA2A GBP6 TIMP2 CIITA ARPC3 IDO1 CD74 STBD1		GO:0071230	2.37184e-06	27.4244	0.215657	5	64	cellular response to amino acid stimulus	ENSG00000142156 ENSG00000168542 ENSG00000204262 ENSG00000164692 ENSG00000108821	COL6A1 COL3A1 COL5A2 COL1A2 COL1A1
GO:0006950	0.000822079	2.97082	8.65997	18	3598	response to stress	ENSG00000227231 ENSG00000198585 ENSG00000197249 ENSG00000223980 ENSG00000227993 ENSG00000230726 ENSG00000204287 ENSG00000235657 ENSG00000163631 ENSG00000228987 ENSG00000148346 ENSG00000229215 ENSG00000137331 ENSG00000206503 ENSG00000257017 ENSG00000117228 ENSG00000227715 ENSG00000154451 ENSG00000230128 ENSG00000128271 ENSG00000231834 ENSG00000224320 ENSG00000226260 ENSG00000206308 ENSG00000237155…	IER3 NUDT16 SERPINA1 HLA-A HLA-DRA ALB LCN2 HP GBP1 GBP5 ADORA2A SUSD6 FEM1B GBP6 CIITA IDO1 CD74 RRM2B		GO:0044712	1.11269e-05	5.08779	3.1742	13	942	single-organism catabolic process	ENSG00000108515 ENSG00000130635 ENSG00000142156 ENSG00000165775 ENSG00000168542 ENSG00000204262 ENSG00000171408 ENSG00000080573 ENSG00000142173 ENSG00000204291 ENSG00000164692 ENSG00000087116 ENSG00000108821 ENSG00000283802	ENO3 COL5A1 COL6A1 FUNDC2 COL3A1 COL5A2 PDE7B COL5A3 COL6A2 COL15A1 COL1A2 ADAMTS2 COL1A1
GO:1902254	0.000941209	51.2755	0.0457308	2	19	negative regulation of intrinsic apoptotic signaling pathway by p53 class mediator	ENSG00000019582 ENSG00000048392	CD74 RRM2B		GO:0097435	1.29206e-05	6.46285	1.84993	10	549	supramolecular fiber organization	ENSG00000130635 ENSG00000168542 ENSG00000204262 ENSG00000080573 ENSG00000197614 ENSG00000164692 ENSG00000087116 ENSG00000166482 ENSG00000108821 ENSG00000143632 ENSG00000283802	COL5A1 COL3A1 COL5A2 COL5A3 MFAP5 COL1A2 ADAMTS2 MFAP4 COL1A1 ACTA1
GO:0050868	0.00135518	15.1944	0.219026	3	91	negative regulation of T cell activation	ENSG00000128271 ENSG00000131203 ENSG00000019582	ADORA2A IDO1 CD74		GO:0043200	3.09868e-05	15.6672	0.363921	5	108	response to amino acid	ENSG00000142156 ENSG00000168542 ENSG00000204262 ENSG00000164692 ENSG00000108821	COL6A1 COL3A1 COL5A2 COL1A2 COL1A1
GO:0045321	0.00135589	3.93183	2.76551	9	1149	leukocyte activation	ENSG00000197249 ENSG00000227993 ENSG00000230726 ENSG00000204287 ENSG00000228987 ENSG00000148346 ENSG00000257017 ENSG00000128271 ENSG00000226260 ENSG00000206308 ENSG00000277377 ENSG00000035862 ENSG00000131203 ENSG00000019582 ENSG00000234794 ENSG00000118804 ENSG00000277263	SERPINA1 HLA-DRA LCN2 HP ADORA2A TIMP2 IDO1 CD74 STBD1		GO:1903225	3.33846e-05	613.407	0.0101089	2	3	negative regulation of endodermal cell differentiation	ENSG00000130635 ENSG00000204262	COL5A1 COL5A2
GO:1902253	0.00163624	37.8856	0.0601721	2	25	regulation of intrinsic apoptotic signaling pathway by p53 class mediator	ENSG00000019582 ENSG00000048392	CD74 RRM2B		GO:0043588	5.62245e-05	6.83968	1.35459	8	402	skin development	ENSG00000130635 ENSG00000169032 ENSG00000168542 ENSG00000204262 ENSG00000080573 ENSG00000164692 ENSG00000087116 ENSG00000108821 ENSG00000283802	COL5A1 MAP2K1 COL3A1 COL5A2 COL5A3 COL1A2 ADAMTS2 COL1A1
GO:1903038	0.00167703	14.0688	0.235875	3	98	negative regulation of leukocyte cell-cell adhesion	ENSG00000128271 ENSG00000131203 ENSG00000019582	ADORA2A IDO1 CD74		GO:0001568	0.000121495	5.39238	1.94428	9	577	blood vessel development	ENSG00000113296 ENSG00000114315 ENSG00000130635 ENSG00000169032 ENSG00000168542 ENSG00000204291 ENSG00000164692 ENSG00000108821 ENSG00000113140	THBS4 HES1 COL5A1 MAP2K1 COL3A1 COL15A1 COL1A2 COL1A1 SPARC
GO:0002534	0.00190859	34.8505	0.0649859	2	27	cytokine production involved in inflammatory response	ENSG00000154451 ENSG00000131203	GBP5 IDO1		GO:0001944	0.000163135	5.17507	2.02178	9	600	vasculature development	ENSG00000113296 ENSG00000114315 ENSG00000130635 ENSG00000169032 ENSG00000168542 ENSG00000204291 ENSG00000164692 ENSG00000108821 ENSG00000113140	THBS4 HES1 COL5A1 MAP2K1 COL3A1 COL15A1 COL1A2 COL1A1 SPARC
GO:0002828	0.00190859	34.8505	0.0649859	2	27	regulation of type 2 immune response	ENSG00000131203 ENSG00000019582	IDO1 CD74		GO:1903224	0.000165841	153.324	0.0202178	2	6	regulation of endodermal cell differentiation	ENSG00000130635 ENSG00000204262	COL5A1 COL5A2
GO:0070229	0.00205228	33.5081	0.0673927	2	28	negative regulation of lymphocyte apoptotic process	ENSG00000131203 ENSG00000019582	IDO1 CD74		GO:0072358	0.000182396	5.09457	2.05211	9	609	cardiovascular system development	ENSG00000113296 ENSG00000114315 ENSG00000130635 ENSG00000169032 ENSG00000168542 ENSG00000204291 ENSG00000164692 ENSG00000108821 ENSG00000113140	THBS4 HES1 COL5A1 MAP2K1 COL3A1 COL15A1 COL1A2 COL1A1 SPARC
GO:1901797	0.00205228	33.5081	0.0673927	2	28	negative regulation of signal transduction by p53 class mediator	ENSG00000019582 ENSG00000048392	CD74 RRM2B		GO:2000542	0.000231675	122.652	0.0235875	2	7	negative regulation of gastrulation	ENSG00000130635 ENSG00000204262	COL5A1 COL5A2
GO:0007162	0.00207339	8.18669	0.543956	4	226	negative regulation of cell adhesion	ENSG00000117228 ENSG00000128271 ENSG00000131203 ENSG00000019582	GBP1 ADORA2A IDO1 CD74		GO:0007155	0.000393703	3.48543	4.49847	13	1335	cell adhesion	ENSG00000163520 ENSG00000113296 ENSG00000114315 ENSG00000130635 ENSG00000142156 ENSG00000091986 ENSG00000168542 ENSG00000080573 ENSG00000142173 ENSG00000197329 ENSG00000204291 ENSG00000166482 ENSG00000108821	FBLN2 THBS4 HES1 COL5A1 COL6A1 CCDC80 COL3A1 COL5A3 COL6A2 PELI1 COL15A1 MFAP4 COL1A1
GO:0044403	0.00209806	3.98799	2.37319	8	986	symbiosis, encompassing mutualism through parasitism	ENSG00000223980 ENSG00000227993 ENSG00000230726 ENSG00000204287 ENSG00000235657 ENSG00000163631 ENSG00000228987 ENSG00000148346 ENSG00000229215 ENSG00000206503 ENSG00000117228 ENSG00000227715 ENSG00000231834 ENSG00000224320 ENSG00000226260 ENSG00000206308 ENSG00000206505 ENSG00000213741 ENSG00000019582 ENSG00000110048 ENSG00000234794 ENSG00000277263	HLA-A HLA-DRA ALB LCN2 GBP1 RPS29 CD74 OSBP		GO:0043589	0.00039544	87.5979	0.0303267	2	9	skin morphogenesis	ENSG00000164692 ENSG00000108821	COL1A2 COL1A1
GO:0044419	0.00212497	3.97934	2.378	8	988	interspecies interaction between organisms	ENSG00000223980 ENSG00000227993 ENSG00000230726 ENSG00000204287 ENSG00000235657 ENSG00000163631 ENSG00000228987 ENSG00000148346 ENSG00000229215 ENSG00000206503 ENSG00000117228 ENSG00000227715 ENSG00000231834 ENSG00000224320 ENSG00000226260 ENSG00000206308 ENSG00000206505 ENSG00000213741 ENSG00000019582 ENSG00000110048 ENSG00000234794 ENSG00000277263	HLA-A HLA-DRA ALB LCN2 GBP1 RPS29 CD74 OSBP		GO:0022610	0.000414098	3.46548	4.52205	13	1342	biological adhesion	ENSG00000163520 ENSG00000113296 ENSG00000114315 ENSG00000130635 ENSG00000142156 ENSG00000091986 ENSG00000168542 ENSG00000080573 ENSG00000142173 ENSG00000197329 ENSG00000204291 ENSG00000166482 ENSG00000108821	FBLN2 THBS4 HES1 COL5A1 COL6A1 CCDC80 COL3A1 COL5A3 COL6A2 PELI1 COL15A1 MFAP4 COL1A1
GO:0008219	0.00227338	3.08368	4.89801	12	2035	cell death	ENSG00000227231 ENSG00000163631 ENSG00000148346 ENSG00000137331 ENSG00000257017 ENSG00000230128 ENSG00000128271 ENSG00000075213 ENSG00000237155 ENSG00000100647 ENSG00000129562 ENSG00000169018 ENSG00000206478 ENSG00000131203 ENSG00000019582 ENSG00000235030 ENSG00000048392	IER3 ALB LCN2 HP ADORA2A SEMA3A SUSD6 DAD1 FEM1B IDO1 CD74 RRM2B		GO:0035987	0.000465162	22.2655	0.151634	3	45	endodermal cell differentiation	ENSG00000130635 ENSG00000142156 ENSG00000204262	COL5A1 COL6A1 COL5A2
GO:0048583	0.00233589	2.69626	8.62627	17	3584	regulation of response to stimulus	ENSG00000227231 ENSG00000198585 ENSG00000223980 ENSG00000227993 ENSG00000230726 ENSG00000204287 ENSG00000235657 ENSG00000228987 ENSG00000229215 ENSG00000137331 ENSG00000206503 ENSG00000117228 ENSG00000227715 ENSG00000154451 ENSG00000230128 ENSG00000128271 ENSG00000231834 ENSG00000078699 ENSG00000224320 ENSG00000226260 ENSG00000075213 ENSG00000206308 ENSG00000237155 ENSG00000117152 ENSG00000169018…	IER3 NUDT16 HLA-A HLA-DRA GBP1 GBP5 ADORA2A CBFA2T2 SEMA3A RGS4 FEM1B ABRA TIMP2 ARPC3 IDO1 CD74 RRM2B		GO:0071229	0.000496771	8.4484	0.657079	5	195	cellular response to acid chemical	ENSG00000142156 ENSG00000168542 ENSG00000204262 ENSG00000164692 ENSG00000108821	COL6A1 COL3A1 COL5A2 COL1A2 COL1A1
GO:0046903	0.00258303	3.33378	3.65124	10	1517	secretion	ENSG00000197249 ENSG00000163631 ENSG00000148346 ENSG00000257017 ENSG00000117228 ENSG00000154451 ENSG00000128271 ENSG00000277377 ENSG00000035862 ENSG00000019582 ENSG00000118804	SERPINA1 ALB LCN2 HP GBP1 GBP5 ADORA2A TIMP2 CD74 STBD1		GO:0010033	0.00062393	2.70513	9.57651	20	2842	response to organic substance	ENSG00000122756 ENSG00000154727 ENSG00000113296 ENSG00000090006 ENSG00000151468 ENSG00000114315 ENSG00000142156 ENSG00000169032 ENSG00000168542 ENSG00000204262 ENSG00000198689 ENSG00000142173 ENSG00000197329 ENSG00000179954 ENSG00000164692 ENSG00000155506 ENSG00000093010 ENSG00000108821 ENSG00000143632 ENSG00000113140	CNTFR GABPA THBS4 LTBP4 CCDC3 HES1 COL6A1 MAP2K1 COL3A1 COL5A2 SLC9A6 COL6A2 PELI1 SSC5D COL1A2 LARP1 COMT COL1A1 ACTA1 SPARC
GO:0009262	0.00267662	29.0333	0.0770203	2	32	deoxyribonucleotide metabolic process	ENSG00000198585 ENSG00000048392	NUDT16 RRM2B		GO:0051291	0.000667202	11.0992	0.397617	4	118	protein heterooligomerization	ENSG00000142156 ENSG00000142173 ENSG00000164692 ENSG00000108821	COL6A1 COL6A2 COL1A2 COL1A1
GO:0043066	0.00296292	4.1511	1.9568	7	813	negative regulation of apoptotic process	ENSG00000227231 ENSG00000163631 ENSG00000137331 ENSG00000230128 ENSG00000128271 ENSG00000237155 ENSG00000129562 ENSG00000206478 ENSG00000131203 ENSG00000019582 ENSG00000235030 ENSG00000048392	IER3 ALB ADORA2A DAD1 IDO1 CD74 RRM2B		GO:0001101	0.000679916	6.25038	1.07154	6	318	response to acid chemical	ENSG00000142156 ENSG00000168542 ENSG00000204262 ENSG00000164692 ENSG00000108821 ENSG00000113140	COL6A1 COL3A1 COL5A2 COL1A2 COL1A1 SPARC
GO:0042092	0.0030182	27.2155	0.081834	2	34	type 2 immune response	ENSG00000131203 ENSG00000019582	IDO1 CD74		GO:1901699	0.000743555	4.59282	1.98135	8	588	cellular response to nitrogen compound	ENSG00000154727 ENSG00000142156 ENSG00000169032 ENSG00000168542 ENSG00000204262 ENSG00000164692 ENSG00000155506 ENSG00000108821	GABPA COL6A1 MAP2K1 COL3A1 COL5A2 COL1A2 LARP1 COL1A1
GO:0002274	0.003136	4.67545	1.46579	6	609	myeloid leukocyte activation	ENSG00000197249 ENSG00000148346 ENSG00000257017 ENSG00000277377 ENSG00000035862 ENSG00000019582 ENSG00000118804	SERPINA1 LCN2 HP TIMP2 CD74 STBD1		GO:0001706	0.00079585	18.3263	0.18196	3	54	endoderm formation	ENSG00000130635 ENSG00000142156 ENSG00000204262	COL5A1 COL6A1 COL5A2
GO:0045087	0.00315064	4.10292	1.97846	7	822	innate immune response	ENSG00000223980 ENSG00000227993 ENSG00000230726 ENSG00000204287 ENSG00000235657 ENSG00000228987 ENSG00000148346 ENSG00000229215 ENSG00000206503 ENSG00000117228 ENSG00000227715 ENSG00000154451 ENSG00000231834 ENSG00000224320 ENSG00000226260 ENSG00000206308 ENSG00000183347 ENSG00000179583 ENSG00000206505 ENSG00000234794 ENSG00000277263	HLA-A HLA-DRA LCN2 GBP1 GBP5 GBP6 CIITA		GO:1901698	0.000867477	3.75684	3.08659	10	916	response to nitrogen compound	ENSG00000154727 ENSG00000142156 ENSG00000169032 ENSG00000168542 ENSG00000204262 ENSG00000197329 ENSG00000164692 ENSG00000155506 ENSG00000108821 ENSG00000113140	GABPA COL6A1 MAP2K1 COL3A1 COL5A2 PELI1 COL1A2 LARP1 COL1A1 SPARC
GO:0001775	0.00319013	3.43511	3.13136	9	1301	cell activation	ENSG00000197249 ENSG00000227993 ENSG00000230726 ENSG00000204287 ENSG00000228987 ENSG00000148346 ENSG00000257017 ENSG00000128271 ENSG00000226260 ENSG00000206308 ENSG00000277377 ENSG00000035862 ENSG00000131203 ENSG00000019582 ENSG00000234794 ENSG00000118804 ENSG00000277263	SERPINA1 HLA-DRA LCN2 HP ADORA2A TIMP2 IDO1 CD74 STBD1		GO:0048646	0.00123055	3.57676	3.23148	10	959	anatomical structure formation involved in morphogenesis	ENSG00000113296 ENSG00000114315 ENSG00000130635 ENSG00000142156 ENSG00000169032 ENSG00000204262 ENSG00000204291 ENSG00000108821 ENSG00000143632 ENSG00000113140	THBS4 HES1 COL5A1 COL6A1 MAP2K1 COL5A2 COL15A1 COL1A1 ACTA1 SPARC
GO:0051250	0.00320113	11.1209	0.296047	3	123	negative regulation of lymphocyte activation	ENSG00000128271 ENSG00000131203 ENSG00000019582	ADORA2A IDO1 CD74		GO:0009611	0.00123423	4.22903	2.14309	8	636	response to wounding	ENSG00000108515 ENSG00000130635 ENSG00000169032 ENSG00000168542 ENSG00000164692 ENSG00000108821 ENSG00000168079 ENSG00000113140	ENO3 COL5A1 MAP2K1 COL3A1 COL1A2 COL1A1 SCARA5 SPARC
GO:0043069	0.00321521	4.08709	1.98568	7	825	negative regulation of programmed cell death	ENSG00000227231 ENSG00000163631 ENSG00000137331 ENSG00000230128 ENSG00000128271 ENSG00000237155 ENSG00000129562 ENSG00000206478 ENSG00000131203 ENSG00000019582 ENSG00000235030 ENSG00000048392	IER3 ALB ADORA2A DAD1 IDO1 CD74 RRM2B		GO:0071417	0.00143427	4.62759	1.69493	7	503	cellular response to organonitrogen compound	ENSG00000154727 ENSG00000142156 ENSG00000168542 ENSG00000204262 ENSG00000164692 ENSG00000155506 ENSG00000108821	GABPA COL6A1 COL3A1 COL5A2 COL1A2 LARP1 COL1A1
GO:0002252	0.0036921	3.61637	2.59943	8	1080	immune effector process	ENSG00000197249 ENSG00000148346 ENSG00000257017 ENSG00000117228 ENSG00000277377 ENSG00000035862 ENSG00000111229 ENSG00000019582 ENSG00000118804	SERPINA1 LCN2 HP GBP1 TIMP2 ARPC3 CD74 STBD1		GO:0051241	0.00166006	3.42699	3.3629	10	998	negative regulation of multicellular organismal process	ENSG00000101916 ENSG00000154727 ENSG00000113296 ENSG00000114315 ENSG00000130635 ENSG00000168542 ENSG00000204262 ENSG00000179954 ENSG00000093010 ENSG00000113140	TLR8 GABPA THBS4 HES1 COL5A1 COL3A1 COL5A2 SSC5D COMT SPARC
GO:0014075	0.00375927	24.1857	0.0914616	2	38	response to amine	ENSG00000128271 ENSG00000048392	ADORA2A RRM2B		GO:0042060	0.0019533	4.37268	1.78928	7	531	wound healing	ENSG00000108515 ENSG00000130635 ENSG00000168542 ENSG00000164692 ENSG00000108821 ENSG00000168079 ENSG00000113140	ENO3 COL5A1 COL3A1 COL1A2 COL1A1 SCARA5 SPARC
GO:0022408	0.00433282	9.95058	0.329743	3	137	negative regulation of cell-cell adhesion	ENSG00000128271 ENSG00000131203 ENSG00000019582	ADORA2A IDO1 CD74		GO:0007492	0.00222214	12.6127	0.259462	3	77	endoderm development	ENSG00000130635 ENSG00000142156 ENSG00000204262	COL5A1 COL6A1 COL5A2
GO:0050776	0.00447727	3.83478	2.10843	7	876	regulation of immune response	ENSG00000223980 ENSG00000227993 ENSG00000230726 ENSG00000204287 ENSG00000235657 ENSG00000228987 ENSG00000229215 ENSG00000206503 ENSG00000117228 ENSG00000227715 ENSG00000154451 ENSG00000231834 ENSG00000224320 ENSG00000226260 ENSG00000206308 ENSG00000206505 ENSG00000111229 ENSG00000131203 ENSG00000019582 ENSG00000234794 ENSG00000277263	HLA-A HLA-DRA GBP1 GBP5 ARPC3 IDO1 CD74		GO:0030324	0.0026767	7.50687	0.579578	4	172	lung development	ENSG00000114315 ENSG00000169032 ENSG00000087116 ENSG00000113140 ENSG00000283802	HES1 MAP2K1 ADAMTS2 SPARC
GO:0050778	0.00448311	4.33155	1.57651	6	655	positive regulation of immune response	ENSG00000227993 ENSG00000230726 ENSG00000204287 ENSG00000228987 ENSG00000117228 ENSG00000154451 ENSG00000226260 ENSG00000206308 ENSG00000111229 ENSG00000131203 ENSG00000019582 ENSG00000234794 ENSG00000277263	HLA-DRA GBP1 GBP5 ARPC3 IDO1 CD74		GO:0030323	0.00290788	7.3305	0.593056	4	176	respiratory tube development	ENSG00000114315 ENSG00000169032 ENSG00000087116 ENSG00000113140 ENSG00000283802	HES1 MAP2K1 ADAMTS2 SPARC
GO:2000107	0.00479228	21.2298	0.103496	2	43	negative regulation of leukocyte apoptotic process	ENSG00000131203 ENSG00000019582	IDO1 CD74		GO:0044707	0.00291058	2.17165	20.3897	31	6051	single-multicellular organism process	ENSG00000101916 ENSG00000122756 ENSG00000154727 ENSG00000113296 ENSG00000090006 ENSG00000106624 ENSG00000114315 ENSG00000130635 ENSG00000142156 ENSG00000083782 ENSG00000169032 ENSG00000168542 ENSG00000204262 ENSG00000080573 ENSG00000197614 ENSG00000198689 ENSG00000140718 ENSG00000142173 ENSG00000197329 ENSG00000204291 ENSG00000179954 ENSG00000120049 ENSG00000164692 ENSG00000087116 ENSG00000166482…	TLR8 CNTFR GABPA THBS4 LTBP4 AEBP1 HES1 COL5A1 COL6A1 EPYC MAP2K1 COL3A1 COL5A2 COL5A3 MFAP5 SLC9A6 FTO COL6A2 PELI1 COL15A1 SSC5D KCNIP2 COL1A2 ADAMTS2 MFAP4 COMT COL1A1 SCARA5 MYO15A ACTA1 SPARC
GO:0032940	0.00491102	3.20007	3.34075	9	1388	secretion by cell	ENSG00000197249 ENSG00000163631 ENSG00000148346 ENSG00000257017 ENSG00000117228 ENSG00000154451 ENSG00000128271 ENSG00000277377 ENSG00000035862 ENSG00000118804	SERPINA1 ALB LCN2 HP GBP1 GBP5 ADORA2A TIMP2 STBD1		GO:0045992	0.00344115	25.5231	0.0876106	2	26	negative regulation of embryonic development	ENSG00000130635 ENSG00000204262	COL5A1 COL5A2
GO:0060548	0.00500286	3.75266	2.15175	7	894	negative regulation of cell death	ENSG00000227231 ENSG00000163631 ENSG00000137331 ENSG00000230128 ENSG00000128271 ENSG00000237155 ENSG00000129562 ENSG00000206478 ENSG00000131203 ENSG00000019582 ENSG00000235030 ENSG00000048392	IER3 ALB ADORA2A DAD1 IDO1 CD74 RRM2B		GO:0031589	0.00348284	5.35103	1.021	5	303	cell-substrate adhesion	ENSG00000163520 ENSG00000091986 ENSG00000168542 ENSG00000080573 ENSG00000108821	FBLN2 CCDC80 COL3A1 COL5A3 COL1A1
GO:1902532	0.00506192	4.97254	1.12642	5	468	negative regulation of intracellular signal transduction	ENSG00000117228 ENSG00000117152 ENSG00000035862 ENSG00000019582 ENSG00000048392	GBP1 RGS4 TIMP2 CD74 RRM2B		GO:0072359	0.00350224	3.27478	3.11354	9	924	circulatory system development	ENSG00000113296 ENSG00000114315 ENSG00000130635 ENSG00000169032 ENSG00000168542 ENSG00000204291 ENSG00000164692 ENSG00000108821 ENSG00000113140	THBS4 HES1 COL5A1 MAP2K1 COL3A1 COL15A1 COL1A2 COL1A1 SPARC
GO:0002695	0.00507564	9.38542	0.348998	3	145	negative regulation of leukocyte activation	ENSG00000128271 ENSG00000131203 ENSG00000019582	ADORA2A IDO1 CD74		GO:0035909	0.00427107	22.6831	0.0977195	2	29	aorta morphogenesis	ENSG00000114315 ENSG00000168542	HES1 COL3A1
GO:0002532	0.00546788	19.7787	0.110717	2	46	production of molecular mediator involved in inflammatory response	ENSG00000154451 ENSG00000131203	GBP5 IDO1		GO:0060674	0.00427107	22.6831	0.0977195	2	29	placenta blood vessel development	ENSG00000114315 ENSG00000169032	HES1 MAP2K1
GO:0006953	0.00546788	19.7787	0.110717	2	46	acute-phase response	ENSG00000197249 ENSG00000257017 ENSG00000277377	SERPINA1 HP		GO:0060541	0.00434893	6.52451	0.663819	4	197	respiratory system development	ENSG00000114315 ENSG00000169032 ENSG00000087116 ENSG00000113140 ENSG00000283802	HES1 MAP2K1 ADAMTS2 SPARC
GO:0002283	0.00577689	4.81201	1.16252	5	483	neutrophil activation involved in immune response	ENSG00000197249 ENSG00000148346 ENSG00000257017 ENSG00000277377 ENSG00000035862 ENSG00000118804	SERPINA1 LCN2 HP TIMP2 STBD1		GO:0071363	0.00453502	3.72972	2.08244	7	618	cellular response to growth factor stimulus	ENSG00000090006 ENSG00000114315 ENSG00000168542 ENSG00000198689 ENSG00000164692 ENSG00000108821 ENSG00000113140	LTBP4 HES1 COL3A1 SLC9A6 COL1A2 COL1A1 SPARC
GO:0043312	0.00577689	4.81201	1.16252	5	483	neutrophil degranulation	ENSG00000197249 ENSG00000148346 ENSG00000257017 ENSG00000277377 ENSG00000035862 ENSG00000118804	SERPINA1 LCN2 HP TIMP2 STBD1		GO:0048265	0.0045663	21.8717	0.101089	2	30	response to pain	ENSG00000113296 ENSG00000093010	THBS4 COMT
GO:0050863	0.00583921	6.07047	0.726879	4	302	regulation of T cell activation	ENSG00000227993 ENSG00000230726 ENSG00000204287 ENSG00000228987 ENSG00000128271 ENSG00000226260 ENSG00000206308 ENSG00000131203 ENSG00000019582 ENSG00000234794 ENSG00000277263	HLA-DRA ADORA2A IDO1 CD74		GO:0016043	0.0045801	2.08533	19.9819	30	5930	cellular component organization	ENSG00000117500 ENSG00000154727 ENSG00000114120 ENSG00000090006 ENSG00000114315 ENSG00000130635 ENSG00000132952 ENSG00000142156 ENSG00000091986 ENSG00000101162 ENSG00000083782 ENSG00000165775 ENSG00000169032 ENSG00000168542 ENSG00000204262 ENSG00000080573 ENSG00000197614 ENSG00000198689 ENSG00000142173 ENSG00000120049 ENSG00000164692 ENSG00000087116 ENSG00000166482 ENSG00000167779 ENSG00000123545…	TMED5 GABPA SLC25A36 LTBP4 HES1 COL5A1 USPL1 COL6A1 CCDC80 TUBB1 EPYC FUNDC2 MAP2K1 COL3A1 COL5A2 COL5A3 MFAP5 SLC9A6 COL6A2 KCNIP2 COL1A2 ADAMTS2 MFAP4 IGFBP6 NDUFAF4 COL1A1 SCARA5 NDRG3 ACTA1 SPARC
GO:0042119	0.00603038	4.76072	1.17456	5	488	neutrophil activation	ENSG00000197249 ENSG00000148346 ENSG00000257017 ENSG00000277377 ENSG00000035862 ENSG00000118804	SERPINA1 LCN2 HP TIMP2 STBD1		GO:0042221	0.00474327	2.14566	13.7616	23	4084	response to chemical	ENSG00000122756 ENSG00000154727 ENSG00000113296 ENSG00000090006 ENSG00000108515 ENSG00000151468 ENSG00000104154 ENSG00000114315 ENSG00000142156 ENSG00000169032 ENSG00000168542 ENSG00000204262 ENSG00000198689 ENSG00000142173 ENSG00000197329 ENSG00000179954 ENSG00000120049 ENSG00000164692 ENSG00000155506 ENSG00000093010 ENSG00000108821 ENSG00000143632 ENSG00000113140	CNTFR GABPA THBS4 LTBP4 ENO3 CCDC3 SLC30A4 HES1 COL6A1 MAP2K1 COL3A1 COL5A2 SLC9A6 COL6A2 PELI1 SSC5D KCNIP2 COL1A2 LARP1 COMT COL1A1 ACTA1 SPARC
GO:0036230	0.00629167	4.71048	1.18659	5	493	granulocyte activation	ENSG00000197249 ENSG00000148346 ENSG00000257017 ENSG00000277377 ENSG00000035862 ENSG00000118804	SERPINA1 LCN2 HP TIMP2 STBD1		GO:0051239	0.00479302	2.32079	8.88236	17	2636	regulation of multicellular organismal process	ENSG00000101916 ENSG00000154727 ENSG00000113296 ENSG00000114315 ENSG00000130635 ENSG00000169032 ENSG00000168542 ENSG00000204262 ENSG00000140718 ENSG00000197329 ENSG00000179954 ENSG00000120049 ENSG00000166482 ENSG00000093010 ENSG00000108821 ENSG00000168079 ENSG00000113140	TLR8 GABPA THBS4 HES1 COL5A1 MAP2K1 COL3A1 COL5A2 FTO PELI1 SSC5D KCNIP2 MFAP4 COMT COL1A1 SCARA5 SPARC
GO:0045762	0.00643253	18.1261	0.120344	2	50	positive regulation of adenylate cyclase activity	ENSG00000128271 ENSG00000035862	ADORA2A TIMP2		GO:0009887	0.00495116	3.09518	3.28203	9	974	animal organ morphogenesis	ENSG00000114315 ENSG00000130635 ENSG00000169032 ENSG00000168542 ENSG00000204262 ENSG00000164692 ENSG00000108821 ENSG00000091536 ENSG00000143632	HES1 COL5A1 MAP2K1 COL3A1 COL5A2 COL1A2 COL1A1 MYO15A ACTA1
GO:0002446	0.00645224	4.68083	1.19381	5	496	neutrophil mediated immunity	ENSG00000197249 ENSG00000148346 ENSG00000257017 ENSG00000277377 ENSG00000035862 ENSG00000118804	SERPINA1 LCN2 HP TIMP2 STBD1		GO:0009612	0.00500556	6.26177	0.690776	4	205	response to mechanical stimulus	ENSG00000101916 ENSG00000168542 ENSG00000108821 ENSG00000143632	TLR8 COL3A1 COL1A1 ACTA1
GO:1903037	0.00691468	5.77423	0.762982	4	317	regulation of leukocyte cell-cell adhesion	ENSG00000227993 ENSG00000230726 ENSG00000204287 ENSG00000228987 ENSG00000128271 ENSG00000226260 ENSG00000206308 ENSG00000131203 ENSG00000019582 ENSG00000234794 ENSG00000277263	HLA-DRA ADORA2A IDO1 CD74		GO:0071822	0.00517307	2.63783	5.27011	12	1564	protein complex subunit organization	ENSG00000114315 ENSG00000130635 ENSG00000142156 ENSG00000168542 ENSG00000204262 ENSG00000080573 ENSG00000142173 ENSG00000164692 ENSG00000087116 ENSG00000123545 ENSG00000108821 ENSG00000168079 ENSG00000283802	HES1 COL5A1 COL6A1 COL3A1 COL5A2 COL5A3 COL6A2 COL1A2 ADAMTS2 NDUFAF4 COL1A1 SCARA5
GO:0050896	0.00699989	2.38197	19.8135	28	8232	response to stimulus	ENSG00000227231 ENSG00000198585 ENSG00000197249 ENSG00000223980 ENSG00000227993 ENSG00000230726 ENSG00000204287 ENSG00000235657 ENSG00000163631 ENSG00000228987 ENSG00000148346 ENSG00000229215 ENSG00000137331 ENSG00000206503 ENSG00000183475 ENSG00000257017 ENSG00000117228 ENSG00000227715 ENSG00000154451 ENSG00000230128 ENSG00000128271 ENSG00000231834 ENSG00000078699 ENSG00000224320 ENSG00000226260…	IER3 NUDT16 SERPINA1 HLA-A HLA-DRA ALB LCN2 ASB7 HP GBP1 GBP5 ADORA2A CBFA2T2 SEMA3A SUSD6 DAD1 RGS4 TMED1 FEM1B ABRA GBP6 TIMP2 CIITA ARPC3 IDO1 CD74 STBD1 RRM2B		GO:0010243	0.00532883	3.29261	2.71593	8	806	response to organonitrogen compound	ENSG00000154727 ENSG00000142156 ENSG00000168542 ENSG00000204262 ENSG00000164692 ENSG00000155506 ENSG00000108821 ENSG00000113140	GABPA COL6A1 COL3A1 COL5A2 COL1A2 LARP1 COL1A1 SPARC
GO:0050866	0.00701489	8.32044	0.392322	3	163	negative regulation of cell activation	ENSG00000128271 ENSG00000131203 ENSG00000019582	ADORA2A IDO1 CD74		GO:0001501	0.00554888	4.04679	1.62753	6	483	skeletal system development	ENSG00000106624 ENSG00000168542 ENSG00000204262 ENSG00000164692 ENSG00000108821 ENSG00000113140	AEBP1 COL3A1 COL5A2 COL1A2 COL1A1 SPARC
GO:0044764	0.00701978	3.50932	2.29135	7	952	multi-organism cellular process	ENSG00000223980 ENSG00000227993 ENSG00000230726 ENSG00000204287 ENSG00000235657 ENSG00000163631 ENSG00000228987 ENSG00000148346 ENSG00000229215 ENSG00000206503 ENSG00000117228 ENSG00000227715 ENSG00000231834 ENSG00000224320 ENSG00000226260 ENSG00000206308 ENSG00000206505 ENSG00000213741 ENSG00000019582 ENSG00000234794 ENSG00000277263	HLA-A HLA-DRA ALB LCN2 GBP1 RPS29 CD74		GO:0070848	0.00566524	3.57165	2.17005	7	644	response to growth factor	ENSG00000090006 ENSG00000114315 ENSG00000168542 ENSG00000198689 ENSG00000164692 ENSG00000108821 ENSG00000113140	LTBP4 HES1 COL3A1 SLC9A6 COL1A2 COL1A1 SPARC
GO:0009605	0.00706603	2.72923	4.8956	11	2034	response to external stimulus	ENSG00000163631 ENSG00000148346 ENSG00000257017 ENSG00000117228 ENSG00000154451 ENSG00000128271 ENSG00000075213 ENSG00000129562 ENSG00000183347 ENSG00000131203 ENSG00000019582	ALB LCN2 HP GBP1 GBP5 ADORA2A SEMA3A DAD1 GBP6 IDO1 CD74		GO:0071560	0.0058205	5.99011	0.721102	4	214	cellular response to transforming growth factor beta stimulus	ENSG00000090006 ENSG00000168542 ENSG00000164692 ENSG00000108821	LTBP4 COL3A1 COL1A2 COL1A1
GO:0070228	0.00746887	16.7277	0.129972	2	54	regulation of lymphocyte apoptotic process	ENSG00000131203 ENSG00000019582	IDO1 CD74		GO:0071559	0.00601292	5.93287	0.727842	4	216	response to transforming growth factor beta	ENSG00000090006 ENSG00000168542 ENSG00000164692 ENSG00000108821	LTBP4 COL3A1 COL1A2 COL1A1
GO:0002443	0.00749416	3.87015	1.75462	6	729	leukocyte mediated immunity	ENSG00000197249 ENSG00000148346 ENSG00000257017 ENSG00000277377 ENSG00000035862 ENSG00000019582 ENSG00000118804	SERPINA1 LCN2 HP TIMP2 CD74 STBD1		GO:0045598	0.00637266	8.54457	0.377399	3	112	regulation of fat cell differentiation	ENSG00000151468 ENSG00000114315 ENSG00000140718	CCDC3 HES1 FTO
GO:0002478	0.00749772	8.11552	0.40195	3	167	antigen processing and presentation of exogenous peptide antigen	ENSG00000223980 ENSG00000227993 ENSG00000230726 ENSG00000204287 ENSG00000235657 ENSG00000228987 ENSG00000229215 ENSG00000206503 ENSG00000227715 ENSG00000231834 ENSG00000224320 ENSG00000226260 ENSG00000206308 ENSG00000206505 ENSG00000019582 ENSG00000234794 ENSG00000277263	HLA-A HLA-DRA CD74		GO:0032964	0.00652835	18.0054	0.121307	2	36	collagen biosynthetic process	ENSG00000130635 ENSG00000108821	COL5A1 COL1A1
GO:0045055	0.00784039	3.83135	1.77147	6	736	regulated exocytosis	ENSG00000197249 ENSG00000163631 ENSG00000148346 ENSG00000257017 ENSG00000277377 ENSG00000035862 ENSG00000118804	SERPINA1 ALB LCN2 HP TIMP2 STBD1		GO:0009056	0.00698893	2.31421	7.66929	15	2276	catabolic process	ENSG00000108515 ENSG00000130635 ENSG00000142156 ENSG00000165775 ENSG00000168542 ENSG00000204262 ENSG00000171408 ENSG00000080573 ENSG00000142173 ENSG00000204291 ENSG00000164692 ENSG00000087116 ENSG00000155506 ENSG00000093010 ENSG00000108821 ENSG00000283802	ENO3 COL5A1 COL6A1 FUNDC2 COL3A1 COL5A2 PDE7B COL5A3 COL6A2 COL15A1 COL1A2 ADAMTS2 LARP1 COMT COL1A1
GO:0010941	0.00819052	2.93356	3.61514	9	1502	regulation of cell death	ENSG00000227231 ENSG00000163631 ENSG00000137331 ENSG00000257017 ENSG00000230128 ENSG00000128271 ENSG00000237155 ENSG00000129562 ENSG00000169018 ENSG00000206478 ENSG00000131203 ENSG00000019582 ENSG00000235030 ENSG00000048392	IER3 ALB HP ADORA2A DAD1 FEM1B IDO1 CD74 RRM2B		GO:0010470	0.00725353	17.0031	0.128046	2	38	regulation of gastrulation	ENSG00000130635 ENSG00000204262	COL5A1 COL5A2
GO:0043299	0.00834949	4.38569	1.27083	5	528	leukocyte degranulation	ENSG00000197249 ENSG00000148346 ENSG00000257017 ENSG00000277377 ENSG00000035862 ENSG00000118804	SERPINA1 LCN2 HP TIMP2 STBD1		GO:0001704	0.00753038	8.02554	0.400987	3	119	formation of primary germ layer	ENSG00000130635 ENSG00000142156 ENSG00000204262	COL5A1 COL6A1 COL5A2
GO:0019884	0.00838922	7.77999	0.418798	3	174	antigen processing and presentation of exogenous antigen	ENSG00000223980 ENSG00000227993 ENSG00000230726 ENSG00000204287 ENSG00000235657 ENSG00000228987 ENSG00000229215 ENSG00000206503 ENSG00000227715 ENSG00000231834 ENSG00000224320 ENSG00000226260 ENSG00000206308 ENSG00000206505 ENSG00000019582 ENSG00000234794 ENSG00000277263	HLA-A HLA-DRA CD74		GO:0021575	0.00762919	16.5425	0.131416	2	39	hindbrain morphogenesis	ENSG00000114315 ENSG00000169032	HES1 MAP2K1
GO:0002275	0.00867763	4.3428	1.28287	5	533	myeloid cell activation involved in immune response	ENSG00000197249 ENSG00000148346 ENSG00000257017 ENSG00000277377 ENSG00000035862 ENSG00000118804	SERPINA1 LCN2 HP TIMP2 STBD1		GO:0045995	0.00770525	7.95646	0.404356	3	120	regulation of embryonic development	ENSG00000114315 ENSG00000130635 ENSG00000204262	HES1 COL5A1 COL5A2
GO:0006915	0.00881979	2.75056	4.3372	10	1802	apoptotic process	ENSG00000227231 ENSG00000163631 ENSG00000148346 ENSG00000137331 ENSG00000230128 ENSG00000128271 ENSG00000075213 ENSG00000237155 ENSG00000129562 ENSG00000169018 ENSG00000206478 ENSG00000131203 ENSG00000019582 ENSG00000235030 ENSG00000048392	IER3 ALB LCN2 ADORA2A SEMA3A DAD1 FEM1B IDO1 CD74 RRM2B		GO:0032502	0.00770706	1.98629	19.6854	29	5842	developmental process	ENSG00000122756 ENSG00000154727 ENSG00000113296 ENSG00000090006 ENSG00000108515 ENSG00000106624 ENSG00000151468 ENSG00000114315 ENSG00000130635 ENSG00000142156 ENSG00000083782 ENSG00000169032 ENSG00000168542 ENSG00000204262 ENSG00000080573 ENSG00000197614 ENSG00000198689 ENSG00000140718 ENSG00000204291 ENSG00000179954 ENSG00000120049 ENSG00000164692 ENSG00000087116 ENSG00000093010 ENSG00000108821…	CNTFR GABPA THBS4 LTBP4 ENO3 AEBP1 CCDC3 HES1 COL5A1 COL6A1 EPYC MAP2K1 COL3A1 COL5A2 COL5A3 MFAP5 SLC9A6 FTO COL15A1 SSC5D KCNIP2 COL1A2 ADAMTS2 COMT COL1A1 NDRG3 MYO15A ACTA1 SPARC
GO:0002444	0.00901467	4.30072	1.2949	5	538	myeloid leukocyte mediated immunity	ENSG00000197249 ENSG00000148346 ENSG00000257017 ENSG00000277377 ENSG00000035862 ENSG00000118804	SERPINA1 LCN2 HP TIMP2 STBD1		GO:0071840	0.00786261	1.98016	20.6491	30	6128	cellular component organization or biogenesis	ENSG00000117500 ENSG00000154727 ENSG00000114120 ENSG00000090006 ENSG00000114315 ENSG00000130635 ENSG00000132952 ENSG00000142156 ENSG00000091986 ENSG00000101162 ENSG00000083782 ENSG00000165775 ENSG00000169032 ENSG00000168542 ENSG00000204262 ENSG00000080573 ENSG00000197614 ENSG00000198689 ENSG00000142173 ENSG00000120049 ENSG00000164692 ENSG00000087116 ENSG00000166482 ENSG00000167779 ENSG00000123545…	TMED5 GABPA SLC25A36 LTBP4 HES1 COL5A1 USPL1 COL6A1 CCDC80 TUBB1 EPYC FUNDC2 MAP2K1 COL3A1 COL5A2 COL5A3 MFAP5 SLC9A6 COL6A2 KCNIP2 COL1A2 ADAMTS2 MFAP4 IGFBP6 NDUFAF4 COL1A1 SCARA5 NDRG3 ACTA1 SPARC
GO:0048002	0.0092011	7.51351	0.433239	3	180	antigen processing and presentation of peptide antigen	ENSG00000223980 ENSG00000227993 ENSG00000230726 ENSG00000204287 ENSG00000235657 ENSG00000228987 ENSG00000229215 ENSG00000206503 ENSG00000227715 ENSG00000231834 ENSG00000224320 ENSG00000226260 ENSG00000206308 ENSG00000206505 ENSG00000019582 ENSG00000234794 ENSG00000277263	HLA-A HLA-DRA CD74		GO:0032501	0.00921183	1.95382	23.7425	33	7046	multicellular organismal process	ENSG00000101916 ENSG00000122756 ENSG00000154727 ENSG00000113296 ENSG00000090006 ENSG00000106624 ENSG00000114315 ENSG00000130635 ENSG00000106631 ENSG00000142156 ENSG00000083782 ENSG00000169032 ENSG00000168542 ENSG00000204262 ENSG00000080573 ENSG00000197614 ENSG00000198689 ENSG00000140718 ENSG00000142173 ENSG00000197329 ENSG00000204291 ENSG00000179954 ENSG00000120049 ENSG00000164692 ENSG00000087116…	TLR8 CNTFR GABPA THBS4 LTBP4 AEBP1 HES1 COL5A1 MYL7 COL6A1 EPYC MAP2K1 COL3A1 COL5A2 COL5A3 MFAP5 SLC9A6 FTO COL6A2 PELI1 COL15A1 SSC5D KCNIP2 COL1A2 ADAMTS2 MFAP4 COMT COL1A1 SCARA5 NDRG3 MYO15A ACTA1 SPARC
GO:0007159	0.00935173	5.27518	0.832782	4	346	leukocyte cell-cell adhesion	ENSG00000227993 ENSG00000230726 ENSG00000204287 ENSG00000228987 ENSG00000128271 ENSG00000226260 ENSG00000206308 ENSG00000131203 ENSG00000019582 ENSG00000234794 ENSG00000277263	HLA-DRA ADORA2A IDO1 CD74		GO:1901700	0.00997005	2.49304	5.02076	11	1490	response to oxygen-containing compound	ENSG00000154727 ENSG00000142156 ENSG00000168542 ENSG00000204262 ENSG00000142173 ENSG00000197329 ENSG00000164692 ENSG00000155506 ENSG00000093010 ENSG00000108821 ENSG00000113140	GABPA COL6A1 COL3A1 COL5A2 COL6A2 PELI1 COL1A2 LARP1 COMT COL1A1 SPARC
GO:0042221	0.00961972	2.27391	9.82971	17	4084	response to chemical	ENSG00000223980 ENSG00000227993 ENSG00000230726 ENSG00000204287 ENSG00000235657 ENSG00000163631 ENSG00000228987 ENSG00000148346 ENSG00000229215 ENSG00000206503 ENSG00000257017 ENSG00000117228 ENSG00000227715 ENSG00000154451 ENSG00000128271 ENSG00000231834 ENSG00000224320 ENSG00000226260 ENSG00000075213 ENSG00000206308 ENSG00000129562 ENSG00000183347 ENSG00000035862 ENSG00000179583 ENSG00000206505…	HLA-A HLA-DRA ALB LCN2 HP GBP1 GBP5 ADORA2A SEMA3A DAD1 GBP6 TIMP2 CIITA ARPC3 IDO1 CD74 RRM2B		GO:0048538	0.0100623	14.2291	0.151634	2	45	thymus development	ENSG00000114315 ENSG00000169032	HES1 MAP2K1
GO:0031281	0.0100555	14.2519	0.151634	2	63	positive regulation of cyclase activity	ENSG00000128271 ENSG00000035862	ADORA2A TIMP2		GO:0009653	0.0102878	2.20179	8.00289	15	2375	anatomical structure morphogenesis	ENSG00000113296 ENSG00000114315 ENSG00000130635 ENSG00000142156 ENSG00000083782 ENSG00000169032 ENSG00000168542 ENSG00000204262 ENSG00000198689 ENSG00000204291 ENSG00000164692 ENSG00000108821 ENSG00000091536 ENSG00000143632 ENSG00000113140	THBS4 HES1 COL5A1 COL6A1 EPYC MAP2K1 COL3A1 COL5A2 SLC9A6 COL15A1 COL1A2 COL1A1 MYO15A ACTA1 SPARC
GO:0051349	0.0100555	14.2519	0.151634	2	63	positive regulation of lyase activity	ENSG00000128271 ENSG00000035862	ADORA2A TIMP2		GO:0060324	0.0109401	13.5951	0.158373	2	47	face development	ENSG00000169032 ENSG00000108821	MAP2K1 COL1A1
GO:0006974	0.010536	3.58408	1.887	6	784	cellular response to DNA damage stimulus	ENSG00000227231 ENSG00000198585 ENSG00000137331 ENSG00000230128 ENSG00000237155 ENSG00000100647 ENSG00000169018 ENSG00000206478 ENSG00000019582 ENSG00000235030 ENSG00000048392	IER3 NUDT16 SUSD6 FEM1B CD74 RRM2B		GO:0060711	0.0109401	13.5951	0.158373	2	47	labyrinthine layer development	ENSG00000114315 ENSG00000169032	HES1 MAP2K1
GO:0072330	0.0106537	7.10739	0.457308	3	190	monocarboxylic acid biosynthetic process	ENSG00000131203 ENSG00000019582 ENSG00000110048	IDO1 CD74 OSBP		GO:0035904	0.0113913	13.2987	0.161743	2	48	aorta development	ENSG00000114315 ENSG00000168542	HES1 COL3A1
GO:0019221	0.0107601	4.10926	1.35267	5	562	cytokine-mediated signaling pathway	ENSG00000223980 ENSG00000227993 ENSG00000230726 ENSG00000204287 ENSG00000235657 ENSG00000228987 ENSG00000229215 ENSG00000206503 ENSG00000117228 ENSG00000227715 ENSG00000231834 ENSG00000224320 ENSG00000226260 ENSG00000206308 ENSG00000179583 ENSG00000206505 ENSG00000019582 ENSG00000234794 ENSG00000277263	HLA-A HLA-DRA GBP1 CIITA CD74		GO:0050710	0.0113913	13.2987	0.161743	2	48	negative regulation of cytokine secretion	ENSG00000101916 ENSG00000179954	TLR8 SSC5D
GO:2001233	0.0118565	4.90827	0.892954	4	371	regulation of apoptotic signaling pathway	ENSG00000128271 ENSG00000169018 ENSG00000019582 ENSG00000048392	ADORA2A FEM1B CD74 RRM2B		GO:0014070	0.0115367	2.85688	3.10344	8	921	response to organic cyclic compound	ENSG00000154727 ENSG00000169032 ENSG00000197329 ENSG00000155506 ENSG00000093010 ENSG00000108821 ENSG00000143632 ENSG00000113140	GABPA MAP2K1 PELI1 LARP1 COMT COL1A1 ACTA1 SPARC
GO:0097190	0.0119623	3.99775	1.38877	5	577	apoptotic signaling pathway	ENSG00000148346 ENSG00000128271 ENSG00000169018 ENSG00000019582 ENSG00000048392	LCN2 ADORA2A FEM1B CD74 RRM2B		GO:0044767	0.0126181	1.89209	19.3923	28	5755	single-organism developmental process	ENSG00000122756 ENSG00000154727 ENSG00000113296 ENSG00000090006 ENSG00000108515 ENSG00000106624 ENSG00000151468 ENSG00000114315 ENSG00000130635 ENSG00000142156 ENSG00000083782 ENSG00000169032 ENSG00000168542 ENSG00000204262 ENSG00000080573 ENSG00000197614 ENSG00000198689 ENSG00000140718 ENSG00000204291 ENSG00000179954 ENSG00000120049 ENSG00000164692 ENSG00000087116 ENSG00000108821 ENSG00000101079…	CNTFR GABPA THBS4 LTBP4 ENO3 AEBP1 CCDC3 HES1 COL5A1 COL6A1 EPYC MAP2K1 COL3A1 COL5A2 COL5A3 MFAP5 SLC9A6 FTO COL15A1 SSC5D KCNIP2 COL1A2 ADAMTS2 COL1A1 NDRG3 MYO15A ACTA1 SPARC
GO:0070227	0.0119699	12.9709	0.166075	2	69	lymphocyte apoptotic process	ENSG00000131203 ENSG00000019582	IDO1 CD74		GO:0009790	0.0134838	2.77316	3.19105	8	947	embryo development	ENSG00000154727 ENSG00000114315 ENSG00000130635 ENSG00000142156 ENSG00000169032 ENSG00000204262 ENSG00000108821 ENSG00000091536	GABPA HES1 COL5A1 COL6A1 MAP2K1 COL5A2 COL1A1 MYO15A
GO:0002682	0.0123953	2.89473	3.19153	8	1326	regulation of immune system process	ENSG00000223980 ENSG00000227993 ENSG00000230726 ENSG00000204287 ENSG00000235657 ENSG00000228987 ENSG00000229215 ENSG00000206503 ENSG00000117228 ENSG00000227715 ENSG00000154451 ENSG00000128271 ENSG00000231834 ENSG00000224320 ENSG00000226260 ENSG00000206308 ENSG00000206505 ENSG00000111229 ENSG00000131203 ENSG00000019582 ENSG00000234794 ENSG00000277263	HLA-A HLA-DRA GBP1 GBP5 ADORA2A ARPC3 IDO1 CD74		GO:0007275	0.014168	1.88763	16.7909	25	4983	multicellular organism development	ENSG00000122756 ENSG00000154727 ENSG00000113296 ENSG00000090006 ENSG00000106624 ENSG00000114315 ENSG00000130635 ENSG00000142156 ENSG00000083782 ENSG00000169032 ENSG00000168542 ENSG00000204262 ENSG00000080573 ENSG00000197614 ENSG00000198689 ENSG00000140718 ENSG00000204291 ENSG00000179954 ENSG00000120049 ENSG00000164692 ENSG00000087116 ENSG00000108821 ENSG00000091536 ENSG00000143632 ENSG00000113140…	CNTFR GABPA THBS4 LTBP4 AEBP1 HES1 COL5A1 COL6A1 EPYC MAP2K1 COL3A1 COL5A2 COL5A3 MFAP5 SLC9A6 FTO COL15A1 SSC5D KCNIP2 COL1A2 ADAMTS2 COL1A1 MYO15A ACTA1 SPARC
GO:0010033	0.012952	2.34018	6.84036	13	2842	response to organic substance	ENSG00000223980 ENSG00000227993 ENSG00000230726 ENSG00000204287 ENSG00000235657 ENSG00000228987 ENSG00000148346 ENSG00000229215 ENSG00000206503 ENSG00000117228 ENSG00000227715 ENSG00000154451 ENSG00000128271 ENSG00000231834 ENSG00000224320 ENSG00000226260 ENSG00000206308 ENSG00000183347 ENSG00000035862 ENSG00000179583 ENSG00000206505 ENSG00000111229 ENSG00000131203 ENSG00000019582 ENSG00000234794…	HLA-A HLA-DRA LCN2 GBP1 GBP5 ADORA2A GBP6 TIMP2 CIITA ARPC3 IDO1 CD74 RRM2B		GO:0071310	0.0143629	2.15248	7.53114	14	2235	cellular response to organic substance	ENSG00000122756 ENSG00000154727 ENSG00000090006 ENSG00000151468 ENSG00000114315 ENSG00000142156 ENSG00000169032 ENSG00000168542 ENSG00000204262 ENSG00000198689 ENSG00000164692 ENSG00000155506 ENSG00000108821 ENSG00000113140	CNTFR GABPA LTBP4 CCDC3 HES1 COL6A1 MAP2K1 COL3A1 COL5A2 SLC9A6 COL1A2 LARP1 COL1A1 SPARC
GO:0002683	0.0130835	4.7622	0.91943	4	382	negative regulation of immune system process	ENSG00000117228 ENSG00000128271 ENSG00000131203 ENSG00000019582	GBP1 ADORA2A IDO1 CD74		GO:0009719	0.0150646	2.33601	5.32403	11	1580	response to endogenous stimulus	ENSG00000154727 ENSG00000090006 ENSG00000114315 ENSG00000142156 ENSG00000168542 ENSG00000204262 ENSG00000164692 ENSG00000155506 ENSG00000108821 ENSG00000143632 ENSG00000113140	GABPA LTBP4 HES1 COL6A1 COL3A1 COL5A2 COL1A2 LARP1 COL1A1 ACTA1 SPARC
GO:0012501	0.0137698	2.55248	4.63325	10	1925	programmed cell death	ENSG00000227231 ENSG00000163631 ENSG00000148346 ENSG00000137331 ENSG00000230128 ENSG00000128271 ENSG00000075213 ENSG00000237155 ENSG00000129562 ENSG00000169018 ENSG00000206478 ENSG00000131203 ENSG00000019582 ENSG00000235030 ENSG00000048392	IER3 ALB LCN2 ADORA2A SEMA3A DAD1 FEM1B IDO1 CD74 RRM2B		GO:0048645	0.0158094	11.1165	0.192069	2	57	animal organ formation	ENSG00000114315 ENSG00000169032	HES1 MAP2K1
GO:0022407	0.0140253	4.6612	0.938685	4	390	regulation of cell-cell adhesion	ENSG00000227993 ENSG00000230726 ENSG00000204287 ENSG00000228987 ENSG00000128271 ENSG00000226260 ENSG00000206308 ENSG00000131203 ENSG00000019582 ENSG00000234794 ENSG00000277263	HLA-DRA ADORA2A IDO1 CD74		GO:0048844	0.0158094	11.1165	0.192069	2	57	artery morphogenesis	ENSG00000114315 ENSG00000168542	HES1 COL3A1
GO:0051249	0.014146	4.64887	0.941092	4	391	regulation of lymphocyte activation	ENSG00000227993 ENSG00000230726 ENSG00000204287 ENSG00000228987 ENSG00000128271 ENSG00000226260 ENSG00000206308 ENSG00000131203 ENSG00000019582 ENSG00000234794 ENSG00000277263	HLA-DRA ADORA2A IDO1 CD74		GO:0009991	0.0162085	3.62633	1.48601	5	441	response to extracellular stimulus	ENSG00000155506 ENSG00000093010 ENSG00000108821 ENSG00000143632 ENSG00000113140	LARP1 COMT COL1A1 ACTA1 SPARC
GO:0010771	0.0143886	11.739	0.182923	2	76	negative regulation of cell morphogenesis involved in differentiation	ENSG00000117228 ENSG00000075213	GBP1 SEMA3A		GO:0030168	0.0164522	5.95319	0.535772	3	159	platelet activation	ENSG00000168542 ENSG00000164692 ENSG00000108821	COL3A1 COL1A2 COL1A1
GO:0015850	0.014841	6.25969	0.51748	3	215	organic hydroxy compound transport	ENSG00000163631 ENSG00000128271 ENSG00000110048	ALB ADORA2A OSBP		GO:0032677	0.0174208	10.5396	0.202178	2	60	regulation of interleukin-8 production	ENSG00000101916 ENSG00000179954	TLR8 SSC5D
GO:0006887	0.0150893	3.29824	2.04104	6	848	exocytosis	ENSG00000197249 ENSG00000163631 ENSG00000148346 ENSG00000257017 ENSG00000277377 ENSG00000035862 ENSG00000118804	SERPINA1 ALB LCN2 HP TIMP2 STBD1		GO:0007179	0.0190207	5.62539	0.566099	3	168	transforming growth factor beta receptor signaling pathway	ENSG00000090006 ENSG00000168542 ENSG00000164692	LTBP4 COL3A1 COL1A2
GO:0045761	0.0151153	11.4287	0.187737	2	78	regulation of adenylate cyclase activity	ENSG00000128271 ENSG00000035862	ADORA2A TIMP2		GO:0048708	0.019099	10.0194	0.212287	2	63	astrocyte differentiation	ENSG00000114315 ENSG00000169032	HES1 MAP2K1
GO:0048585	0.0151402	2.78422	3.30706	8	1374	negative regulation of response to stimulus	ENSG00000117228 ENSG00000128271 ENSG00000078699 ENSG00000075213 ENSG00000117152 ENSG00000035862 ENSG00000019582 ENSG00000048392	GBP1 ADORA2A CBFA2T2 SEMA3A RGS4 TIMP2 CD74 RRM2B		GO:0051093	0.0196345	2.76753	2.7631	7	820	negative regulation of developmental process	ENSG00000154727 ENSG00000113296 ENSG00000114315 ENSG00000130635 ENSG00000168542 ENSG00000204262 ENSG00000113140	GABPA THBS4 HES1 COL5A1 COL3A1 COL5A2 SPARC
GO:0009636	0.0153977	6.17121	0.524701	3	218	response to toxic substance	ENSG00000163631 ENSG00000148346 ENSG00000257017	ALB LCN2 HP		GO:0008285	0.0202325	3.01495	2.15657	6	640	negative regulation of cell proliferation	ENSG00000114315 ENSG00000169032 ENSG00000197329 ENSG00000167779 ENSG00000093010 ENSG00000113140	HES1 MAP2K1 PELI1 IGFBP6 COMT SPARC
GO:2000106	0.0158577	11.1343	0.192551	2	80	regulation of leukocyte apoptotic process	ENSG00000131203 ENSG00000019582	IDO1 CD74		GO:0007178	0.0208395	4.05969	1.05133	4	312	transmembrane receptor protein serine/threonine kinase signaling pathway	ENSG00000090006 ENSG00000114315 ENSG00000168542 ENSG00000164692	LTBP4 HES1 COL3A1 COL1A2
GO:0042493	0.0160366	4.47125	0.977195	4	406	response to drug	ENSG00000148346 ENSG00000128271 ENSG00000129562 ENSG00000035862	LCN2 ADORA2A DAD1 TIMP2		GO:0032637	0.0208425	9.54803	0.222396	2	66	interleukin-8 production	ENSG00000101916 ENSG00000179954	TLR8 SSC5D
GO:0072332	0.0162346	10.9927	0.194958	2	81	intrinsic apoptotic signaling pathway by p53 class mediator	ENSG00000019582 ENSG00000048392	CD74 RRM2B		GO:0071495	0.0209178	2.40609	4.14465	9	1230	cellular response to endogenous stimulus	ENSG00000154727 ENSG00000090006 ENSG00000114315 ENSG00000142156 ENSG00000168542 ENSG00000204262 ENSG00000164692 ENSG00000155506 ENSG00000108821	GABPA LTBP4 HES1 COL6A1 COL3A1 COL5A2 COL1A2 LARP1 COL1A1
GO:0042981	0.0162774	2.74476	3.35038	8	1392	regulation of apoptotic process	ENSG00000227231 ENSG00000163631 ENSG00000137331 ENSG00000230128 ENSG00000128271 ENSG00000237155 ENSG00000129562 ENSG00000169018 ENSG00000206478 ENSG00000131203 ENSG00000019582 ENSG00000235030 ENSG00000048392	IER3 ALB ADORA2A DAD1 FEM1B IDO1 CD74 RRM2B		GO:0010038	0.021277	4.033	1.05807	4	314	response to metal ion	ENSG00000104154 ENSG00000120049 ENSG00000143632 ENSG00000113140	SLC30A4 KCNIP2 ACTA1 SPARC
GO:0048523	0.0164242	2.11796	10.364	17	4306	negative regulation of cellular process	ENSG00000227231 ENSG00000198585 ENSG00000197249 ENSG00000163631 ENSG00000137331 ENSG00000257017 ENSG00000117228 ENSG00000230128 ENSG00000128271 ENSG00000078699 ENSG00000075213 ENSG00000237155 ENSG00000129562 ENSG00000117152 ENSG00000169018 ENSG00000277377 ENSG00000035862 ENSG00000179583 ENSG00000206478 ENSG00000131203 ENSG00000019582 ENSG00000235030 ENSG00000048392	IER3 NUDT16 SERPINA1 ALB HP GBP1 ADORA2A CBFA2T2 SEMA3A DAD1 RGS4 FEM1B TIMP2 CIITA IDO1 CD74 RRM2B		GO:0048856	0.021916	1.78962	18.2971	26	5430	anatomical structure development	ENSG00000122756 ENSG00000154727 ENSG00000113296 ENSG00000090006 ENSG00000108515 ENSG00000106624 ENSG00000114315 ENSG00000130635 ENSG00000142156 ENSG00000083782 ENSG00000169032 ENSG00000168542 ENSG00000204262 ENSG00000080573 ENSG00000197614 ENSG00000198689 ENSG00000140718 ENSG00000204291 ENSG00000179954 ENSG00000120049 ENSG00000164692 ENSG00000087116 ENSG00000108821 ENSG00000091536 ENSG00000143632…	CNTFR GABPA THBS4 LTBP4 ENO3 AEBP1 HES1 COL5A1 COL6A1 EPYC MAP2K1 COL3A1 COL5A2 COL5A3 MFAP5 SLC9A6 FTO COL15A1 SSC5D KCNIP2 COL1A2 ADAMTS2 COL1A1 MYO15A ACTA1 SPARC
GO:0030819	0.0166154	10.8546	0.197364	2	82	positive regulation of cAMP biosynthetic process	ENSG00000128271 ENSG00000035862	ADORA2A TIMP2		GO:0033555	0.0220404	9.25758	0.229135	2	68	multicellular organismal response to stress	ENSG00000113296 ENSG00000093010	THBS4 COMT
GO:0051704	0.0168434	2.37642	5.51898	11	2293	multi-organism process	ENSG00000223980 ENSG00000227993 ENSG00000230726 ENSG00000204287 ENSG00000235657 ENSG00000163631 ENSG00000228987 ENSG00000148346 ENSG00000229215 ENSG00000206503 ENSG00000257017 ENSG00000117228 ENSG00000227715 ENSG00000231834 ENSG00000224320 ENSG00000226260 ENSG00000206308 ENSG00000183347 ENSG00000206505 ENSG00000213741 ENSG00000131203 ENSG00000019582 ENSG00000110048 ENSG00000234794 ENSG00000277263	HLA-A HLA-DRA ALB LCN2 HP GBP1 GBP6 RPS29 IDO1 CD74 OSBP		GO:0002237	0.0221687	3.98065	1.07154	4	318	response to molecule of bacterial origin	ENSG00000197329 ENSG00000179954 ENSG00000093010 ENSG00000113140	PELI1 SSC5D COMT SPARC
GO:0048584	0.0168487	2.46481	4.77766	10	1985	positive regulation of response to stimulus	ENSG00000198585 ENSG00000227993 ENSG00000230726 ENSG00000204287 ENSG00000228987 ENSG00000117228 ENSG00000154451 ENSG00000128271 ENSG00000226260 ENSG00000206308 ENSG00000174429 ENSG00000035862 ENSG00000111229 ENSG00000131203 ENSG00000019582 ENSG00000234794 ENSG00000277263	NUDT16 HLA-DRA GBP1 GBP5 ADORA2A ABRA TIMP2 ARPC3 IDO1 CD74		GO:0010810	0.0224457	5.27026	0.603165	3	179	regulation of cell-substrate adhesion	ENSG00000163520 ENSG00000091986 ENSG00000108821	FBLN2 CCDC80 COL1A1
GO:0019882	0.0169398	5.94692	0.543956	3	226	antigen processing and presentation	ENSG00000223980 ENSG00000227993 ENSG00000230726 ENSG00000204287 ENSG00000235657 ENSG00000228987 ENSG00000229215 ENSG00000206503 ENSG00000227715 ENSG00000231834 ENSG00000224320 ENSG00000226260 ENSG00000206308 ENSG00000206505 ENSG00000019582 ENSG00000234794 ENSG00000277263	HLA-A HLA-DRA CD74		GO:0048839	0.0224457	5.27026	0.603165	3	179	inner ear development	ENSG00000114315 ENSG00000091536 ENSG00000113140	HES1 MYO15A SPARC
GO:0043067	0.0172046	2.71477	3.38408	8	1406	regulation of programmed cell death	ENSG00000227231 ENSG00000163631 ENSG00000137331 ENSG00000230128 ENSG00000128271 ENSG00000237155 ENSG00000129562 ENSG00000169018 ENSG00000206478 ENSG00000131203 ENSG00000019582 ENSG00000235030 ENSG00000048392	IER3 ALB ADORA2A DAD1 FEM1B IDO1 CD74 RRM2B		GO:0016049	0.0226628	3.31335	1.6208	5	481	cell growth	ENSG00000090006 ENSG00000198689 ENSG00000167779 ENSG00000101079 ENSG00000143632	LTBP4 SLC9A6 IGFBP6 NDRG3 ACTA1
GO:0098602	0.0180187	3.58695	1.54041	5	640	single organism cell adhesion	ENSG00000227993 ENSG00000230726 ENSG00000204287 ENSG00000228987 ENSG00000117228 ENSG00000128271 ENSG00000226260 ENSG00000206308 ENSG00000131203 ENSG00000019582 ENSG00000234794 ENSG00000277263	HLA-DRA GBP1 ADORA2A IDO1 CD74		GO:0007369	0.0227727	5.24017	0.606535	3	180	gastrulation	ENSG00000130635 ENSG00000142156 ENSG00000204262	COL5A1 COL6A1 COL5A2
GO:0030155	0.0181286	3.58109	1.54281	5	641	regulation of cell adhesion	ENSG00000227993 ENSG00000230726 ENSG00000204287 ENSG00000228987 ENSG00000117228 ENSG00000128271 ENSG00000226260 ENSG00000206308 ENSG00000131203 ENSG00000019582 ENSG00000234794 ENSG00000277263	HLA-DRA GBP1 ADORA2A IDO1 CD74		GO:0010035	0.0230237	3.29908	1.62753	5	483	response to inorganic substance	ENSG00000104154 ENSG00000120049 ENSG00000108821 ENSG00000143632 ENSG00000113140	SLC30A4 KCNIP2 COL1A1 ACTA1 SPARC
GO:0010951	0.0181514	5.78898	0.558397	3	232	negative regulation of endopeptidase activity	ENSG00000197249 ENSG00000128271 ENSG00000277377 ENSG00000035862	SERPINA1 ADORA2A TIMP2		GO:0051259	0.0230237	3.29908	1.62753	5	483	protein oligomerization	ENSG00000142156 ENSG00000142173 ENSG00000164692 ENSG00000108821 ENSG00000168079	COL6A1 COL6A2 COL1A2 COL1A1 SCARA5
GO:0006954	0.0187977	3.54628	1.55725	5	647	inflammatory response	ENSG00000197249 ENSG00000257017 ENSG00000154451 ENSG00000128271 ENSG00000277377 ENSG00000131203	SERPINA1 HP GBP5 ADORA2A IDO1		GO:0048514	0.024694	3.2363	1.65786	5	492	blood vessel morphogenesis	ENSG00000113296 ENSG00000114315 ENSG00000168542 ENSG00000204291 ENSG00000113140	THBS4 HES1 COL3A1 COL15A1 SPARC
GO:0044765	0.0191223	2.20532	7.18214	13	2984	single-organism transport	ENSG00000197249 ENSG00000163631 ENSG00000148346 ENSG00000257017 ENSG00000117228 ENSG00000154451 ENSG00000128271 ENSG00000174429 ENSG00000277377 ENSG00000035862 ENSG00000111229 ENSG00000019582 ENSG00000110048 ENSG00000118804	SERPINA1 ALB LCN2 HP GBP1 GBP5 ADORA2A ABRA TIMP2 ARPC3 CD74 OSBP STBD1		GO:0016525	0.0258006	8.48302	0.249353	2	74	negative regulation of angiogenesis	ENSG00000113296 ENSG00000113140	THBS4 SPARC
GO:0030816	0.0193868	9.97701	0.214213	2	89	positive regulation of cAMP metabolic process	ENSG00000128271 ENSG00000035862	ADORA2A TIMP2		GO:0048731	0.0260078	1.78812	14.9039	22	4423	system development	ENSG00000122756 ENSG00000154727 ENSG00000113296 ENSG00000106624 ENSG00000114315 ENSG00000130635 ENSG00000083782 ENSG00000169032 ENSG00000168542 ENSG00000204262 ENSG00000080573 ENSG00000197614 ENSG00000198689 ENSG00000140718 ENSG00000204291 ENSG00000120049 ENSG00000164692 ENSG00000087116 ENSG00000108821 ENSG00000091536 ENSG00000143632 ENSG00000113140 ENSG00000283802	CNTFR GABPA THBS4 AEBP1 HES1 COL5A1 EPYC MAP2K1 COL3A1 COL5A2 COL5A3 MFAP5 SLC9A6 FTO COL15A1 KCNIP2 COL1A2 ADAMTS2 COL1A1 MYO15A ACTA1 SPARC
GO:2001243	0.0193868	9.97701	0.214213	2	89	negative regulation of intrinsic apoptotic signaling pathway	ENSG00000019582 ENSG00000048392	CD74 RRM2B		GO:0007507	0.0260462	3.18905	1.68145	5	499	heart development	ENSG00000114315 ENSG00000130635 ENSG00000169032 ENSG00000168542 ENSG00000113140	HES1 COL5A1 MAP2K1 COL3A1 SPARC
GO:0048519	0.0199281	2.04416	11.4495	18	4757	negative regulation of biological process	ENSG00000227231 ENSG00000198585 ENSG00000197249 ENSG00000163631 ENSG00000137331 ENSG00000257017 ENSG00000117228 ENSG00000230128 ENSG00000128271 ENSG00000078699 ENSG00000075213 ENSG00000237155 ENSG00000129562 ENSG00000117152 ENSG00000169018 ENSG00000277377 ENSG00000035862 ENSG00000179583 ENSG00000213741 ENSG00000206478 ENSG00000131203 ENSG00000019582 ENSG00000235030 ENSG00000048392	IER3 NUDT16 SERPINA1 ALB HP GBP1 ADORA2A CBFA2T2 SEMA3A DAD1 RGS4 FEM1B TIMP2 CIITA RPS29 IDO1 CD74 RRM2B		GO:0071260	0.026451	8.36631	0.252723	2	75	cellular response to mechanical stimulus	ENSG00000101916 ENSG00000108821	TLR8 COL1A1
GO:0010466	0.0202762	5.54337	0.582466	3	242	negative regulation of peptidase activity	ENSG00000197249 ENSG00000128271 ENSG00000277377 ENSG00000035862	SERPINA1 ADORA2A TIMP2		GO:2000181	0.027108	8.25275	0.256092	2	76	negative regulation of blood vessel morphogenesis	ENSG00000113296 ENSG00000113140	THBS4 SPARC
GO:0019886	0.02063	9.64269	0.221433	2	92	antigen processing and presentation of exogenous peptide antigen via MHC class II	ENSG00000227993 ENSG00000230726 ENSG00000204287 ENSG00000228987 ENSG00000226260 ENSG00000206308 ENSG00000019582 ENSG00000234794 ENSG00000277263	HLA-DRA CD74		GO:0043933	0.0274598	2.05212	6.58764	12	1955	macromolecular complex subunit organization	ENSG00000114315 ENSG00000130635 ENSG00000142156 ENSG00000168542 ENSG00000204262 ENSG00000080573 ENSG00000142173 ENSG00000164692 ENSG00000087116 ENSG00000123545 ENSG00000108821 ENSG00000168079 ENSG00000283802	HES1 COL5A1 COL6A1 COL3A1 COL5A2 COL5A3 COL6A2 COL1A2 ADAMTS2 NDUFAF4 COL1A1 SCARA5
GO:0044711	0.0206787	2.61636	3.49961	8	1454	single-organism biosynthetic process	ENSG00000124003 ENSG00000128271 ENSG00000035862 ENSG00000179583 ENSG00000131203 ENSG00000019582 ENSG00000110048 ENSG00000048392	MOGAT1 ADORA2A TIMP2 CIITA IDO1 CD74 OSBP RRM2B		GO:0045595	0.0278274	2.18464	5.08478	10	1509	regulation of cell differentiation	ENSG00000154727 ENSG00000090006 ENSG00000151468 ENSG00000114315 ENSG00000130635 ENSG00000169032 ENSG00000168542 ENSG00000204262 ENSG00000140718 ENSG00000108821	GABPA LTBP4 CCDC3 HES1 COL5A1 MAP2K1 COL3A1 COL5A2 FTO COL1A1
GO:0031279	0.0210517	9.53615	0.22384	2	93	regulation of cyclase activity	ENSG00000128271 ENSG00000035862	ADORA2A TIMP2		GO:0051048	0.0279907	4.82636	0.657079	3	195	negative regulation of secretion	ENSG00000101916 ENSG00000179954 ENSG00000093010	TLR8 SSC5D COMT
GO:0098869	0.0210517	9.53615	0.22384	2	93	cellular oxidant detoxification	ENSG00000163631 ENSG00000257017	ALB HP		GO:0050673	0.0282616	3.68142	1.15579	4	343	epithelial cell proliferation	ENSG00000113296 ENSG00000114315 ENSG00000169032 ENSG00000113140	THBS4 HES1 MAP2K1 SPARC
GO:0051339	0.021477	9.43192	0.226247	2	94	regulation of lyase activity	ENSG00000128271 ENSG00000035862	ADORA2A TIMP2		GO:0060840	0.0284418	8.0346	0.262832	2	78	artery development	ENSG00000114315 ENSG00000168542	HES1 COL3A1
GO:0002684	0.0214896	3.03154	2.20952	6	918	positive regulation of immune system process	ENSG00000227993 ENSG00000230726 ENSG00000204287 ENSG00000228987 ENSG00000117228 ENSG00000154451 ENSG00000226260 ENSG00000206308 ENSG00000111229 ENSG00000131203 ENSG00000019582 ENSG00000234794 ENSG00000277263	HLA-DRA GBP1 GBP5 ARPC3 IDO1 CD74		GO:0007423	0.0286824	3.10477	1.72525	5	512	sensory organ development	ENSG00000114315 ENSG00000130635 ENSG00000204262 ENSG00000091536 ENSG00000113140	HES1 COL5A1 COL5A2 MYO15A SPARC
GO:0002366	0.0218871	3.40269	1.61983	5	673	leukocyte activation involved in immune response	ENSG00000197249 ENSG00000148346 ENSG00000257017 ENSG00000277377 ENSG00000035862 ENSG00000118804	SERPINA1 LCN2 HP TIMP2 STBD1		GO:0007596	0.0293206	3.63759	1.16926	4	347	blood coagulation	ENSG00000168542 ENSG00000164692 ENSG00000108821 ENSG00000168079	COL3A1 COL1A2 COL1A1 SCARA5
GO:0002495	0.0219059	9.32994	0.228654	2	95	antigen processing and presentation of peptide antigen via MHC class II	ENSG00000227993 ENSG00000230726 ENSG00000204287 ENSG00000228987 ENSG00000226260 ENSG00000206308 ENSG00000019582 ENSG00000234794 ENSG00000277263	HLA-DRA CD74		GO:0050817	0.0304031	3.59477	1.18274	4	351	coagulation	ENSG00000168542 ENSG00000164692 ENSG00000108821 ENSG00000168079	COL3A1 COL1A2 COL1A1 SCARA5
GO:1990748	0.0219059	9.32994	0.228654	2	95	cellular detoxification	ENSG00000163631 ENSG00000257017	ALB HP		GO:0007599	0.0306774	3.58422	1.18611	4	352	hemostasis	ENSG00000168542 ENSG00000164692 ENSG00000108821 ENSG00000168079	COL3A1 COL1A2 COL1A1 SCARA5
GO:0002263	0.0221377	3.39211	1.62465	5	675	cell activation involved in immune response	ENSG00000197249 ENSG00000148346 ENSG00000257017 ENSG00000277377 ENSG00000035862 ENSG00000118804	SERPINA1 LCN2 HP TIMP2 STBD1		GO:0070887	0.0307586	1.88931	9.10476	15	2702	cellular response to chemical stimulus	ENSG00000122756 ENSG00000154727 ENSG00000113296 ENSG00000090006 ENSG00000151468 ENSG00000114315 ENSG00000142156 ENSG00000169032 ENSG00000168542 ENSG00000204262 ENSG00000198689 ENSG00000164692 ENSG00000155506 ENSG00000108821 ENSG00000113140	CNTFR GABPA THBS4 LTBP4 CCDC3 HES1 COL6A1 MAP2K1 COL3A1 COL5A2 SLC9A6 COL1A2 LARP1 COL1A1 SPARC
GO:0042110	0.0223174	4.02846	1.08069	4	449	T cell activation	ENSG00000227993 ENSG00000230726 ENSG00000204287 ENSG00000228987 ENSG00000128271 ENSG00000226260 ENSG00000206308 ENSG00000131203 ENSG00000019582 ENSG00000234794 ENSG00000277263	HLA-DRA ADORA2A IDO1 CD74		GO:0007517	0.0309532	3.57373	1.18948	4	353	muscle organ development	ENSG00000122756 ENSG00000106624 ENSG00000168542 ENSG00000143632	CNTFR AEBP1 COL3A1 ACTA1
GO:0002504	0.0223384	9.23012	0.231061	2	96	antigen processing and presentation of peptide or polysaccharide antigen via MHC class II	ENSG00000227993 ENSG00000230726 ENSG00000204287 ENSG00000228987 ENSG00000226260 ENSG00000206308 ENSG00000019582 ENSG00000234794 ENSG00000277263	HLA-DRA CD74		GO:0045444	0.0314024	4.60772	0.687406	3	204	fat cell differentiation	ENSG00000151468 ENSG00000114315 ENSG00000140718	CCDC3 HES1 FTO
GO:0002694	0.0224791	4.01918	1.0831	4	450	regulation of leukocyte activation	ENSG00000227993 ENSG00000230726 ENSG00000204287 ENSG00000228987 ENSG00000128271 ENSG00000226260 ENSG00000206308 ENSG00000131203 ENSG00000019582 ENSG00000234794 ENSG00000277263	HLA-DRA ADORA2A IDO1 CD74		GO:0007005	0.031706	3.0187	1.77243	5	526	mitochondrion organization	ENSG00000154727 ENSG00000114120 ENSG00000114315 ENSG00000165775 ENSG00000123545	GABPA SLC25A36 HES1 FUNDC2 NDUFAF4
GO:0009987	0.022571	Inf	36.3873	40	15118	cellular process	ENSG00000227231 ENSG00000198585 ENSG00000197249 ENSG00000162396 ENSG00000223980 ENSG00000186871 ENSG00000124003 ENSG00000227993 ENSG00000230726 ENSG00000204287 ENSG00000235657 ENSG00000163631 ENSG00000228987 ENSG00000148346 ENSG00000229215 ENSG00000137331 ENSG00000206503 ENSG00000183475 ENSG00000257017 ENSG00000117228 ENSG00000227715 ENSG00000154451 ENSG00000230128 ENSG00000128271 ENSG00000231834…	IER3 NUDT16 SERPINA1 PARS2 HLA-A ERCC6L MOGAT1 HLA-DRA ALB LCN2 ASB7 HP GBP1 GBP5 ADORA2A CBFA2T2 SEMA3A ZNHIT3 USF3 PHOSPHO2 ACBD6 SUSD6 DAD1 RGS4 TMED1 FEM1B ABRA GBP6 TIMP2 CIITA PDF RPS29 ARPC3 IDO1 CD74 OSBP STBD1 ZNF605 RRM2B ZNF395		GO:0043583	0.0317944	4.58463	0.690776	3	205	ear development	ENSG00000114315 ENSG00000091536 ENSG00000113140	HES1 MYO15A SPARC
GO:0032101	0.0231592	3.3504	1.6439	5	683	regulation of response to external stimulus	ENSG00000154451 ENSG00000128271 ENSG00000075213 ENSG00000131203 ENSG00000019582	GBP5 ADORA2A SEMA3A IDO1 CD74		GO:0046916	0.0318889	7.53635	0.27968	2	83	cellular transition metal ion homeostasis	ENSG00000104154 ENSG00000168079	SLC30A4 SCARA5
GO:0051716	0.0231878	1.97748	16.2657	23	6758	cellular response to stimulus	ENSG00000227231 ENSG00000198585 ENSG00000223980 ENSG00000227993 ENSG00000230726 ENSG00000204287 ENSG00000235657 ENSG00000163631 ENSG00000228987 ENSG00000148346 ENSG00000229215 ENSG00000137331 ENSG00000206503 ENSG00000183475 ENSG00000117228 ENSG00000227715 ENSG00000154451 ENSG00000230128 ENSG00000128271 ENSG00000231834 ENSG00000078699 ENSG00000224320 ENSG00000226260 ENSG00000075213 ENSG00000206308…	IER3 NUDT16 HLA-A HLA-DRA ALB LCN2 ASB7 GBP1 GBP5 ADORA2A CBFA2T2 SEMA3A SUSD6 RGS4 TMED1 FEM1B ABRA GBP6 TIMP2 CIITA ARPC3 CD74 RRM2B		GO:1901343	0.0318889	7.53635	0.27968	2	83	negative regulation of vasculature development	ENSG00000113296 ENSG00000113140	THBS4 SPARC
GO:0071887	0.023657	8.94303	0.238281	2	99	leukocyte apoptotic process	ENSG00000131203 ENSG00000019582	IDO1 CD74		GO:0043331	0.0333118	7.35386	0.286419	2	85	response to dsRNA	ENSG00000169032 ENSG00000197329	MAP2K1 PELI1
GO:0098754	0.023657	8.94303	0.238281	2	99	detoxification	ENSG00000163631 ENSG00000257017	ALB HP		GO:0048513	0.0336037	1.81115	10.8839	17	3230	animal organ development	ENSG00000122756 ENSG00000154727 ENSG00000106624 ENSG00000114315 ENSG00000130635 ENSG00000169032 ENSG00000168542 ENSG00000204262 ENSG00000080573 ENSG00000197614 ENSG00000140718 ENSG00000164692 ENSG00000087116 ENSG00000108821 ENSG00000091536 ENSG00000143632 ENSG00000113140 ENSG00000283802	CNTFR GABPA AEBP1 HES1 COL5A1 MAP2K1 COL3A1 COL5A2 COL5A3 MFAP5 FTO COL1A2 ADAMTS2 COL1A1 MYO15A ACTA1 SPARC
GO:0030804	0.0241035	8.85124	0.240688	2	100	positive regulation of cyclic nucleotide biosynthetic process	ENSG00000128271 ENSG00000035862	ADORA2A TIMP2		GO:0040007	0.0349014	2.43464	3.11691	7	925	growth	ENSG00000090006 ENSG00000108515 ENSG00000198689 ENSG00000140718 ENSG00000167779 ENSG00000101079 ENSG00000143632	LTBP4 ENO3 SLC9A6 FTO IGFBP6 NDRG3 ACTA1
GO:0050729	0.0241035	8.85124	0.240688	2	100	positive regulation of inflammatory response	ENSG00000154451 ENSG00000131203	GBP5 IDO1		GO:0001892	0.0354921	7.09604	0.296528	2	88	embryonic placenta development	ENSG00000114315 ENSG00000169032	HES1 MAP2K1
GO:0016032	0.0245047	2.93598	2.27691	6	946	viral process	ENSG00000223980 ENSG00000227993 ENSG00000230726 ENSG00000204287 ENSG00000235657 ENSG00000228987 ENSG00000148346 ENSG00000229215 ENSG00000206503 ENSG00000117228 ENSG00000227715 ENSG00000231834 ENSG00000224320 ENSG00000226260 ENSG00000206308 ENSG00000206505 ENSG00000213741 ENSG00000019582 ENSG00000234794 ENSG00000277263	HLA-A HLA-DRA LCN2 GBP1 RPS29 CD74		GO:0009605	0.0359771	1.96129	6.85384	12	2034	response to external stimulus	ENSG00000101916 ENSG00000113296 ENSG00000169032 ENSG00000168542 ENSG00000197329 ENSG00000179954 ENSG00000155506 ENSG00000093010 ENSG00000108821 ENSG00000168079 ENSG00000143632 ENSG00000113140	TLR8 THBS4 MAP2K1 COL3A1 PELI1 SSC5D LARP1 COMT COL1A1 SCARA5 ACTA1 SPARC
GO:0032103	0.024678	5.12916	0.628197	3	261	positive regulation of response to external stimulus	ENSG00000154451 ENSG00000131203 ENSG00000019582	GBP5 IDO1 CD74		GO:0001503	0.0367797	3.37586	1.25687	4	373	ossification	ENSG00000142156 ENSG00000204262 ENSG00000108821 ENSG00000113140	COL6A1 COL5A2 COL1A1 SPARC
GO:0030810	0.0273254	8.25764	0.257537	2	107	positive regulation of nucleotide biosynthetic process	ENSG00000128271 ENSG00000035862	ADORA2A TIMP2		GO:0033273	0.0369757	6.93392	0.303267	2	90	response to vitamin	ENSG00000108821 ENSG00000113140	COL1A1 SPARC
GO:1900373	0.0273254	8.25764	0.257537	2	107	positive regulation of purine nucleotide biosynthetic process	ENSG00000128271 ENSG00000035862	ADORA2A TIMP2		GO:0007229	0.038483	6.77901	0.310007	2	92	integrin-mediated signaling pathway	ENSG00000168542 ENSG00000073670	COL3A1 ADAM11
GO:1902578	0.0274367	2.08194	7.52633	13	3127	single-organism localization	ENSG00000197249 ENSG00000163631 ENSG00000148346 ENSG00000257017 ENSG00000117228 ENSG00000154451 ENSG00000128271 ENSG00000174429 ENSG00000277377 ENSG00000035862 ENSG00000111229 ENSG00000019582 ENSG00000110048 ENSG00000118804	SERPINA1 ALB LCN2 HP GBP1 GBP5 ADORA2A ABRA TIMP2 ARPC3 CD74 OSBP STBD1		GO:0002683	0.0395959	3.29365	1.2872	4	382	negative regulation of immune system process	ENSG00000154727 ENSG00000114315 ENSG00000168542 ENSG00000197329	GABPA HES1 COL3A1 PELI1
GO:0010721	0.0277046	4.8976	0.657079	3	273	negative regulation of cell development	ENSG00000117228 ENSG00000078699 ENSG00000075213	GBP1 CBFA2T2 SEMA3A		GO:0051591	0.0400135	6.63084	0.316746	2	94	response to cAMP	ENSG00000108821 ENSG00000113140	COL1A1 SPARC
GO:0051259	0.0282243	3.73463	1.16252	4	483	protein oligomerization	ENSG00000148346 ENSG00000117228 ENSG00000154451 ENSG00000019582	LCN2 GBP1 GBP5 CD74		GO:0016485	0.0410686	4.12879	0.764908	3	227	protein processing	ENSG00000106624 ENSG00000109625 ENSG00000087116 ENSG00000283802	AEBP1 CPZ ADAMTS2
GO:0003014	0.0282763	8.10231	0.26235	2	109	renal system process	ENSG00000128271 ENSG00000048392	ADORA2A RRM2B		GO:0048598	0.041957	2.78619	1.91395	5	568	embryonic morphogenesis	ENSG00000114315 ENSG00000130635 ENSG00000142156 ENSG00000204262 ENSG00000091536	HES1 COL5A1 COL6A1 COL5A2 MYO15A
GO:0030801	0.0282763	8.10231	0.26235	2	109	positive regulation of cyclic nucleotide metabolic process	ENSG00000128271 ENSG00000035862	ADORA2A TIMP2		GO:0001936	0.0423521	6.42027	0.326855	2	97	regulation of endothelial cell proliferation	ENSG00000113296 ENSG00000113140	THBS4 SPARC
GO:0050865	0.0284109	3.72662	1.16493	4	484	regulation of cell activation	ENSG00000227993 ENSG00000230726 ENSG00000204287 ENSG00000228987 ENSG00000128271 ENSG00000226260 ENSG00000206308 ENSG00000131203 ENSG00000019582 ENSG00000234794 ENSG00000277263	HLA-DRA ADORA2A IDO1 CD74		GO:1901701	0.0431816	2.31675	3.26518	7	969	cellular response to oxygen-containing compound	ENSG00000154727 ENSG00000142156 ENSG00000168542 ENSG00000204262 ENSG00000164692 ENSG00000155506 ENSG00000108821	GABPA COL6A1 COL3A1 COL5A2 COL1A2 LARP1 COL1A1
GO:0002792	0.0297275	7.8799	0.269571	2	112	negative regulation of peptide secretion	ENSG00000117228 ENSG00000019582	GBP1 CD74		GO:0035295	0.0432974	2.76081	1.9308	5	573	tube development	ENSG00000114315 ENSG00000169032 ENSG00000168542 ENSG00000087116 ENSG00000113140 ENSG00000283802	HES1 MAP2K1 COL3A1 ADAMTS2 SPARC
GO:0051241	0.0308436	2.77283	2.40207	6	998	negative regulation of multicellular organismal process	ENSG00000117228 ENSG00000078699 ENSG00000075213 ENSG00000179583 ENSG00000131203 ENSG00000019582	GBP1 CBFA2T2 SEMA3A CIITA IDO1 CD74		GO:0061061	0.0441141	2.74578	1.94091	5	576	muscle structure development	ENSG00000122756 ENSG00000106624 ENSG00000114315 ENSG00000168542 ENSG00000143632	CNTFR AEBP1 HES1 COL3A1 ACTA1
GO:0050727	0.0309217	4.68574	0.685962	3	285	regulation of inflammatory response	ENSG00000154451 ENSG00000128271 ENSG00000131203	GBP5 ADORA2A IDO1		GO:0007167	0.0444026	2.30151	3.2854	7	975	enzyme linked receptor protein signaling pathway	ENSG00000090006 ENSG00000114315 ENSG00000168542 ENSG00000198689 ENSG00000164692 ENSG00000167779 ENSG00000108821	LTBP4 HES1 COL3A1 SLC9A6 COL1A2 IGFBP6 COL1A1
GO:0051260	0.0317556	4.63556	0.693183	3	288	protein homooligomerization	ENSG00000148346 ENSG00000117228 ENSG00000154451	LCN2 GBP1 GBP5		GO:0061448	0.0452163	3.96712	0.795234	3	236	connective tissue development	ENSG00000130635 ENSG00000140718 ENSG00000108821	COL5A1 FTO COL1A1
GO:0009617	0.0320993	3.58049	1.21066	4	503	response to bacterium	ENSG00000148346 ENSG00000257017 ENSG00000183347 ENSG00000131203	LCN2 HP GBP6 IDO1		GO:0090287	0.0452163	3.96712	0.795234	3	236	regulation of cellular response to growth factor stimulus	ENSG00000090006 ENSG00000114315 ENSG00000198689	LTBP4 HES1 SLC9A6
GO:0010977	0.0327173	7.4696	0.284012	2	118	negative regulation of neuron projection development	ENSG00000078699 ENSG00000075213	CBFA2T2 SEMA3A		GO:0007030	0.0455481	6.15937	0.340333	2	101	Golgi organization	ENSG00000117500 ENSG00000169032	TMED5 MAP2K1
GO:0022612	0.0337393	7.34211	0.288826	2	120	gland morphogenesis	ENSG00000075213 ENSG00000169018	SEMA3A FEM1B		GO:0060485	0.0461655	3.93288	0.801974	3	238	mesenchyme development	ENSG00000114315 ENSG00000108821 ENSG00000143632	HES1 COL1A1 ACTA1
GO:0080134	0.0339615	2.50352	3.13376	7	1302	regulation of response to stress	ENSG00000227231 ENSG00000198585 ENSG00000137331 ENSG00000154451 ENSG00000230128 ENSG00000128271 ENSG00000237155 ENSG00000169018 ENSG00000206478 ENSG00000131203 ENSG00000019582 ENSG00000235030	IER3 NUDT16 GBP5 ADORA2A FEM1B IDO1 CD74		GO:0031667	0.0491319	3.0612	1.38155	4	410	response to nutrient levels	ENSG00000155506 ENSG00000093010 ENSG00000108821 ENSG00000113140	LARP1 COMT COL1A1 SPARC
GO:0016053	0.0340374	4.50678	0.712438	3	296	organic acid biosynthetic process	ENSG00000131203 ENSG00000019582 ENSG00000110048	IDO1 CD74 OSBP		GO:0010811	0.0496646	5.86147	0.357182	2	106	positive regulation of cell-substrate adhesion	ENSG00000163520 ENSG00000091986	FBLN2 CCDC80
GO:0046394	0.0340374	4.50678	0.712438	3	296	carboxylic acid biosynthetic process	ENSG00000131203 ENSG00000019582 ENSG00000110048	IDO1 CD74 OSBP		GO:0050709	0.0496646	5.86147	0.357182	2	106	negative regulation of protein secretion	ENSG00000101916 ENSG00000179954	TLR8 SSC5D
GO:0030817	0.0347737	7.21886	0.29364	2	122	regulation of cAMP biosynthetic process	ENSG00000128271 ENSG00000035862	ADORA2A TIMP2
GO:0002790	0.03563	3.45887	1.25158	4	520	peptide secretion	ENSG00000117228 ENSG00000154451 ENSG00000128271 ENSG00000019582	GBP1 GBP5 ADORA2A CD74
GO:0006171	0.0363485	7.04151	0.30086	2	125	cAMP biosynthetic process	ENSG00000128271 ENSG00000035862	ADORA2A TIMP2
GO:0042542	0.0363485	7.04151	0.30086	2	125	response to hydrogen peroxide	ENSG00000148346 ENSG00000257017	LCN2 HP
GO:0002576	0.0384905	6.81807	0.310488	2	129	platelet degranulation	ENSG00000197249 ENSG00000163631 ENSG00000277377	SERPINA1 ALB
GO:0045861	0.0391639	4.25519	0.753355	3	313	negative regulation of proteolysis	ENSG00000197249 ENSG00000128271 ENSG00000277377 ENSG00000035862	SERPINA1 ADORA2A TIMP2
GO:0007166	0.0397259	2.04404	6.27234	11	2606	cell surface receptor signaling pathway	ENSG00000223980 ENSG00000227993 ENSG00000230726 ENSG00000204287 ENSG00000235657 ENSG00000228987 ENSG00000148346 ENSG00000229215 ENSG00000206503 ENSG00000117228 ENSG00000227715 ENSG00000128271 ENSG00000231834 ENSG00000078699 ENSG00000224320 ENSG00000226260 ENSG00000075213 ENSG00000206308 ENSG00000169018 ENSG00000179583 ENSG00000206505 ENSG00000111229 ENSG00000019582 ENSG00000234794 ENSG00000277263	HLA-A HLA-DRA LCN2 GBP1 ADORA2A CBFA2T2 SEMA3A FEM1B CIITA ARPC3 CD74
GO:0002526	0.0401283	6.65951	0.317709	2	132	acute inflammatory response	ENSG00000197249 ENSG00000257017 ENSG00000277377	SERPINA1 HP
GO:0006461	0.0408945	2.39675	3.26133	7	1355	protein complex assembly	ENSG00000197249 ENSG00000227993 ENSG00000230726 ENSG00000204287 ENSG00000228987 ENSG00000148346 ENSG00000117228 ENSG00000154451 ENSG00000226260 ENSG00000206308 ENSG00000277377 ENSG00000111229 ENSG00000019582 ENSG00000234794 ENSG00000277263	SERPINA1 HLA-DRA LCN2 GBP1 GBP5 ARPC3 CD74
GO:0070271	0.0410338	2.39482	3.26373	7	1356	protein complex biogenesis	ENSG00000197249 ENSG00000227993 ENSG00000230726 ENSG00000204287 ENSG00000228987 ENSG00000148346 ENSG00000117228 ENSG00000154451 ENSG00000226260 ENSG00000206308 ENSG00000277377 ENSG00000111229 ENSG00000019582 ENSG00000234794 ENSG00000277263	SERPINA1 HLA-DRA LCN2 GBP1 GBP5 ARPC3 CD74
GO:0051707	0.0415335	2.84005	1.9231	5	799	response to other organism	ENSG00000148346 ENSG00000257017 ENSG00000117228 ENSG00000183347 ENSG00000131203	LCN2 HP GBP1 GBP6 IDO1
GO:0002429	0.0417061	4.1461	0.77261	3	321	immune response-activating cell surface receptor signaling pathway	ENSG00000227993 ENSG00000230726 ENSG00000204287 ENSG00000228987 ENSG00000117228 ENSG00000226260 ENSG00000206308 ENSG00000111229 ENSG00000234794 ENSG00000277263	HLA-DRA GBP1 ARPC3
GO:0043207	0.041722	2.8363	1.92551	5	800	response to external biotic stimulus	ENSG00000148346 ENSG00000257017 ENSG00000117228 ENSG00000183347 ENSG00000131203	LCN2 HP GBP1 GBP6 IDO1
GO:0009165	0.0420297	4.13285	0.775017	3	322	nucleotide biosynthetic process	ENSG00000128271 ENSG00000035862 ENSG00000048392	ADORA2A TIMP2 RRM2B
GO:0045981	0.0423526	6.45915	0.327336	2	136	positive regulation of nucleotide metabolic process	ENSG00000128271 ENSG00000035862	ADORA2A TIMP2
GO:1900544	0.0423526	6.45915	0.327336	2	136	positive regulation of purine nucleotide metabolic process	ENSG00000128271 ENSG00000035862	ADORA2A TIMP2
GO:1901293	0.0430081	4.09359	0.782237	3	325	nucleoside phosphate biosynthetic process	ENSG00000128271 ENSG00000035862 ENSG00000048392	ADORA2A TIMP2 RRM2B
GO:0030814	0.043482	6.36339	0.33215	2	138	regulation of cAMP metabolic process	ENSG00000128271 ENSG00000035862	ADORA2A TIMP2
GO:0051262	0.0451971	6.22491	0.339371	2	141	protein tetramerization	ENSG00000154451 ENSG00000019582	GBP5 CD74
GO:0030802	0.0457743	6.18008	0.341777	2	142	regulation of cyclic nucleotide biosynthetic process	ENSG00000128271 ENSG00000035862	ADORA2A TIMP2
GO:0031345	0.0469371	6.09229	0.346591	2	144	negative regulation of cell projection organization	ENSG00000078699 ENSG00000075213	CBFA2T2 SEMA3A
GO:0043086	0.0482392	2.71756	2.00493	5	833	negative regulation of catalytic activity	ENSG00000197249 ENSG00000257017 ENSG00000128271 ENSG00000117152 ENSG00000277377 ENSG00000035862	SERPINA1 HP ADORA2A RGS4 TIMP2
GO:0009968	0.04834	2.46883	2.67645	6	1112	negative regulation of signal transduction	ENSG00000117228 ENSG00000078699 ENSG00000117152 ENSG00000035862 ENSG00000019582 ENSG00000048392	GBP1 CBFA2T2 RGS4 TIMP2 CD74 RRM2B
GO:0043409	0.0487016	5.96515	0.353812	2	147	negative regulation of MAPK cascade	ENSG00000117228 ENSG00000117152	GBP1 RGS4
GO:0031330	0.0492952	5.92394	0.356219	2	148	negative regulation of cellular catabolic process	ENSG00000257017 ENSG00000035862	HP TIMP2
GO:0009607	0.0494865	2.69699	2.01938	5	839	response to biotic stimulus	ENSG00000148346 ENSG00000257017 ENSG00000117228 ENSG00000183347 ENSG00000131203	LCN2 HP GBP1 GBP6 IDO1
GO:0044281	0.0498746	2.07957	4.91004	9	2040	small molecule metabolic process	ENSG00000198585 ENSG00000162396 ENSG00000124003 ENSG00000128271 ENSG00000035862 ENSG00000131203 ENSG00000019582 ENSG00000110048 ENSG00000048392	NUDT16 PARS2 MOGAT1 ADORA2A TIMP2 IDO1 CD74 OSBP RRM2B

## Sheet: Cellular Component-heart
						Upregualted										Downregulated
GOCCID	Pvalue	OddsRatio	ExpCount	Count	Size	Term	input.in.GO.IDs	input.in.GO.external		GOCCID	Pvalue	OddsRatio	ExpCount	Count	Size	Term	input.in.GO.IDs	input.in.GO.external
GO:0042611	2.13188e-05	67.8038	0.054604	3	23	MHC protein complex	ENSG00000223980 ENSG00000227993 ENSG00000230726 ENSG00000204287 ENSG00000235657 ENSG00000228987 ENSG00000229215 ENSG00000206503 ENSG00000227715 ENSG00000231834 ENSG00000224320 ENSG00000226260 ENSG00000206308 ENSG00000206505 ENSG00000019582 ENSG00000234794 ENSG00000277263	HLA-A HLA-DRA CD74		GO:0031012	1.61354e-18	18.8419	1.8294	22	522	extracellular matrix	ENSG00000163520 ENSG00000113296 ENSG00000090006 ENSG00000106624 ENSG00000130635 ENSG00000142156 ENSG00000091986 ENSG00000083782 ENSG00000109625 ENSG00000168542 ENSG00000204262 ENSG00000080573 ENSG00000197614 ENSG00000142173 ENSG00000073670 ENSG00000204291 ENSG00000179954 ENSG00000164692 ENSG00000087116 ENSG00000166482 ENSG00000108821 ENSG00000113140 ENSG00000283802	FBLN2 THBS4 LTBP4 AEBP1 COL5A1 COL6A1 CCDC80 EPYC CPZ COL3A1 COL5A2 COL5A3 MFAP5 COL6A2 ADAM11 COL15A1 SSC5D COL1A2 ADAMTS2 MFAP4 COL1A1 SPARC
GO:0030134	2.95146e-05	26.0608	0.178057	4	75	ER to Golgi transport vesicle	ENSG00000197249 ENSG00000223980 ENSG00000227993 ENSG00000230726 ENSG00000204287 ENSG00000235657 ENSG00000228987 ENSG00000229215 ENSG00000206503 ENSG00000227715 ENSG00000231834 ENSG00000224320 ENSG00000226260 ENSG00000206308 ENSG00000277377 ENSG00000206505 ENSG00000019582 ENSG00000234794 ENSG00000277263	SERPINA1 HLA-A HLA-DRA CD74		GO:0005578	7.49994e-18	22.6042	1.25114	19	357	proteinaceous extracellular matrix	ENSG00000163520 ENSG00000113296 ENSG00000090006 ENSG00000130635 ENSG00000142156 ENSG00000091986 ENSG00000083782 ENSG00000109625 ENSG00000168542 ENSG00000204262 ENSG00000080573 ENSG00000197614 ENSG00000142173 ENSG00000204291 ENSG00000164692 ENSG00000087116 ENSG00000166482 ENSG00000108821 ENSG00000113140 ENSG00000283802	FBLN2 THBS4 LTBP4 COL5A1 COL6A1 CCDC80 EPYC CPZ COL3A1 COL5A2 COL5A3 MFAP5 COL6A2 COL15A1 COL1A2 ADAMTS2 MFAP4 COL1A1 SPARC
GO:0071556	3.9111e-05	54.2277	0.0664745	3	28	integral component of lumenal side of endoplasmic reticulum membrane	ENSG00000223980 ENSG00000227993 ENSG00000230726 ENSG00000204287 ENSG00000235657 ENSG00000228987 ENSG00000229215 ENSG00000206503 ENSG00000227715 ENSG00000231834 ENSG00000224320 ENSG00000226260 ENSG00000206308 ENSG00000206505 ENSG00000019582 ENSG00000234794 ENSG00000277263	HLA-A HLA-DRA CD74		GO:0044420	7.14297e-15	39.6747	0.413544	12	118	extracellular matrix component	ENSG00000113296 ENSG00000130635 ENSG00000091986 ENSG00000168542 ENSG00000204262 ENSG00000080573 ENSG00000197614 ENSG00000204291 ENSG00000164692 ENSG00000166482 ENSG00000108821 ENSG00000113140	THBS4 COL5A1 CCDC80 COL3A1 COL5A2 COL5A3 MFAP5 COL15A1 COL1A2 MFAP4 COL1A1 SPARC
GO:0098553	3.9111e-05	54.2277	0.0664745	3	28	lumenal side of endoplasmic reticulum membrane	ENSG00000223980 ENSG00000227993 ENSG00000230726 ENSG00000204287 ENSG00000235657 ENSG00000228987 ENSG00000229215 ENSG00000206503 ENSG00000227715 ENSG00000231834 ENSG00000224320 ENSG00000226260 ENSG00000206308 ENSG00000206505 ENSG00000019582 ENSG00000234794 ENSG00000277263	HLA-A HLA-DRA CD74		GO:0005583	1.31363e-12	314.696	0.0420553	6	12	fibrillar collagen trimer	ENSG00000130635 ENSG00000168542 ENSG00000204262 ENSG00000080573 ENSG00000164692 ENSG00000108821	COL5A1 COL3A1 COL5A2 COL5A3 COL1A2 COL1A1
GO:0000139	0.000185358	5.86266	1.63575	8	689	Golgi membrane	ENSG00000197249 ENSG00000223980 ENSG00000227993 ENSG00000230726 ENSG00000204287 ENSG00000235657 ENSG00000228987 ENSG00000229215 ENSG00000206503 ENSG00000117228 ENSG00000227715 ENSG00000154451 ENSG00000231834 ENSG00000224320 ENSG00000226260 ENSG00000206308 ENSG00000176542 ENSG00000277377 ENSG00000206505 ENSG00000019582 ENSG00000110048 ENSG00000234794 ENSG00000277263	SERPINA1 HLA-A HLA-DRA GBP1 GBP5 USF3 CD74 OSBP		GO:0098643	1.31363e-12	314.696	0.0420553	6	12	banded collagen fibril	ENSG00000130635 ENSG00000168542 ENSG00000204262 ENSG00000080573 ENSG00000164692 ENSG00000108821	COL5A1 COL3A1 COL5A2 COL5A3 COL1A2 COL1A1
GO:0012507	0.00031599	25.5385	0.132949	3	56	ER to Golgi transport vesicle membrane	ENSG00000223980 ENSG00000227993 ENSG00000230726 ENSG00000204287 ENSG00000235657 ENSG00000228987 ENSG00000229215 ENSG00000206503 ENSG00000227715 ENSG00000231834 ENSG00000224320 ENSG00000226260 ENSG00000206308 ENSG00000206505 ENSG00000019582 ENSG00000234794 ENSG00000277263	HLA-A HLA-DRA CD74		GO:0005615	1.9344e-12	7.99353	4.90295	25	1399	extracellular space	ENSG00000163520 ENSG00000122756 ENSG00000113296 ENSG00000090006 ENSG00000108515 ENSG00000106624 ENSG00000130635 ENSG00000132952 ENSG00000142156 ENSG00000091986 ENSG00000083782 ENSG00000109625 ENSG00000168542 ENSG00000204262 ENSG00000197614 ENSG00000142173 ENSG00000204291 ENSG00000179954 ENSG00000164692 ENSG00000087116 ENSG00000166482 ENSG00000167779 ENSG00000108821 ENSG00000143632 ENSG00000113140…	FBLN2 CNTFR THBS4 LTBP4 ENO3 AEBP1 COL5A1 USPL1 COL6A1 CCDC80 EPYC CPZ COL3A1 COL5A2 MFAP5 COL6A2 COL15A1 SSC5D COL1A2 ADAMTS2 MFAP4 IGFBP6 COL1A1 ACTA1 SPARC
GO:0035580	0.000406894	23.3302	0.144819	3	61	specific granule lumen	ENSG00000148346 ENSG00000257017 ENSG00000035862	LCN2 HP TIMP2		GO:0005581	2.00549e-11	37.7239	0.308405	9	88	collagen trimer	ENSG00000130635 ENSG00000142156 ENSG00000168542 ENSG00000204262 ENSG00000080573 ENSG00000142173 ENSG00000204291 ENSG00000164692 ENSG00000108821	COL5A1 COL6A1 COL3A1 COL5A2 COL5A3 COL6A2 COL15A1 COL1A2 COL1A1
GO:0042613	0.000646502	62.9821	0.0379854	2	16	MHC class II protein complex	ENSG00000227993 ENSG00000230726 ENSG00000204287 ENSG00000228987 ENSG00000226260 ENSG00000206308 ENSG00000019582 ENSG00000234794 ENSG00000277263	HLA-DRA CD74		GO:0098644	5.39189e-11	134.809	0.0700921	6	20	complex of collagen trimers	ENSG00000130635 ENSG00000168542 ENSG00000204262 ENSG00000080573 ENSG00000164692 ENSG00000108821	COL5A1 COL3A1 COL5A2 COL5A3 COL1A2 COL1A1
GO:0034774	0.000896648	7.48467	0.75496	5	318	secretory granule lumen	ENSG00000197249 ENSG00000163631 ENSG00000148346 ENSG00000257017 ENSG00000277377 ENSG00000035862	SERPINA1 ALB LCN2 HP TIMP2		GO:0044421	3.25532e-08	4.23448	13.2019	33	3767	extracellular region part	ENSG00000163520 ENSG00000122756 ENSG00000113296 ENSG00000090006 ENSG00000108515 ENSG00000106624 ENSG00000130635 ENSG00000132952 ENSG00000142156 ENSG00000091986 ENSG00000101162 ENSG00000083782 ENSG00000109625 ENSG00000164530 ENSG00000169032 ENSG00000168542 ENSG00000204262 ENSG00000080573 ENSG00000197614 ENSG00000142173 ENSG00000073670 ENSG00000204291 ENSG00000179954 ENSG00000164692 ENSG00000087116…	FBLN2 CNTFR THBS4 LTBP4 ENO3 AEBP1 COL5A1 USPL1 COL6A1 CCDC80 TUBB1 EPYC CPZ PI16 MAP2K1 COL3A1 COL5A2 COL5A3 MFAP5 COL6A2 ADAM11 COL15A1 SSC5D COL1A2 ADAMTS2 MFAP4 IGFBP6 COMT COL1A1 NDRG3 MYO15A ACTA1 SPARC
GO:0044431	0.001051	4.45173	2.12244	8	894	Golgi apparatus part	ENSG00000197249 ENSG00000223980 ENSG00000227993 ENSG00000230726 ENSG00000204287 ENSG00000235657 ENSG00000228987 ENSG00000229215 ENSG00000206503 ENSG00000117228 ENSG00000227715 ENSG00000154451 ENSG00000231834 ENSG00000224320 ENSG00000226260 ENSG00000206308 ENSG00000176542 ENSG00000277377 ENSG00000206505 ENSG00000019582 ENSG00000110048 ENSG00000234794 ENSG00000277263	SERPINA1 HLA-A HLA-DRA GBP1 GBP5 USF3 CD74 OSBP		GO:0005788	3.31933e-08	15.3411	0.707931	9	202	endoplasmic reticulum lumen	ENSG00000130635 ENSG00000142156 ENSG00000168542 ENSG00000204262 ENSG00000080573 ENSG00000142173 ENSG00000204291 ENSG00000164692 ENSG00000108821	COL5A1 COL6A1 COL3A1 COL5A2 COL5A3 COL6A2 COL15A1 COL1A2 COL1A1
GO:0060205	0.00113123	7.09214	0.79532	5	335	cytoplasmic vesicle lumen	ENSG00000197249 ENSG00000163631 ENSG00000148346 ENSG00000257017 ENSG00000277377 ENSG00000035862	SERPINA1 ALB LCN2 HP TIMP2		GO:0005588	4.09911e-08	Inf	0.0105138	3	3	collagen type V trimer	ENSG00000130635 ENSG00000204262 ENSG00000080573	COL5A1 COL5A2 COL5A3
GO:0031983	0.00114632	7.0703	0.797694	5	336	vesicle lumen	ENSG00000197249 ENSG00000163631 ENSG00000148346 ENSG00000257017 ENSG00000277377 ENSG00000035862	SERPINA1 ALB LCN2 HP TIMP2		GO:0005576	2.25713e-07	3.79673	15.8478	35	4522	extracellular region	ENSG00000163520 ENSG00000122756 ENSG00000113296 ENSG00000090006 ENSG00000108515 ENSG00000106624 ENSG00000151468 ENSG00000130635 ENSG00000132952 ENSG00000142156 ENSG00000091986 ENSG00000101162 ENSG00000083782 ENSG00000109625 ENSG00000164530 ENSG00000169032 ENSG00000168542 ENSG00000204262 ENSG00000080573 ENSG00000189320 ENSG00000197614 ENSG00000142173 ENSG00000073670 ENSG00000204291 ENSG00000179954…	FBLN2 CNTFR THBS4 LTBP4 ENO3 AEBP1 CCDC3 COL5A1 USPL1 COL6A1 CCDC80 TUBB1 EPYC CPZ PI16 MAP2K1 COL3A1 COL5A2 COL5A3 FAM180A MFAP5 COL6A2 ADAM11 COL15A1 SSC5D COL1A2 ADAMTS2 MFAP4 IGFBP6 COMT COL1A1 NDRG3 MYO15A ACTA1 SPARC
GO:0005783	0.00132414	3.44525	3.93861	11	1659	endoplasmic reticulum	ENSG00000197249 ENSG00000223980 ENSG00000124003 ENSG00000227993 ENSG00000230726 ENSG00000204287 ENSG00000235657 ENSG00000163631 ENSG00000228987 ENSG00000229215 ENSG00000206503 ENSG00000227715 ENSG00000231834 ENSG00000224320 ENSG00000226260 ENSG00000206308 ENSG00000176542 ENSG00000129562 ENSG00000099203 ENSG00000277377 ENSG00000206505 ENSG00000019582 ENSG00000110048 ENSG00000234794 ENSG00000118804…	SERPINA1 HLA-A MOGAT1 HLA-DRA ALB USF3 DAD1 TMED1 CD74 OSBP STBD1		GO:0005584	1.20849e-05	Inf	0.00700921	2	2	collagen type I trimer	ENSG00000164692 ENSG00000108821	COL1A2 COL1A1
GO:0044432	0.00146147	3.86246	2.78481	9	1173	endoplasmic reticulum part	ENSG00000197249 ENSG00000223980 ENSG00000124003 ENSG00000227993 ENSG00000230726 ENSG00000204287 ENSG00000235657 ENSG00000228987 ENSG00000229215 ENSG00000206503 ENSG00000227715 ENSG00000231834 ENSG00000224320 ENSG00000226260 ENSG00000206308 ENSG00000129562 ENSG00000099203 ENSG00000277377 ENSG00000206505 ENSG00000019582 ENSG00000110048 ENSG00000234794 ENSG00000118804 ENSG00000277263	SERPINA1 HLA-A MOGAT1 HLA-DRA DAD1 TMED1 CD74 OSBP STBD1		GO:0005604	1.74549e-05	17.687	0.322424	5	92	basement membrane	ENSG00000113296 ENSG00000130635 ENSG00000091986 ENSG00000204291 ENSG00000113140	THBS4 COL5A1 CCDC80 COL15A1 SPARC
GO:0005794	0.0016458	3.53898	3.42344	10	1442	Golgi apparatus	ENSG00000197249 ENSG00000223980 ENSG00000227993 ENSG00000230726 ENSG00000204287 ENSG00000235657 ENSG00000163631 ENSG00000228987 ENSG00000229215 ENSG00000206503 ENSG00000117228 ENSG00000227715 ENSG00000154451 ENSG00000231834 ENSG00000224320 ENSG00000226260 ENSG00000206308 ENSG00000176542 ENSG00000099203 ENSG00000277377 ENSG00000206505 ENSG00000019582 ENSG00000110048 ENSG00000234794 ENSG00000277263	SERPINA1 HLA-A HLA-DRA ALB GBP1 GBP5 USF3 TMED1 CD74 OSBP		GO:0099512	4.65992e-05	4.62877	3.08756	12	881	supramolecular fiber	ENSG00000130635 ENSG00000106631 ENSG00000142156 ENSG00000101162 ENSG00000168542 ENSG00000204262 ENSG00000080573 ENSG00000197614 ENSG00000164692 ENSG00000166482 ENSG00000108821 ENSG00000143632	COL5A1 MYL7 COL6A1 TUBB1 COL3A1 COL5A2 COL5A3 MFAP5 COL1A2 MFAP4 COL1A1 ACTA1
GO:0005789	0.00193939	4.01953	2.3361	8	984	endoplasmic reticulum membrane	ENSG00000223980 ENSG00000124003 ENSG00000227993 ENSG00000230726 ENSG00000204287 ENSG00000235657 ENSG00000228987 ENSG00000229215 ENSG00000206503 ENSG00000227715 ENSG00000231834 ENSG00000224320 ENSG00000226260 ENSG00000206308 ENSG00000129562 ENSG00000099203 ENSG00000206505 ENSG00000019582 ENSG00000110048 ENSG00000234794 ENSG00000118804 ENSG00000277263	HLA-A MOGAT1 HLA-DRA DAD1 TMED1 CD74 OSBP STBD1		GO:0099081	5.03149e-05	4.58986	3.11209	12	888	supramolecular polymer	ENSG00000130635 ENSG00000106631 ENSG00000142156 ENSG00000101162 ENSG00000168542 ENSG00000204262 ENSG00000080573 ENSG00000197614 ENSG00000164692 ENSG00000166482 ENSG00000108821 ENSG00000143632	COL5A1 MYL7 COL6A1 TUBB1 COL3A1 COL5A2 COL5A3 MFAP5 COL1A2 MFAP4 COL1A1 ACTA1
GO:0042175	0.00221464	3.92991	2.38596	8	1005	nuclear outer membrane-endoplasmic reticulum membrane network	ENSG00000223980 ENSG00000124003 ENSG00000227993 ENSG00000230726 ENSG00000204287 ENSG00000235657 ENSG00000228987 ENSG00000229215 ENSG00000206503 ENSG00000227715 ENSG00000231834 ENSG00000224320 ENSG00000226260 ENSG00000206308 ENSG00000129562 ENSG00000099203 ENSG00000206505 ENSG00000019582 ENSG00000110048 ENSG00000234794 ENSG00000118804 ENSG00000277263	HLA-A MOGAT1 HLA-DRA DAD1 TMED1 CD74 OSBP STBD1		GO:0099080	5.08662e-05	4.58436	3.1156	12	889	supramolecular complex	ENSG00000130635 ENSG00000106631 ENSG00000142156 ENSG00000101162 ENSG00000168542 ENSG00000204262 ENSG00000080573 ENSG00000197614 ENSG00000164692 ENSG00000166482 ENSG00000108821 ENSG00000143632	COL5A1 MYL7 COL6A1 TUBB1 COL3A1 COL5A2 COL5A3 MFAP5 COL1A2 MFAP4 COL1A1 ACTA1
GO:0030135	0.00320132	7.20887	0.612515	4	258	coated vesicle	ENSG00000197249 ENSG00000223980 ENSG00000227993 ENSG00000230726 ENSG00000204287 ENSG00000235657 ENSG00000228987 ENSG00000229215 ENSG00000206503 ENSG00000227715 ENSG00000231834 ENSG00000224320 ENSG00000226260 ENSG00000206308 ENSG00000277377 ENSG00000206505 ENSG00000019582 ENSG00000234794 ENSG00000277263	SERPINA1 HLA-A HLA-DRA CD74		GO:0070062	0.000246803	2.82464	9.55706	21	2727	extracellular exosome	ENSG00000163520 ENSG00000113296 ENSG00000090006 ENSG00000108515 ENSG00000106624 ENSG00000130635 ENSG00000142156 ENSG00000101162 ENSG00000109625 ENSG00000164530 ENSG00000169032 ENSG00000080573 ENSG00000142173 ENSG00000204291 ENSG00000164692 ENSG00000166482 ENSG00000167779 ENSG00000093010 ENSG00000101079 ENSG00000091536 ENSG00000143632	FBLN2 THBS4 LTBP4 ENO3 AEBP1 COL5A1 COL6A1 TUBB1 CPZ PI16 MAP2K1 COL5A3 COL6A2 COL15A1 COL1A2 MFAP4 IGFBP6 COMT NDRG3 MYO15A ACTA1
GO:0030139	0.00381574	6.85275	0.643378	4	271	endocytic vesicle	ENSG00000223980 ENSG00000227993 ENSG00000230726 ENSG00000204287 ENSG00000235657 ENSG00000228987 ENSG00000229215 ENSG00000206503 ENSG00000257017 ENSG00000227715 ENSG00000231834 ENSG00000224320 ENSG00000226260 ENSG00000206308 ENSG00000206505 ENSG00000019582 ENSG00000234794 ENSG00000277263	HLA-A HLA-DRA HP CD74		GO:1903561	0.000266694	2.80625	9.60963	21	2742	extracellular vesicle	ENSG00000163520 ENSG00000113296 ENSG00000090006 ENSG00000108515 ENSG00000106624 ENSG00000130635 ENSG00000142156 ENSG00000101162 ENSG00000109625 ENSG00000164530 ENSG00000169032 ENSG00000080573 ENSG00000142173 ENSG00000204291 ENSG00000164692 ENSG00000166482 ENSG00000167779 ENSG00000093010 ENSG00000101079 ENSG00000091536 ENSG00000143632	FBLN2 THBS4 LTBP4 ENO3 AEBP1 COL5A1 COL6A1 TUBB1 CPZ PI16 MAP2K1 COL5A3 COL6A2 COL15A1 COL1A2 MFAP4 IGFBP6 COMT NDRG3 MYO15A ACTA1
GO:0030176	0.0044439	9.83268	0.332372	3	140	integral component of endoplasmic reticulum membrane	ENSG00000223980 ENSG00000227993 ENSG00000230726 ENSG00000204287 ENSG00000235657 ENSG00000228987 ENSG00000229215 ENSG00000206503 ENSG00000227715 ENSG00000231834 ENSG00000224320 ENSG00000226260 ENSG00000206308 ENSG00000206505 ENSG00000019582 ENSG00000234794 ENSG00000277263	HLA-A HLA-DRA CD74		GO:0043230	0.00026807	2.80503	9.61314	21	2743	extracellular organelle	ENSG00000163520 ENSG00000113296 ENSG00000090006 ENSG00000108515 ENSG00000106624 ENSG00000130635 ENSG00000142156 ENSG00000101162 ENSG00000109625 ENSG00000164530 ENSG00000169032 ENSG00000080573 ENSG00000142173 ENSG00000204291 ENSG00000164692 ENSG00000166482 ENSG00000167779 ENSG00000093010 ENSG00000101079 ENSG00000091536 ENSG00000143632	FBLN2 THBS4 LTBP4 ENO3 AEBP1 COL5A1 COL6A1 TUBB1 CPZ PI16 MAP2K1 COL5A3 COL6A2 COL15A1 COL1A2 MFAP4 IGFBP6 COMT NDRG3 MYO15A ACTA1
GO:0044433	0.00471985	3.20263	3.30948	9	1394	cytoplasmic vesicle part	ENSG00000197249 ENSG00000223980 ENSG00000227993 ENSG00000230726 ENSG00000204287 ENSG00000235657 ENSG00000163631 ENSG00000228987 ENSG00000148346 ENSG00000229215 ENSG00000206503 ENSG00000257017 ENSG00000227715 ENSG00000231834 ENSG00000224320 ENSG00000226260 ENSG00000206308 ENSG00000277377 ENSG00000035862 ENSG00000206505 ENSG00000019582 ENSG00000234794 ENSG00000118804 ENSG00000277263	SERPINA1 HLA-A HLA-DRA ALB LCN2 HP TIMP2 CD74 STBD1		GO:0031982	0.000407943	2.50952	14.6212	27	4172	vesicle	ENSG00000163520 ENSG00000101916 ENSG00000113296 ENSG00000090006 ENSG00000108515 ENSG00000106624 ENSG00000104154 ENSG00000130635 ENSG00000142156 ENSG00000101162 ENSG00000109625 ENSG00000164530 ENSG00000169032 ENSG00000080573 ENSG00000198689 ENSG00000142173 ENSG00000204291 ENSG00000146802 ENSG00000164692 ENSG00000166482 ENSG00000167779 ENSG00000093010 ENSG00000108821 ENSG00000101079 ENSG00000091536…	FBLN2 TLR8 THBS4 LTBP4 ENO3 AEBP1 SLC30A4 COL5A1 COL6A1 TUBB1 CPZ PI16 MAP2K1 COL5A3 SLC9A6 COL6A2 COL15A1 TMEM168 COL1A2 MFAP4 IGFBP6 COMT COL1A1 NDRG3 MYO15A ACTA1 SPARC
GO:0031227	0.00490061	9.48375	0.344243	3	145	intrinsic component of endoplasmic reticulum membrane	ENSG00000223980 ENSG00000227993 ENSG00000230726 ENSG00000204287 ENSG00000235657 ENSG00000228987 ENSG00000229215 ENSG00000206503 ENSG00000227715 ENSG00000231834 ENSG00000224320 ENSG00000226260 ENSG00000206308 ENSG00000206505 ENSG00000019582 ENSG00000234794 ENSG00000277263	HLA-A HLA-DRA CD74		GO:0005783	0.000478972	3.10316	5.81414	15	1659	endoplasmic reticulum	ENSG00000101916 ENSG00000117500 ENSG00000113296 ENSG00000151468 ENSG00000130635 ENSG00000142156 ENSG00000169032 ENSG00000168542 ENSG00000204262 ENSG00000080573 ENSG00000198689 ENSG00000142173 ENSG00000204291 ENSG00000164692 ENSG00000108821	TLR8 TMED5 THBS4 CCDC3 COL5A1 COL6A1 MAP2K1 COL3A1 COL5A2 COL5A3 SLC9A6 COL6A2 COL15A1 COL1A2 COL1A1
GO:0044444	0.00601083	2.39271	21.4808	30	9048	cytoplasmic part	ENSG00000227231 ENSG00000197249 ENSG00000162396 ENSG00000223980 ENSG00000186871 ENSG00000124003 ENSG00000227993 ENSG00000230726 ENSG00000204287 ENSG00000235657 ENSG00000163631 ENSG00000228987 ENSG00000148346 ENSG00000229215 ENSG00000137331 ENSG00000206503 ENSG00000257017 ENSG00000117228 ENSG00000227715 ENSG00000154451 ENSG00000230128 ENSG00000231834 ENSG00000155324 ENSG00000224320 ENSG00000226260…	IER3 SERPINA1 PARS2 HLA-A ERCC6L MOGAT1 HLA-DRA ALB LCN2 HP GBP1 GBP5 GRAMD3 USF3 ACBD6 DAD1 RGS4 TMED1 FEM1B ABRA TIMP2 PDF RPS29 ARPC3 IDO1 CD74 OSBP STBD1 RRM2B ZNF395		GO:0001527	0.000534066	73.4208	0.0350461	2	10	microfibril	ENSG00000197614 ENSG00000166482	MFAP5 MFAP4
GO:0030669	0.00627117	18.3344	0.118704	2	50	clathrin-coated endocytic vesicle membrane	ENSG00000227993 ENSG00000230726 ENSG00000204287 ENSG00000228987 ENSG00000226260 ENSG00000206308 ENSG00000019582 ENSG00000234794 ENSG00000277263	HLA-DRA CD74		GO:0044432	0.000669171	3.40424	4.1109	12	1173	endoplasmic reticulum part	ENSG00000101916 ENSG00000117500 ENSG00000130635 ENSG00000142156 ENSG00000168542 ENSG00000204262 ENSG00000080573 ENSG00000198689 ENSG00000142173 ENSG00000204291 ENSG00000164692 ENSG00000108821	TLR8 TMED5 COL5A1 COL6A1 COL3A1 COL5A2 COL5A3 SLC9A6 COL6A2 COL15A1 COL1A2 COL1A1
GO:0042581	0.00632672	8.62574	0.37748	3	159	specific granule	ENSG00000148346 ENSG00000257017 ENSG00000035862	LCN2 HP TIMP2		GO:0044309	0.00941026	7.35733	0.434571	3	124	neuron spine	ENSG00000106631 ENSG00000198689 ENSG00000093010	MYL7 SLC9A6 COMT
GO:0070820	0.00677501	8.40817	0.386976	3	163	tertiary granule	ENSG00000257017 ENSG00000035862 ENSG00000118804	HP TIMP2 STBD1		GO:0016459	0.024391	8.73731	0.241818	2	69	myosin complex	ENSG00000106631 ENSG00000091536	MYL7 MYO15A
GO:0030662	0.00688997	8.35547	0.389351	3	164	coated vesicle membrane	ENSG00000223980 ENSG00000227993 ENSG00000230726 ENSG00000204287 ENSG00000235657 ENSG00000228987 ENSG00000229215 ENSG00000206503 ENSG00000227715 ENSG00000231834 ENSG00000224320 ENSG00000226260 ENSG00000206308 ENSG00000206505 ENSG00000019582 ENSG00000234794 ENSG00000277263	HLA-A HLA-DRA CD74		GO:0043227	0.0389611	1.77316	42.1885	49	12038	membrane-bounded organelle	ENSG00000163520 ENSG00000101916 ENSG00000117500 ENSG00000164051 ENSG00000154727 ENSG00000114120 ENSG00000113296 ENSG00000090006 ENSG00000108515 ENSG00000106624 ENSG00000154781 ENSG00000151468 ENSG00000104154 ENSG00000114315 ENSG00000130635 ENSG00000132952 ENSG00000142156 ENSG00000015153 ENSG00000153914 ENSG00000101162 ENSG00000165775 ENSG00000109625 ENSG00000162377 ENSG00000164530 ENSG00000169032…	FBLN2 TLR8 TMED5 CCDC51 GABPA SLC25A36 THBS4 LTBP4 ENO3 AEBP1 CCDC174 CCDC3 SLC30A4 HES1 COL5A1 USPL1 COL6A1 YAF2 SREK1 TUBB1 FUNDC2 CPZ COA7 PI16 MAP2K1 COL3A1 COL5A2 COL5A3 SLC9A6 FTO COL6A2 KIAA1958 PELI1 COL15A1 MED13L ZNF200 TMEM168 COL1A2 MFAP4 IGFBP6 NDUFAF4 ZNF365 COMT COL1A1 ZSCAN25 NDRG3 MYO15A ACTA1 SPARC
GO:0030666	0.00700609	8.30342	0.391725	3	165	endocytic vesicle membrane	ENSG00000223980 ENSG00000227993 ENSG00000230726 ENSG00000204287 ENSG00000235657 ENSG00000228987 ENSG00000229215 ENSG00000206503 ENSG00000227715 ENSG00000231834 ENSG00000224320 ENSG00000226260 ENSG00000206308 ENSG00000206505 ENSG00000019582 ENSG00000234794 ENSG00000277263	HLA-A HLA-DRA CD74		GO:0005770	0.0405834	4.13789	0.7605	3	217	late endosome	ENSG00000104154 ENSG00000169032 ENSG00000198689	SLC30A4 MAP2K1 SLC9A6
GO:1904724	0.007282	16.9202	0.128201	2	54	tertiary granule lumen	ENSG00000257017 ENSG00000035862	HP TIMP2
GO:0030658	0.00810384	7.86235	0.413091	3	174	transport vesicle membrane	ENSG00000223980 ENSG00000227993 ENSG00000230726 ENSG00000204287 ENSG00000235657 ENSG00000228987 ENSG00000229215 ENSG00000206503 ENSG00000227715 ENSG00000231834 ENSG00000224320 ENSG00000226260 ENSG00000206308 ENSG00000206505 ENSG00000019582 ENSG00000234794 ENSG00000277263	HLA-A HLA-DRA CD74
GO:0045334	0.0107212	13.7383	0.15669	2	66	clathrin-coated endocytic vesicle	ENSG00000227993 ENSG00000230726 ENSG00000204287 ENSG00000228987 ENSG00000226260 ENSG00000206308 ENSG00000019582 ENSG00000234794 ENSG00000277263	HLA-DRA CD74
GO:0030133	0.0107604	5.04097	0.866542	4	365	transport vesicle	ENSG00000197249 ENSG00000223980 ENSG00000227993 ENSG00000230726 ENSG00000204287 ENSG00000235657 ENSG00000228987 ENSG00000229215 ENSG00000206503 ENSG00000227715 ENSG00000231834 ENSG00000224320 ENSG00000226260 ENSG00000206308 ENSG00000277377 ENSG00000206505 ENSG00000019582 ENSG00000234794 ENSG00000277263	SERPINA1 HLA-A HLA-DRA CD74
GO:0012505	0.0108624	2.21258	9.89045	17	4166	endomembrane system	ENSG00000197249 ENSG00000223980 ENSG00000124003 ENSG00000227993 ENSG00000230726 ENSG00000204287 ENSG00000235657 ENSG00000163631 ENSG00000228987 ENSG00000148346 ENSG00000229215 ENSG00000206503 ENSG00000257017 ENSG00000117228 ENSG00000227715 ENSG00000154451 ENSG00000128271 ENSG00000231834 ENSG00000224320 ENSG00000226260 ENSG00000206308 ENSG00000176542 ENSG00000129562 ENSG00000099203 ENSG00000277377…	SERPINA1 HLA-A MOGAT1 HLA-DRA ALB LCN2 HP GBP1 GBP5 ADORA2A USF3 DAD1 TMED1 TIMP2 CD74 OSBP STBD1
GO:0031093	0.0110346	13.5262	0.159064	2	67	platelet alpha granule lumen	ENSG00000197249 ENSG00000163631 ENSG00000277377	SERPINA1 ALB
GO:0030141	0.0111536	3.52405	1.90639	6	803	secretory granule	ENSG00000197249 ENSG00000163631 ENSG00000148346 ENSG00000257017 ENSG00000277377 ENSG00000035862 ENSG00000118804	SERPINA1 ALB LCN2 HP TIMP2 STBD1
GO:0033116	0.011352	13.3205	0.161438	2	68	endoplasmic reticulum-Golgi intermediate compartment membrane	ENSG00000197249 ENSG00000099203 ENSG00000277377	SERPINA1 TMED1
GO:0098588	0.0122386	2.58877	4.53688	10	1911	bounding membrane of organelle	ENSG00000197249 ENSG00000223980 ENSG00000227993 ENSG00000230726 ENSG00000204287 ENSG00000235657 ENSG00000228987 ENSG00000229215 ENSG00000206503 ENSG00000117228 ENSG00000227715 ENSG00000154451 ENSG00000231834 ENSG00000224320 ENSG00000226260 ENSG00000206308 ENSG00000176542 ENSG00000099203 ENSG00000277377 ENSG00000206505 ENSG00000019582 ENSG00000110048 ENSG00000234794 ENSG00000118804 ENSG00000277263	SERPINA1 HLA-A HLA-DRA GBP1 GBP5 USF3 TMED1 CD74 OSBP STBD1
GO:0032588	0.0158357	11.1203	0.192301	2	81	trans-Golgi network membrane	ENSG00000227993 ENSG00000230726 ENSG00000204287 ENSG00000228987 ENSG00000226260 ENSG00000206308 ENSG00000019582 ENSG00000234794 ENSG00000277263	HLA-DRA CD74
GO:0098797	0.0171548	5.90376	0.54604	3	230	plasma membrane protein complex	ENSG00000223980 ENSG00000227993 ENSG00000230726 ENSG00000204287 ENSG00000235657 ENSG00000228987 ENSG00000229215 ENSG00000206503 ENSG00000227715 ENSG00000231834 ENSG00000224320 ENSG00000226260 ENSG00000206308 ENSG00000206505 ENSG00000019582 ENSG00000234794 ENSG00000277263	HLA-A HLA-DRA CD74
GO:0044422	0.0192553	2.0336	20.8421	28	8779	organelle part	ENSG00000198585 ENSG00000197249 ENSG00000162396 ENSG00000223980 ENSG00000186871 ENSG00000124003 ENSG00000227993 ENSG00000230726 ENSG00000204287 ENSG00000235657 ENSG00000163631 ENSG00000228987 ENSG00000148346 ENSG00000229215 ENSG00000206503 ENSG00000257017 ENSG00000117228 ENSG00000227715 ENSG00000154451 ENSG00000128271 ENSG00000231834 ENSG00000155324 ENSG00000224320 ENSG00000226260 ENSG00000206308…	NUDT16 SERPINA1 PARS2 HLA-A ERCC6L MOGAT1 HLA-DRA ALB LCN2 HP GBP1 GBP5 ADORA2A GRAMD3 USF3 DAD1 TMED1 FEM1B ABRA TIMP2 CIITA RPS29 ARPC3 IDO1 CD74 OSBP STBD1 RRM2B
GO:0031091	0.0197186	9.86517	0.216042	2	91	platelet alpha granule	ENSG00000197249 ENSG00000163631 ENSG00000277377	SERPINA1 ALB
GO:0099503	0.0206959	3.04809	2.18654	6	921	secretory vesicle	ENSG00000197249 ENSG00000163631 ENSG00000148346 ENSG00000257017 ENSG00000277377 ENSG00000035862 ENSG00000118804	SERPINA1 ALB LCN2 HP TIMP2 STBD1
GO:0070062	0.0215824	2.20022	6.47414	12	2727	extracellular exosome	ENSG00000197249 ENSG00000227993 ENSG00000230726 ENSG00000204287 ENSG00000163631 ENSG00000228987 ENSG00000148346 ENSG00000257017 ENSG00000226260 ENSG00000206308 ENSG00000129562 ENSG00000183347 ENSG00000277377 ENSG00000035862 ENSG00000213741 ENSG00000111229 ENSG00000019582 ENSG00000234794 ENSG00000048392 ENSG00000277263	SERPINA1 HLA-DRA ALB LCN2 HP DAD1 GBP6 TIMP2 RPS29 ARPC3 CD74 RRM2B
GO:1903561	0.0224582	2.18593	6.50975	12	2742	extracellular vesicle	ENSG00000197249 ENSG00000227993 ENSG00000230726 ENSG00000204287 ENSG00000163631 ENSG00000228987 ENSG00000148346 ENSG00000257017 ENSG00000226260 ENSG00000206308 ENSG00000129562 ENSG00000183347 ENSG00000277377 ENSG00000035862 ENSG00000213741 ENSG00000111229 ENSG00000019582 ENSG00000234794 ENSG00000048392 ENSG00000277263	SERPINA1 HLA-DRA ALB LCN2 HP DAD1 GBP6 TIMP2 RPS29 ARPC3 CD74 RRM2B
GO:0043230	0.0225175	2.18499	6.51212	12	2743	extracellular organelle	ENSG00000197249 ENSG00000227993 ENSG00000230726 ENSG00000204287 ENSG00000163631 ENSG00000228987 ENSG00000148346 ENSG00000257017 ENSG00000226260 ENSG00000206308 ENSG00000129562 ENSG00000183347 ENSG00000277377 ENSG00000035862 ENSG00000213741 ENSG00000111229 ENSG00000019582 ENSG00000234794 ENSG00000048392 ENSG00000277263	SERPINA1 HLA-DRA ALB LCN2 HP DAD1 GBP6 TIMP2 RPS29 ARPC3 CD74 RRM2B
GO:0031410	0.0261872	2.26475	5.10429	10	2150	cytoplasmic vesicle	ENSG00000197249 ENSG00000223980 ENSG00000227993 ENSG00000230726 ENSG00000204287 ENSG00000235657 ENSG00000163631 ENSG00000228987 ENSG00000148346 ENSG00000229215 ENSG00000206503 ENSG00000257017 ENSG00000227715 ENSG00000154451 ENSG00000231834 ENSG00000224320 ENSG00000226260 ENSG00000206308 ENSG00000277377 ENSG00000035862 ENSG00000206505 ENSG00000019582 ENSG00000234794 ENSG00000118804 ENSG00000277263	SERPINA1 HLA-A HLA-DRA ALB LCN2 HP GBP5 TIMP2 CD74 STBD1
GO:0030665	0.0262061	8.4351	0.251653	2	106	clathrin-coated vesicle membrane	ENSG00000227993 ENSG00000230726 ENSG00000204287 ENSG00000228987 ENSG00000226260 ENSG00000206308 ENSG00000019582 ENSG00000234794 ENSG00000277263	HLA-DRA CD74
GO:0097708	0.0264155	2.26114	5.11141	10	2153	intracellular vesicle	ENSG00000197249 ENSG00000223980 ENSG00000227993 ENSG00000230726 ENSG00000204287 ENSG00000235657 ENSG00000163631 ENSG00000228987 ENSG00000148346 ENSG00000229215 ENSG00000206503 ENSG00000257017 ENSG00000227715 ENSG00000154451 ENSG00000231834 ENSG00000224320 ENSG00000226260 ENSG00000206308 ENSG00000277377 ENSG00000035862 ENSG00000206505 ENSG00000019582 ENSG00000234794 ENSG00000118804 ENSG00000277263	SERPINA1 HLA-A HLA-DRA ALB LCN2 HP GBP5 TIMP2 CD74 STBD1
GO:0005793	0.0290121	7.97227	0.265898	2	112	endoplasmic reticulum-Golgi intermediate compartment	ENSG00000197249 ENSG00000099203 ENSG00000277377	SERPINA1 TMED1
GO:0072562	0.030947	7.69079	0.275394	2	116	blood microparticle	ENSG00000163631 ENSG00000257017	ALB HP
GO:0101002	0.0349656	7.1832	0.294387	2	124	ficolin-1-rich granule	ENSG00000197249 ENSG00000277377 ENSG00000035862	SERPINA1 TIMP2
GO:1904813	0.0349656	7.1832	0.294387	2	124	ficolin-1-rich granule lumen	ENSG00000197249 ENSG00000277377 ENSG00000035862	SERPINA1 TIMP2
GO:0043229	0.0451577	2.01217	28.5176	34	12012	intracellular organelle	ENSG00000227231 ENSG00000198585 ENSG00000197249 ENSG00000162396 ENSG00000223980 ENSG00000186871 ENSG00000124003 ENSG00000227993 ENSG00000230726 ENSG00000204287 ENSG00000235657 ENSG00000163631 ENSG00000228987 ENSG00000148346 ENSG00000229215 ENSG00000137331 ENSG00000206503 ENSG00000257017 ENSG00000117228 ENSG00000227715 ENSG00000154451 ENSG00000230128 ENSG00000128271 ENSG00000231834 ENSG00000078699…	IER3 NUDT16 SERPINA1 PARS2 HLA-A ERCC6L MOGAT1 HLA-DRA ALB LCN2 HP GBP1 GBP5 ADORA2A CBFA2T2 GRAMD3 USF3 DAD1 RGS4 TMED1 FEM1B ABRA TIMP2 CIITA PDF RPS29 ARPC3 IDO1 CD74 OSBP STBD1 ZNF605 RRM2B ZNF395
GO:0030426	0.048138	5.99418	0.351365	2	148	growth cone	ENSG00000035862 ENSG00000111229	TIMP2 ARPC3

## Sheet: Molecular Function-heart
						Upregualted										Downregulated
GOMFID	Pvalue	OddsRatio	ExpCount	Count	Size	Term	input.in.GO.IDs	input.in.GO.external		GOMFID	Pvalue	OddsRatio	ExpCount	Count	Size	Term	input.in.GO.IDs	input.in.GO.external
GO:0023026	0.000733085	59.0929	0.0404771	2	16	MHC class II protein complex binding	ENSG00000227993 ENSG00000230726 ENSG00000204287 ENSG00000228987 ENSG00000226260 ENSG00000206308 ENSG00000019582 ENSG00000234794 ENSG00000277263	HLA-DRA CD74		GO:0005201	5.20091e-12	44.7717	0.267799	9	78	extracellular matrix structural constituent	ENSG00000163520 ENSG00000130635 ENSG00000168542 ENSG00000204262 ENSG00000080573 ENSG00000197614 ENSG00000204291 ENSG00000164692 ENSG00000108821	FBLN2 COL5A1 COL3A1 COL5A2 COL5A3 MFAP5 COL15A1 COL1A2 COL1A1
GO:0023023	0.0011533	45.95	0.0505963	2	20	MHC protein complex binding	ENSG00000227993 ENSG00000230726 ENSG00000204287 ENSG00000228987 ENSG00000226260 ENSG00000206308 ENSG00000019582 ENSG00000234794 ENSG00000277263	HLA-DRA CD74		GO:0048407	1.81295e-10	265.048	0.0377665	5	11	platelet-derived growth factor binding	ENSG00000130635 ENSG00000142156 ENSG00000168542 ENSG00000164692 ENSG00000108821	COL5A1 COL6A1 COL3A1 COL1A2 COL1A1
GO:0042605	0.00152834	39.3786	0.0581858	2	23	peptide antigen binding	ENSG00000223980 ENSG00000227993 ENSG00000230726 ENSG00000204287 ENSG00000235657 ENSG00000228987 ENSG00000229215 ENSG00000206503 ENSG00000227715 ENSG00000231834 ENSG00000224320 ENSG00000226260 ENSG00000206308 ENSG00000206505 ENSG00000234794 ENSG00000277263	HLA-A HLA-DRA		GO:0019838	2.63534e-07	19.003	0.439465	7	128	growth factor binding	ENSG00000090006 ENSG00000130635 ENSG00000142156 ENSG00000168542 ENSG00000164692 ENSG00000167779 ENSG00000108821	LTBP4 COL5A1 COL6A1 COL3A1 COL1A2 IGFBP6 COL1A1
GO:0005525	0.00217913	6.08108	0.923383	5	365	GTP binding	ENSG00000198585 ENSG00000117228 ENSG00000154451 ENSG00000183347 ENSG00000179583	NUDT16 GBP1 GBP5 GBP6 CIITA		GO:0005198	1.82383e-05	5.61355	2.35869	11	687	structural molecule activity	ENSG00000163520 ENSG00000130635 ENSG00000101162 ENSG00000168542 ENSG00000204262 ENSG00000080573 ENSG00000197614 ENSG00000204291 ENSG00000164692 ENSG00000108821 ENSG00000143632	FBLN2 COL5A1 TUBB1 COL3A1 COL5A2 COL5A3 MFAP5 COL15A1 COL1A2 COL1A1 ACTA1
GO:0032550	0.00228485	6.01277	0.933502	5	369	purine ribonucleoside binding	ENSG00000198585 ENSG00000117228 ENSG00000154451 ENSG00000183347 ENSG00000179583	NUDT16 GBP1 GBP5 GBP6 CIITA		GO:0005178	2.70168e-05	16.1372	0.353632	5	103	integrin binding	ENSG00000113296 ENSG00000090006 ENSG00000130635 ENSG00000168542 ENSG00000073670	THBS4 LTBP4 COL5A1 COL3A1 ADAM11
GO:0001883	0.00236658	5.96252	0.941091	5	372	purine nucleoside binding	ENSG00000198585 ENSG00000117228 ENSG00000154451 ENSG00000183347 ENSG00000179583	NUDT16 GBP1 GBP5 GBP6 CIITA		GO:0005539	6.17143e-05	9.91571	0.686664	6	200	glycosaminoglycan binding	ENSG00000113296 ENSG00000090006 ENSG00000130635 ENSG00000091986 ENSG00000083782 ENSG00000080573	THBS4 LTBP4 COL5A1 CCDC80 EPYC COL5A3
GO:0032549	0.00239429	5.94595	0.943621	5	373	ribonucleoside binding	ENSG00000198585 ENSG00000117228 ENSG00000154451 ENSG00000183347 ENSG00000179583	NUDT16 GBP1 GBP5 GBP6 CIITA		GO:0050840	0.000670732	19.5012	0.171666	3	50	extracellular matrix binding	ENSG00000163520 ENSG00000179954 ENSG00000113140	FBLN2 SSC5D SPARC
GO:0001882	0.00259495	5.83243	0.96133	5	380	nucleoside binding	ENSG00000198585 ENSG00000117228 ENSG00000154451 ENSG00000183347 ENSG00000179583	NUDT16 GBP1 GBP5 GBP6 CIITA		GO:0008201	0.00183042	8.36155	0.521865	4	152	heparin binding	ENSG00000113296 ENSG00000130635 ENSG00000091986 ENSG00000080573	THBS4 COL5A1 CCDC80 COL5A3
GO:0032561	0.00271497	5.76945	0.971449	5	384	guanyl ribonucleotide binding	ENSG00000198585 ENSG00000117228 ENSG00000154451 ENSG00000183347 ENSG00000179583	NUDT16 GBP1 GBP5 GBP6 CIITA		GO:0046332	0.00209287	12.8905	0.254066	3	74	SMAD binding	ENSG00000168542 ENSG00000204262 ENSG00000164692	COL3A1 COL5A2 COL1A2
GO:0019001	0.0027456	5.75391	0.973979	5	385	guanyl nucleotide binding	ENSG00000198585 ENSG00000117228 ENSG00000154451 ENSG00000183347 ENSG00000179583	NUDT16 GBP1 GBP5 GBP6 CIITA		GO:0004181	0.00330262	26.1217	0.085833	2	25	metallocarboxypeptidase activity	ENSG00000106624 ENSG00000109625	AEBP1 CPZ
GO:0002020	0.00276233	11.7179	0.28081	3	111	protease binding	ENSG00000197249 ENSG00000148346 ENSG00000277377 ENSG00000035862	SERPINA1 LCN2 TIMP2		GO:0001968	0.0038471	24.0291	0.0926997	2	27	fibronectin binding	ENSG00000091986 ENSG00000179954	CCDC80 SSC5D
GO:0042802	0.00643497	3.04082	3.47091	9	1372	identical protein binding	ENSG00000198585 ENSG00000197249 ENSG00000163631 ENSG00000148346 ENSG00000117228 ENSG00000154451 ENSG00000128271 ENSG00000155324 ENSG00000277377 ENSG00000019582	NUDT16 SERPINA1 ALB LCN2 GBP1 GBP5 ADORA2A GRAMD3 CD74		GO:0008237	0.00394064	6.71083	0.645464	4	188	metallopeptidase activity	ENSG00000106624 ENSG00000109625 ENSG00000073670 ENSG00000087116 ENSG00000283802	AEBP1 CPZ ADAM11 ADAMTS2
GO:0003823	0.0117498	13.0929	0.164438	2	65	antigen binding	ENSG00000223980 ENSG00000227993 ENSG00000230726 ENSG00000204287 ENSG00000235657 ENSG00000228987 ENSG00000229215 ENSG00000206503 ENSG00000227715 ENSG00000231834 ENSG00000224320 ENSG00000226260 ENSG00000206308 ENSG00000206505 ENSG00000234794 ENSG00000277263	HLA-A HLA-DRA		GO:0050839	0.00432797	4.2663	1.54499	6	450	cell adhesion molecule binding	ENSG00000113296 ENSG00000090006 ENSG00000130635 ENSG00000168542 ENSG00000073670 ENSG00000155506	THBS4 LTBP4 COL5A1 COL3A1 ADAM11 LARP1
GO:0016209	0.01826	10.3	0.207445	2	82	antioxidant activity	ENSG00000163631 ENSG00000257017	ALB HP		GO:0002020	0.00654885	8.45525	0.381099	3	111	protease binding	ENSG00000168542 ENSG00000164692 ENSG00000108821	COL3A1 COL1A2 COL1A1
GO:0042277	0.0219078	5.36686	0.599566	3	237	peptide binding	ENSG00000223980 ENSG00000227993 ENSG00000230726 ENSG00000204287 ENSG00000235657 ENSG00000228987 ENSG00000229215 ENSG00000206503 ENSG00000227715 ENSG00000231834 ENSG00000224320 ENSG00000226260 ENSG00000206308 ENSG00000206505 ENSG00000019582 ENSG00000234794 ENSG00000277263	HLA-A HLA-DRA CD74		GO:0043394	0.00676991	17.6588	0.1236	2	36	proteoglycan binding	ENSG00000130635 ENSG00000080573	COL5A1 COL5A3
GO:0043167	0.0226522	1.94768	15.1764	22	5999	ion binding	ENSG00000198585 ENSG00000162396 ENSG00000186871 ENSG00000163631 ENSG00000148346 ENSG00000117228 ENSG00000154451 ENSG00000078699 ENSG00000273611 ENSG00000144362 ENSG00000230124 ENSG00000183347 ENSG00000035862 ENSG00000179583 ENSG00000258429 ENSG00000213741 ENSG00000131203 ENSG00000110048 ENSG00000278574 ENSG00000196458 ENSG00000048392 ENSG00000186918 ENSG00000145850	NUDT16 PARS2 ERCC6L ALB LCN2 GBP1 GBP5 CBFA2T2 ZNHIT3 PHOSPHO2 ACBD6 GBP6 TIMP2 CIITA PDF RPS29 IDO1 OSBP ZNF605 RRM2B ZNF395 TIMD4		GO:1901681	0.00695693	5.67881	0.758764	4	221	sulfur compound binding	ENSG00000113296 ENSG00000130635 ENSG00000091986 ENSG00000080573	THBS4 COL5A1 CCDC80 COL5A3
GO:0019955	0.0240492	8.85323	0.240332	2	95	cytokine binding	ENSG00000117228 ENSG00000019582	GBP1 CD74		GO:0004180	0.00871556	15.3902	0.140766	2	41	carboxypeptidase activity	ENSG00000106624 ENSG00000109625	AEBP1 CPZ
GO:0005102	0.025601	2.49333	3.63282	8	1436	receptor binding	ENSG00000223980 ENSG00000235657 ENSG00000229215 ENSG00000206503 ENSG00000227715 ENSG00000128271 ENSG00000231834 ENSG00000224320 ENSG00000075213 ENSG00000273611 ENSG00000099203 ENSG00000169018 ENSG00000035862 ENSG00000206505 ENSG00000019582 ENSG00000278574	HLA-A ADORA2A SEMA3A ZNHIT3 TMED1 FEM1B TIMP2 CD74		GO:0005044	0.0108809	13.6372	0.157933	2	46	scavenger receptor activity	ENSG00000179954 ENSG00000168079	SSC5D SCARA5
GO:0005488	0.0297546	3.72663	35.4149	40	13999	binding	ENSG00000227231 ENSG00000198585 ENSG00000197249 ENSG00000162396 ENSG00000223980 ENSG00000186871 ENSG00000227993 ENSG00000230726 ENSG00000204287 ENSG00000235657 ENSG00000163631 ENSG00000228987 ENSG00000148346 ENSG00000229215 ENSG00000137331 ENSG00000206503 ENSG00000183475 ENSG00000257017 ENSG00000117228 ENSG00000227715 ENSG00000154451 ENSG00000230128 ENSG00000128271 ENSG00000231834 ENSG00000078699…	IER3 NUDT16 SERPINA1 PARS2 HLA-A ERCC6L HLA-DRA ALB LCN2 ASB7 HP GBP1 GBP5 ADORA2A CBFA2T2 GRAMD3 SEMA3A ZNHIT3 USF3 PHOSPHO2 ACBD6 SUSD6 RGS4 TMED1 FEM1B ABRA GBP6 TIMP2 CIITA PDF RPS29 ARPC3 IDO1 CD74 OSBP STBD1 ZNF605 RRM2B ZNF395 TIMD4		GO:0032403	0.012338	3.0505	2.51662	7	733	protein complex binding	ENSG00000113296 ENSG00000090006 ENSG00000130635 ENSG00000168542 ENSG00000080573 ENSG00000073670 ENSG00000113140	THBS4 LTBP4 COL5A1 COL3A1 COL5A3 ADAM11 SPARC
GO:0033218	0.0297836	4.74825	0.675461	3	267	amide binding	ENSG00000223980 ENSG00000227993 ENSG00000230726 ENSG00000204287 ENSG00000235657 ENSG00000228987 ENSG00000229215 ENSG00000206503 ENSG00000227715 ENSG00000231834 ENSG00000224320 ENSG00000226260 ENSG00000206308 ENSG00000206505 ENSG00000019582 ENSG00000234794 ENSG00000277263	HLA-A HLA-DRA CD74		GO:0008235	0.0163801	10.9025	0.195699	2	57	metalloexopeptidase activity	ENSG00000106624 ENSG00000109625	AEBP1 CPZ
GO:0003924	0.0312242	4.65856	0.68811	3	272	GTPase activity	ENSG00000117228 ENSG00000154451 ENSG00000183347	GBP1 GBP5 GBP6		GO:0005518	0.0209784	9.51342	0.223166	2	65	collagen binding	ENSG00000080573 ENSG00000113140	COL5A3 SPARC
GO:0032403	0.0365509	2.93882	1.85435	5	733	protein complex binding	ENSG00000227993 ENSG00000230726 ENSG00000204287 ENSG00000228987 ENSG00000226260 ENSG00000206308 ENSG00000035862 ENSG00000179583 ENSG00000111229 ENSG00000019582 ENSG00000234794 ENSG00000277263	HLA-DRA TIMP2 CIITA ARPC3 CD74		GO:0038024	0.0215869	9.3642	0.226599	2	66	cargo receptor activity	ENSG00000179954 ENSG00000168079	SSC5D SCARA5
										GO:0046872	0.0234929	1.81927	13.8638	21	4038	metal ion binding	ENSG00000163520 ENSG00000113296 ENSG00000090006 ENSG00000108515 ENSG00000106624 ENSG00000130635 ENSG00000106631 ENSG00000015153 ENSG00000109625 ENSG00000168542 ENSG00000204262 ENSG00000171408 ENSG00000140718 ENSG00000120049 ENSG00000010539 ENSG00000164692 ENSG00000087116 ENSG00000093010 ENSG00000108821 ENSG00000197037 ENSG00000113140 ENSG00000283802	FBLN2 THBS4 LTBP4 ENO3 AEBP1 COL5A1 MYL7 YAF2 CPZ COL3A1 COL5A2 PDE7B FTO KCNIP2 ZNF200 COL1A2 ADAMTS2 COMT COL1A1 ZSCAN25 SPARC
										GO:0005516	0.0267502	4.91291	0.645464	3	188	calmodulin binding	ENSG00000106624 ENSG00000123545 ENSG00000091536	AEBP1 NDUFAF4 MYO15A
										GO:0043169	0.0294632	1.76776	14.1659	21	4126	cation binding	ENSG00000163520 ENSG00000113296 ENSG00000090006 ENSG00000108515 ENSG00000106624 ENSG00000130635 ENSG00000106631 ENSG00000015153 ENSG00000109625 ENSG00000168542 ENSG00000204262 ENSG00000171408 ENSG00000140718 ENSG00000120049 ENSG00000010539 ENSG00000164692 ENSG00000087116 ENSG00000093010 ENSG00000108821 ENSG00000197037 ENSG00000113140 ENSG00000283802	FBLN2 THBS4 LTBP4 ENO3 AEBP1 COL5A1 MYL7 YAF2 CPZ COL3A1 COL5A2 PDE7B FTO KCNIP2 ZNF200 COL1A2 ADAMTS2 COMT COL1A1 ZSCAN25 SPARC
										GO:0005509	0.0305619	2.72392	2.37243	6	691	calcium ion binding	ENSG00000163520 ENSG00000113296 ENSG00000090006 ENSG00000106631 ENSG00000120049 ENSG00000113140	FBLN2 THBS4 LTBP4 MYL7 KCNIP2 SPARC
										GO:0044877	0.0351849	2.42796	3.12089	7	909	macromolecular complex binding	ENSG00000113296 ENSG00000090006 ENSG00000130635 ENSG00000168542 ENSG00000080573 ENSG00000073670 ENSG00000113140	THBS4 LTBP4 COL5A1 COL3A1 COL5A3 ADAM11 SPARC
										GO:0019955	0.0421941	6.43284	0.326166	2	95	cytokine binding	ENSG00000122756 ENSG00000090006	CNTFR LTBP4
										GO:0001948	0.0471077	6.04077	0.346765	2	101	glycoprotein binding	ENSG00000130635 ENSG00000080573	COL5A1 COL5A3
										GO:0008238	0.0496397	5.86203	0.357065	2	104	exopeptidase activity	ENSG00000106624 ENSG00000109625	AEBP1 CPZ

## Sheet: KEGG Pathway-heart
Upregulated							Downregulated
Pathway	p.val	FDR q.val	Ensembl.ids	Entrez.ids	External.ids		Pathway	p.val	FDR q.val	Ensembl.ids	Entrez.ids	External.ids
hsa04612 Antigen processing and presentation	2.30212e-07	1.42732e-05	ENSG00000223980, ENSG00000227993, ENSG00000230726, ENSG00000204287, ENSG00000235657, ENSG00000228987, ENSG00000229215, ENSG00000206503, ENSG00000227715, ENSG00000231834, ENSG00000224320, ENSG00000226260, ENSG00000206308, ENSG00000179583, ENSG00000206505, ENSG00000019582, ENSG00000234794, ENSG00000277263	3105, 3122, 4261, 972	HLA-A, HLA-DRA, CIITA, CD74		hsa04974 Protein digestion and absorption	2.19e-14	2.08e-12	ENSG00000130635, ENSG00000142156, ENSG00000168542, ENSG00000204262, ENSG00000080573, ENSG00000142173, ENSG00000204291, ENSG00000164692, ENSG00000108821	1277, 1278, 1281, 1289, 1290, 1291, 1292, 1306, 50509	COL5A1, COL6A1, COL3A1, COL5A2, COL5A3, COL6A2, COL15A1, COL1A2, COL1A1
hsa05330 Allograft rejection	4.00632e-05	0.00248392	ENSG00000223980, ENSG00000227993, ENSG00000230726, ENSG00000204287, ENSG00000235657, ENSG00000228987, ENSG00000229215, ENSG00000206503, ENSG00000227715, ENSG00000231834, ENSG00000224320, ENSG00000226260, ENSG00000206308, ENSG00000206505, ENSG00000234794, ENSG00000277263	3105, 3122	HLA-A, HLA-DRA		hsa04510 Focal adhesion	3.49e-08	3.31e-06	ENSG00000113296, ENSG00000106631, ENSG00000142156, ENSG00000169032, ENSG00000142173, ENSG00000164692, ENSG00000108821	1277, 1278, 1291, 1292, 5604, 58498, 7060	THBS4, MYL7, COL6A1, MAP2K1, COL6A2, COL1A2, COL1A1
hsa00750 Vitamin B6 metabolism	4.44338e-05	0.00275489	ENSG00000144362	493911	PHOSPHO2		hsa04512 ECM-receptor interaction	5.75e-08	5.46e-06	ENSG00000113296, ENSG00000142156, ENSG00000142173, ENSG00000164692, ENSG00000108821	1277, 1278, 1291, 1292, 7060	THBS4, COL6A1, COL6A2, COL1A2, COL1A1
hsa05332 Graft-versus-host disease	5.04404e-05	0.00312731	ENSG00000223980, ENSG00000227993, ENSG00000230726, ENSG00000204287, ENSG00000235657, ENSG00000228987, ENSG00000229215, ENSG00000206503, ENSG00000227715, ENSG00000231834, ENSG00000224320, ENSG00000226260, ENSG00000206308, ENSG00000206505, ENSG00000234794, ENSG00000277263	3105, 3122	HLA-A, HLA-DRA		hsa04151 PI3K-Akt signaling pathway	2.29e-05	0.00217434	ENSG00000113296, ENSG00000142156, ENSG00000169032, ENSG00000142173, ENSG00000164692, ENSG00000108821	1277, 1278, 1291, 1292, 5604, 7060	THBS4, COL6A1, MAP2K1, COL6A2, COL1A2, COL1A1
hsa04940 Type I diabetes mellitus	5.82524e-05	0.00361165	ENSG00000223980, ENSG00000227993, ENSG00000230726, ENSG00000204287, ENSG00000235657, ENSG00000228987, ENSG00000229215, ENSG00000206503, ENSG00000227715, ENSG00000231834, ENSG00000224320, ENSG00000226260, ENSG00000206308, ENSG00000206505, ENSG00000234794, ENSG00000277263	3105, 3122	HLA-A, HLA-DRA		hsa05146 Amoebiasis	9.89e-05	0.00939618	ENSG00000168542, ENSG00000164692, ENSG00000108821	1277, 1278, 1281	COL3A1, COL1A2, COL1A1
hsa05320 Autoimmune thyroid disease	0.000109238	0.00677276	ENSG00000223980, ENSG00000227993, ENSG00000230726, ENSG00000204287, ENSG00000235657, ENSG00000228987, ENSG00000229215, ENSG00000206503, ENSG00000227715, ENSG00000231834, ENSG00000224320, ENSG00000226260, ENSG00000206308, ENSG00000206505, ENSG00000234794, ENSG00000277263	3105, 3122	HLA-A, HLA-DRA		hsa04933 AGE-RAGE signaling pathway in diabetic complications	0.000111454	0.0105881	ENSG00000168542, ENSG00000164692, ENSG00000108821	1277, 1278, 1281	COL3A1, COL1A2, COL1A1
hsa05416 Viral myocarditis	0.00015049	0.00933039	ENSG00000223980, ENSG00000227993, ENSG00000230726, ENSG00000204287, ENSG00000235657, ENSG00000228987, ENSG00000229215, ENSG00000206503, ENSG00000227715, ENSG00000231834, ENSG00000224320, ENSG00000226260, ENSG00000206308, ENSG00000206505, ENSG00000234794, ENSG00000277263	3105, 3122	HLA-A, HLA-DRA		hsa04611 Platelet activation	0.000257034	0.0244182	ENSG00000168542, ENSG00000164692, ENSG00000108821	1277, 1278, 1281	COL3A1, COL1A2, COL1A1
hsa05152 Tuberculosis	0.000266986	0.0165531	ENSG00000227993, ENSG00000230726, ENSG00000204287, ENSG00000228987, ENSG00000226260, ENSG00000206308, ENSG00000179583, ENSG00000019582, ENSG00000234794, ENSG00000277263	3122, 4261, 972	HLA-DRA, CIITA, CD74
hsa05168 Herpes simplex infection	0.000302653	0.0187645	ENSG00000223980, ENSG00000227993, ENSG00000230726, ENSG00000204287, ENSG00000235657, ENSG00000228987, ENSG00000229215, ENSG00000206503, ENSG00000227715, ENSG00000231834, ENSG00000224320, ENSG00000226260, ENSG00000206308, ENSG00000206505, ENSG00000019582, ENSG00000234794, ENSG00000277263	3105, 3122, 972	HLA-A, HLA-DRA, CD74

## Sheet: goi Matching KEGG-heart
		Upregualted				Downregulated
	entrez.id	kegg.id			entrez.id	kegg.id
26	131870	hsa00230 Purine metabolism		15	2027	hsa00010 Glycolysis / Gluconeogenesis
82	50484	hsa00230 Purine metabolism		72	1312	hsa00140 Steroid hormone biosynthesis
216	50484	hsa00240 Pyrimidine metabolism		176	27115	hsa00230 Purine metabolism
301	3620	hsa00380 Tryptophan metabolism		308	1312	hsa00350 Tyrosine metabolism
359	50484	hsa00480 Glutathione metabolism		474	1312	hsa01100 Metabolic pathways
380	1603	hsa00510 N-Glycan biosynthesis		603	2027	hsa01100 Metabolic pathways
426	116255	hsa00561 Glycerolipid metabolism		1622	2027	hsa01200 Carbon metabolism
484	493911	hsa00750 Vitamin B6 metabolism		1732	2027	hsa01230 Biosynthesis of amino acids
501	25973	hsa00970 Aminoacyl-tRNA biosynthesis		1851	5604	hsa01521 EGFR tyrosine kinase inhibitor resistance
769	1603	hsa01100 Metabolic pathways		1946	5604	hsa01522 Endocrine resistance
1112	3620	hsa01100 Metabolic pathways		1990	2027	hsa03018 RNA degradation
1246	493911	hsa01100 Metabolic pathways		2067	3280	hsa03460 Fanconi anemia pathway
1257	50484	hsa01100 Metabolic pathways		2260	5604	hsa04010 MAPK signaling pathway
1958	6235	hsa03010 Ribosome		2415	5604	hsa04012 ErbB signaling pathway
1989	131870	hsa03018 RNA degradation		2600	5604	hsa04014 Ras signaling pathway
2071	135	hsa04015 Rap1 signaling pathway		2818	5604	hsa04015 Rap1 signaling pathway
2282	135	hsa04020 Calcium signaling pathway		3007	5604	hsa04022 cGMP-PKG signaling pathway
2477	135	hsa04024 cAMP signaling pathway		3184	5604	hsa04024 cAMP signaling pathway
2685	135	hsa04080 Neuroactive ligand-receptor interaction		3261	1271	hsa04060 Cytokine-cytokine receptor interaction
2949	50484	hsa04115 p53 signaling pathway		3625	5604	hsa04062 Chemokine signaling pathway
3021	1603	hsa04141 Protein processing in endoplasmic reticulum		3711	2027	hsa04066 HIF-1 signaling pathway
3164	10094	hsa04144 Endocytosis		3768	5604	hsa04066 HIF-1 signaling pathway
3260	3105	hsa04144 Endocytosis		3883	5604	hsa04068 FoxO signaling pathway
3458	3105	hsa04145 Phagosome		4010	5604	hsa04071 Sphingolipid signaling pathway
3470	3122	hsa04145 Phagosome		4153	5604	hsa04072 Phospholipase D signaling pathway
3614	3105	hsa04218 Cellular senescence		4269	5604	hsa04114 Oocyte meiosis
3749	135	hsa04270 Vascular smooth muscle contraction		4391	5604	hsa04140 Autophagy - animal
3855	10371	hsa04360 Axon guidance		4558	7060	hsa04145 Phagosome
4063	3105	hsa04514 Cell adhesion molecules (CAMs)		4573	81027	hsa04145 Phagosome
4075	3122	hsa04514 Cell adhesion molecules (CAMs)		4670	5604	hsa04150 mTOR signaling pathway
4212	5265	hsa04610 Complement and coagulation cascades		4769	1277	hsa04151 PI3K-Akt signaling pathway
4260	3105	hsa04612 Antigen processing and presentation		4770	1278	hsa04151 PI3K-Akt signaling pathway
4272	3122	hsa04612 Antigen processing and presentation		4778	1291	hsa04151 PI3K-Akt signaling pathway
4305	4261	hsa04612 Antigen processing and presentation		4779	1292	hsa04151 PI3K-Akt signaling pathway
4327	972	hsa04612 Antigen processing and presentation		5006	5604	hsa04151 PI3K-Akt signaling pathway
4346	115362	hsa04621 NOD-like receptor signaling pathway		5044	7060	hsa04151 PI3K-Akt signaling pathway
4367	2633	hsa04621 NOD-like receptor signaling pathway		5173	5604	hsa04210 Apoptosis
4529	3122	hsa04640 Hematopoietic cell lineage		5328	5604	hsa04218 Cellular senescence
4614	3105	hsa04650 Natural killer cell mediated cytotoxicity		5389	10479	hsa04260 Cardiac muscle contraction
4765	3934	hsa04657 IL-17 signaling pathway		5555	5604	hsa04270 Vascular smooth muscle contraction
4838	3122	hsa04658 Th1 and Th2 cell differentiation		5608	3280	hsa04330 Notch signaling pathway
4931	3122	hsa04659 Th17 cell differentiation		5670	5604	hsa04370 VEGF signaling pathway
5022	10094	hsa04666 Fc gamma R-mediated phagocytosis		5794	5604	hsa04371 Apelin signaling pathway
5127	3122	hsa04672 Intestinal immune network for IgA production		5919	5604	hsa04380 Osteoclast differentiation
5160	10094	hsa04810 Regulation of actin cytoskeleton		5967	1277	hsa04510 Focal adhesion
5385	213	hsa04918 Thyroid hormone synthesis		5968	1278	hsa04510 Focal adhesion
5448	3105	hsa04940 Type I diabetes mellitus		5976	1291	hsa04510 Focal adhesion
5460	3122	hsa04940 Type I diabetes mellitus		5977	1292	hsa04510 Focal adhesion
5506	135	hsa05012 Parkinson's disease		6092	5604	hsa04510 Focal adhesion
5640	135	hsa05034 Alcoholism		6100	58498	hsa04510 Focal adhesion
5811	10094	hsa05100 Bacterial invasion of epithelial cells		6123	7060	hsa04510 Focal adhesion
5888	10094	hsa05130 Pathogenic Escherichia coli infection		6159	1277	hsa04512 ECM-receptor interaction
5942	10094	hsa05131 Shigellosis		6160	1278	hsa04512 ECM-receptor interaction
6007	10094	hsa05132 Salmonella infection		6168	1291	hsa04512 ECM-receptor interaction
6113	3122	hsa05140 Leishmaniasis		6169	1292	hsa04512 ECM-receptor interaction
6185	3620	hsa05143 African trypanosomiasis		6227	7060	hsa04512 ECM-receptor interaction
6230	3122	hsa05145 Toxoplasmosis		6308	5604	hsa04540 Gap junction
6269	4261	hsa05145 Toxoplasmosis		6323	81027	hsa04540 Gap junction
6337	3122	hsa05150 Staphylococcus aureus infection		6402	5604	hsa04550 Signaling pathways regulating pluripotency of stem cells
6412	3122	hsa05152 Tuberculosis		6482	1277	hsa04611 Platelet activation
6458	4261	hsa05152 Tuberculosis		6483	1278	hsa04611 Platelet activation
6546	972	hsa05152 Tuberculosis		6484	1281	hsa04611 Platelet activation
6582	3122	hsa05164 Influenza A		6642	51311	hsa04620 Toll-like receptor signaling pathway
6634	4261	hsa05164 Influenza A		6657	5604	hsa04620 Toll-like receptor signaling pathway
6784	3105	hsa05166 HTLV-I infection		6703	1271	hsa04630 Jak-STAT signaling pathway
6796	3122	hsa05166 HTLV-I infection		6947	5604	hsa04650 Natural killer cell mediated cytotoxicity
7029	3105	hsa05167 Kaposi's sarcoma-associated herpesvirus infection		7048	5604	hsa04660 T cell receptor signaling pathway
7181	3105	hsa05168 Herpes simplex infection		7131	5604	hsa04662 B cell receptor signaling pathway
7193	3122	hsa05168 Herpes simplex infection		7202	5604	hsa04664 Fc epsilon RI signaling pathway
7331	972	hsa05168 Herpes simplex infection		7285	5604	hsa04666 Fc gamma R-mediated phagocytosis
7381	3105	hsa05169 Epstein-Barr virus infection		7375	5604	hsa04668 TNF signaling pathway
7389	3122	hsa05169 Epstein-Barr virus infection		7496	58498	hsa04670 Leukocyte transendothelial migration
7595	3105	hsa05203 Viral carcinogenesis		7582	5604	hsa04720 Long-term potentiation
7751	3122	hsa05310 Asthma		7675	5604	hsa04722 Neurotrophin signaling pathway
7773	3105	hsa05320 Autoimmune thyroid disease		7808	5604	hsa04725 Cholinergic synapse
7785	3122	hsa05320 Autoimmune thyroid disease		7924	5604	hsa04726 Serotonergic synapse
7835	3122	hsa05321 Inflammatory bowel disease (IBD)		7950	1312	hsa04728 Dopaminergic synapse
7920	3122	hsa05322 Systemic lupus erythematosus		8128	5604	hsa04730 Long-term depression
8046	3122	hsa05323 Rheumatoid arthritis		8283	5604	hsa04810 Regulation of actin cytoskeleton
8112	3105	hsa05330 Allograft rejection		8289	58498	hsa04810 Regulation of actin cytoskeleton
8124	3122	hsa05330 Allograft rejection		8441	5604	hsa04910 Insulin signaling pathway
8149	3105	hsa05332 Graft-versus-host disease		8551	5604	hsa04912 GnRH signaling pathway
8161	3122	hsa05332 Graft-versus-host disease		8648	5604	hsa04914 Progesterone-mediated oocyte maturation
8201	4261	hsa05340 Primary immunodeficiency		8755	5604	hsa04915 Estrogen signaling pathway
8236	3105	hsa05416 Viral myocarditis		8831	5604	hsa04916 Melanogenesis
8248	3122	hsa05416 Viral myocarditis		8919	5604	hsa04917 Prolactin signaling pathway
				8965	23389	hsa04919 Thyroid hormone signaling pathway
				9024	5604	hsa04919 Thyroid hormone signaling pathway
				9166	5604	hsa04921 Oxytocin signaling pathway
				9219	1277	hsa04933 AGE-RAGE signaling pathway in diabetic complications
				9220	1278	hsa04933 AGE-RAGE signaling pathway in diabetic complications
				9221	1281	hsa04933 AGE-RAGE signaling pathway in diabetic complications
				9325	3280	hsa04950 Maturity onset diabetes of the young
				9344	1277	hsa04974 Protein digestion and absorption
				9345	1278	hsa04974 Protein digestion and absorption
				9347	1281	hsa04974 Protein digestion and absorption
				9354	1289	hsa04974 Protein digestion and absorption
				9355	1290	hsa04974 Protein digestion and absorption
				9356	1291	hsa04974 Protein digestion and absorption
				9357	1292	hsa04974 Protein digestion and absorption
				9368	1306	hsa04974 Protein digestion and absorption
				9402	50509	hsa04974 Protein digestion and absorption
				9449	5604	hsa05020 Prion diseases
				9500	27115	hsa05032 Morphine addiction
				9651	5604	hsa05034 Alcoholism
				9779	81027	hsa05130 Pathogenic Escherichia coli infection
				9831	7060	hsa05144 Malaria
				9843	1277	hsa05146 Amoebiasis
				9844	1278	hsa05146 Amoebiasis
				9845	1281	hsa05146 Amoebiasis
				10031	5604	hsa05161 Hepatitis B
				10201	5604	hsa05164 Influenza A
				10382	5604	hsa05167 Kaposi's sarcoma-associated herpesvirus infection
				10674	5604	hsa05200 Pathways in cancer
				10933	5604	hsa05205 Proteoglycans in cancer
				11249	5604	hsa05206 MicroRNAs in cancer
				11367	5604	hsa05210 Colorectal cancer
				11434	5604	hsa05211 Renal cell carcinoma
				11501	5604	hsa05212 Pancreatic cancer
				11574	5604	hsa05213 Endometrial cancer
				11641	5604	hsa05214 Glioma
				11723	5604	hsa05215 Prostate cancer
				11769	5604	hsa05216 Thyroid cancer
				11846	5604	hsa05218 Melanoma
				11893	5604	hsa05219 Bladder cancer
				11954	5604	hsa05220 Chronic myeloid leukemia
				12022	5604	hsa05221 Acute myeloid leukemia
				12092	5604	hsa05223 Non-small cell lung cancer
				12176	3280	hsa05224 Breast cancer
				12210	5604	hsa05224 Breast cancer
				12317	5604	hsa05230 Central carbon metabolism in cancer
				12389	5604	hsa05231 Choline metabolism in cancer

[truncated: 25 more sheets: Biological Process-liver, Cellular Process-liver, Molecular Function-liver, KEGG Pathway-liver, goi Matching KEGG-liver, Biological Process-lung, Cellular Process-lung, Molecular Function-lung, KEGG pathway-lung, goi Matching KEGG-lung, Biological Process-Intestine, Cellular Component-intestine, Molecular Function-intestine, KEGG Pathway-intestine, goi Matching KEGG-intestine, Biological Process-spleen, Cellular Component-spleen, Molecular Function-spleen, KEGG Pathway-spleen, goi Matching KEGG-spleen …]
