# Supplementary material for: Acute Toxoplasma Gondii Infection in Cats Induced Tissue-Specific Transcriptional Response Dominated by Immune Signatures
Source: Front Immunol. 2018 Oct 19;9:2403. doi: 10.3389/fimmu.2018.02403 (PMC6202952; doi:10.3389/fimmu.2018.02403)
Supplement: Table S6 — DEGs involved in immune-related pathways in cat tissues. [file Table_6.XLSX]

## Sheet: Heart
Heart
Gene ID	Describtion	Activity
ENSFCAG00000009860, ENSFCAG00000018696 ENSFCAG00000002036, ENSFCAG00000028848 ENSFCAG00000009442, ENSFCAG00000027242 ENSFCAG00000031500, ENSFCAG00000031817 ENSFCAG00000005611,	Antigen processing and presentation	Up-regulated
ENSFCAG00000018696, ENSFCAG00000009442 ENSFCAG00000027242, ENSFCAG00000031500 ENSFCAG00000031817, ENSFCAG00000005611	Cell adhesion molecules (CAMs)	Up-regulated
ENSFCAG00000009442, ENSFCAG00000031500 ENSFCAG00000031817	Intestinal immune network for IgA production	Up-regulated
ENSFCAG00000015681	Fc epsilon RI signaling pathway	Up-regulated
ENSFCAG00000015681	Inflammatory mediator regulation of TRP channels	Up-regulated
ENSFCAG00000015681	TNF signaling pathway	Up-regulated
ENSFCAG00000015681	Toll-like receptor signaling pathway	Up-regulated
ENSFCAG00000015681	Rap1 signaling pathway	Up-regulated
ENSFCAG00000015681	MAPK signaling pathway	Up-regulated
ENSFCAG00000004523, ENSFCAG00000009383 ENSFCAG00000003879, ENSFCAG00000002420 ENSFCAG00000004564, ENSFCAG00000001958 ENSFCAG00000014741, ENSFCAG00000024038 ENSFCAG00000014813, ENSFCAG00000003363 ENSFCAG00000014784, ENSFCAG00000014785 ENSFCAG00000014814	ECM-receptor interaction	Down-regulated
ENSFCAG00000004523, ENSFCAG00000009383 ENSFCAG00000003879, ENSFCAG00000002420 ENSFCAG00000004564, ENSFCAG00000001958 ENSFCAG00000018794, ENSFCAG00000014741 ENSFCAG00000024038, ENSFCAG00000014813 ENSFCAG00000014784, ENSFCAG00000014785 ENSFCAG00000014814	PI3K-Akt signaling pathway	Down-regulated
ENSFCAG00000001958, ENSFCAG00000009383 ENSFCAG00000004564, ENSFCAG00000014741	Platelet activation	Down-regulated
ENSFCAG00000015244, ENSFCAG00000005935 ENSFCAG00000014360	Leukocyte transendothelial migration	Down-regulated
ENSFCAG00000005397, ENSFCAG00000018794 ENSFCAG00000011083	cAMP signaling pathway	Down-regulated
ENSFCAG00000005397, ENSFCAG00000018794	cGMP-PKG signaling pathway	Down-regulated
ENSFCAG00000018794	AMPK signaling pathway	Down-regulated
ENSFCAG00000015244	Cell adhesion molecules (CAMs)	Down-regulated
ENSFCAG00000027805	Jak-STAT signaling pathway	Down-regulated
ENSFCAG00000012339	Calcium signaling pathway	Down-regulated
ENSFCAG00000008666	Rap1 signaling pathway	Down-regulated
ENSFCAG00000027805	Cytokine-cytokine receptor interaction	Down-regulated
ENSFCAG00000012339	MAPK signaling pathway	Down-regulated

## Sheet: Liver
Liver
Gene ID	Describtion	Activity
ENSFCAG00000003138, ENSFCAG00000009503 ENSFCAG00000027677, ENSFCAG00000001747, Novel01478	TNF signaling pathway	Up-regulated
ENSFCAG00000009503, ENSFCAG00000008365 ENSFCAG00000001747	Toll-like receptor signaling pathway	Up-regulated
ENSFCAG00000001976, ENSFCAG00000009202 ENSFCAG00000018696	Cell adhesion molecules (CAMs)	Up-regulated
ENSFCAG00000009202, ENSFCAG00000018696	Antigen processing and presentation	Up-regulated
ENSFCAG00000003138, Novel01478 ENSFCAG00000009503, ENSFCAG00000008365	Chemokine signaling pathway	Up-regulated
ENSFCAG00000009503, ENSFCAG00000001747	RIG-I-like receptor signaling pathway	Up-regulated
ENSFCAG00000009503, ENSFCAG00000008365 ENSFCAG00000012328	Cytokine-cytokine receptor interaction	Up-regulated
ENSFCAG00000009202	Intestinal immune network for IgA production	Up-regulated
ENSFCAG00000027677, ENSFCAG00000012328	Jak-STAT signaling pathway	Up-regulated
ENSFCAG00000001747	NOD-like receptor signaling pathway	Up-regulated
ENSFCAG00000009503	Cytosolic DNA-sensing pathway	Up-regulated
ENSFCAG00000001747	VEGF signaling pathway	Up-regulated
ENSFCAG00000001747	Fc epsilon RI signaling pathway	Up-regulated
ENSFCAG00000025109	Phosphatidylinositol signaling system	Up-regulated
ENSFCAG00000025715	NF-kappa B signaling pathway	Up-regulated
ENSFCAG00000025715, ENSFCAG00000001747	MAPK signaling pathway	Up-regulated
ENSFCAG00000001747	Inflammatory mediator regulation of TRP channels	Up-regulated
ENSFCAG00000001747	T cell receptor signaling pathway	Up-regulated
ENSFCAG00000001747	Leukocyte transendothelial migration	Up-regulated
ENSFCAG00000001747	Platelet activation	Up-regulated
ENSFCAG00000001747	FoxO signaling pathway	Up-regulated
ENSFCAG00000001747	Rap1 signaling pathway	Up-regulated
ENSFCAG00000024009, ENSFCAG00000000906	AMPK signaling pathway	Down-regulated
ENSFCAG00000011269, ENSFCAG00000024009	FoxO signaling pathway	Down-regulated
ENSFCAG00000015787, ENSFCAG00000029299	Wnt signaling pathway	Down-regulated
ENSFCAG00000024009	mTOR signaling pathway	Down-regulated
ENSFCAG00000024009	p53 signaling pathway	Down-regulated
ENSFCAG00000024009	Inflammatory mediator regulation of TRP channels	Down-regulated
ENSFCAG00000011269	Natural killer cell mediated cytotoxicity	Down-regulated
ENSFCAG00000029299	Hippo signaling pathway	Down-regulated
ENSFCAG00000024009	Rap1 signaling pathway	Down-regulated
ENSFCAG00000024009	Ras signaling pathway	Down-regulated
ENSFCAG00000011269	Cytokine-cytokine receptor interaction	Down-regulated
ENSFCAG00000024009	PI3K-Akt signaling pathway	Down-regulated
ENSFCAG00000011269	Apoptosis	Down-regulated

## Sheet: Lung
Lung
Gene ID	Describtion	Activity
ENSFCAG00000030892, ENSFCAG00000014002 ENSFCAG00000014740	ECM-receptor interaction	Down-regulated
ENSFCAG00000030892, ENSFCAG00000014002 ENSFCAG00000014740	Platelet activation	Down-regulated
ENSFCAG00000030892, ENSFCAG00000014002 ENSFCAG00000014740	PI3K-Akt signaling pathway	Down-regulated

## Sheet: Small intestine
Small intestine
Gene ID	Describtion	Activity
ENSFCAG00000010008, ENSFCAG00000003943 ENSFCAG00000022732, ENSFCAG00000009014	Cytokine-cytokine receptor interaction	Up-regulated
ENSFCAG00000010008, ENSFCAG00000009431	NF-kappa B signaling pathway	Up-regulated
ENSFCAG00000027677, ENSFCAG00000009431	TNF signaling pathway	Up-regulated
ENSFCAG00000009014, ENSFCAG00000009431	Natural killer cell mediated cytotoxicity	Up-regulated
ENSFCAG00000009014, ENSFCAG00000027677	Jak-STAT signaling pathway	Up-regulated
ENSFCAG00000009014	Antigen processing and presentation	Up-regulated
ENSFCAG00000010008	Cytosolic DNA-sensing pathway	Up-regulated
ENSFCAG00000027677	Adipocytokine signaling pathway	Up-regulated
ENSFCAG00000009014	TGF-beta signaling pathway	Up-regulated
ENSFCAG00000024086	ErbB signaling pathway	Up-regulated
ENSFCAG00000009014	T cell receptor signaling pathway	Up-regulated
ENSFCAG00000010008	Toll-like receptor signaling pathway	Up-regulated
ENSFCAG00000009431	Leukocyte transendothelial migration	Up-regulated
ENSFCAG00000009431	Cell adhesion molecules (CAMs)	Up-regulated
ENSFCAG00000010008	Chemokine signaling pathway	Up-regulated
ENSFCAG00000009014	HIF-1 signaling pathway	Up-regulated
ENSFCAG00000024268	ECM-receptor interaction	Down-regulated
ENSFCAG00000003413	TNF signaling pathway	Down-regulated
ENSFCAG00000024268	AMPK signaling pathway	Down-regulated
ENSFCAG00000003413	Chemokine signaling pathway	Down-regulated
ENSFCAG00000027163	Rap1 signaling pathway	Down-regulated
ENSFCAG00000027163	Ras signaling pathway	Down-regulated
ENSFCAG00000003413	Cytokine-cytokine receptor interaction	Down-regulated
ENSFCAG00000027163	MAPK signaling pathway	Down-regulated
ENSFCAG00000027163	PI3K-Akt signaling pathway	Down-regulated

## Sheet: Spleen
Spleen
Gene ID	Describtion	Activity
ENSFCAG00000002838, ENSFCAG00000009503	Toll-like receptor signaling pathway	Up-regulated
ENSFCAG00000009503	Cytosolic DNA-sensing pathway	Up-regulated
ENSFCAG00000009503	RIG-I-like receptor signaling pathway	Up-regulated
ENSFCAG00000002838	ECM-receptor interaction	Up-regulated
ENSFCAG00000009503	TNF signaling pathway	Up-regulated
ENSFCAG00000002843	FoxO signaling pathway	Up-regulated
ENSFCAG00000009503	Chemokine signaling pathway	Up-regulated
ENSFCAG00000009503	Cytokine-cytokine receptor interaction	Up-regulated
ENSFCAG00000002838	PI3K-Akt signaling pathway	Up-regulated
ENSFCAG00000014740	ECM-receptor interaction	Down-regulated
ENSFCAG00000014740	Platelet activation	Down-regulated
ENSFCAG00000014740	PI3K-Akt signaling pathway	Down-regulated
