# Supplementary material for: Acute Toxoplasma Gondii Infection in Cats Induced Tissue-Specific Transcriptional Response Dominated by Immune Signatures
Source: Front Immunol. 2018 Oct 19;9:2403. doi: 10.3389/fimmu.2018.02403 (PMC6202952; doi:10.3389/fimmu.2018.02403)
Supplement: Table S7 — Differentially co-expressed genes across various cat tissues. [file Table_7.xlsx]

## Sheet: Sheet1
Supplemental Table S7
Cat Tissues	Total No.	Gene_ID	Function
Brain, Heart, Liver, Small_intestine, Spleen	1	ENSFCAG00000025908	phosphatase, orphan 2 [Source:HGNC Symbol;Acc:HGNC:28316]
Heart, Liver, Lungs, Small_intestine, Spleen	1	ENSFCAG00000003636	indoleamine 2,3-dioxygenase 1 [Source:HGNC Symbol;Acc:HGNC:6059]
Brain, Heart, Liver, Small_intestine	1	ENSFCAG00000029144	hes family bHLH transcription factor 1 [Source:HGNC Symbol;Acc:HGNC:5192]
Heart, Liver, Lungs, Spleen	2	ENSFCAG00000011156	guanylate binding protein 5 [Source:HGNC Symbol;Acc:HGNC:19895]
		ENSFCAG00000011849
Brain, Heart, Lungs	1	ENSFCAG00000027489	solute carrier family 25 member 36 [Source:HGNC Symbol;Acc:HGNC:25554]
Brain, Heart, Small_intestine	1	ENSFCAG00000022435	solute carrier family 30 member 4 [Source:HGNC Symbol;Acc:HGNC:11015]
Brain, Heart, Spleen	1	ENSFCAG00000004876	upstream transcription factor family member 3 [Source:HGNC Symbol;Acc:HGNC:30494]
Brain, Lungs, Spleen	1	ENSFCAG00000027161	RAB18, member RAS oncogene family [Source:HGNC Symbol;Acc:HGNC:14244]
Heart, Liver, Lungs	2	ENSFCAG00000001014
		ENSFCAG00000030959
Heart, Lungs, Spleen	1	ENSFCAG00000014740	collagen type III alpha 1 chain [Source:HGNC Symbol;Acc:HGNC:2201]
Liver, Lungs, Spleen	1	ENSFCAG00000008365	C-X-C motif chemokine ligand 9 [Source:HGNC Symbol;Acc:HGNC:7098]
Brain, Heart	9	ENSFCAG00000022435	solute carrier family 30 member 4 [Source:HGNC Symbol;Acc:HGNC:11015]
		ENSFCAG00000028381	immediate early response 3 [Source:HGNC Symbol;Acc:HGNC:5392]
		ENSFCAG00000027489	solute carrier family 25 member 36 [Source:HGNC Symbol;Acc:HGNC:25554]
		ENSFCAG00000004876	upstream transcription factor family member 3 [Source:HGNC Symbol;Acc:HGNC:30494]
		ENSFCAG00000025908	phosphatase, orphan 2 [Source:HGNC Symbol;Acc:HGNC:28316]
		ENSFCAG00000030127
		ENSFCAG00000029144	hes family bHLH transcription factor 1 [Source:HGNC Symbol;Acc:HGNC:5192]
		ENSFCAG00000031604
		ENSFCAG00000027124	coiled-coil domain containing 174 [Source:HGNC Symbol;Acc:HGNC:28033]
Brain, Liver	5	ENSFCAG00000029788	translocase of inner mitochondrial membrane 8 homolog B [Source:HGNC Symbol;Acc:HGNC:11818]
		ENSFCAG00000022759
		ENSFCAG00000025908	phosphatase, orphan 2 [Source:HGNC Symbol;Acc:HGNC:28316]
		ENSFCAG00000029144	hes family bHLH transcription factor 1 [Source:HGNC Symbol;Acc:HGNC:5192]
		ENSFCAG00000027553
Brain, Lungs	6	ENSFCAG00000027489	solute carrier family 25 member 36 [Source:HGNC Symbol;Acc:HGNC:25554]
		ENSFCAG00000030653	derlin 1 [Source:HGNC Symbol;Acc:HGNC:28454]
		ENSFCAG00000022506
		ENSFCAG00000031240
		ENSFCAG00000029406	LysM domain containing 3 [Source:HGNC Symbol;Acc:HGNC:26969]
		ENSFCAG00000027161	RAB18, member RAS oncogene family [Source:HGNC Symbol;Acc:HGNC:14244]
Brain, Small_intestine	8	ENSFCAG00000022103	zinc finger protein 16 [Source:HGNC Symbol;Acc:HGNC:12947]
		ENSFCAG00000022435	solute carrier family 30 member 4 [Source:HGNC Symbol;Acc:HGNC:11015]
		ENSFCAG00000025908	phosphatase, orphan 2 [Source:HGNC Symbol;Acc:HGNC:28316]
		ENSFCAG00000026372
		ENSFCAG00000000930
		ENSFCAG00000024401	RAB10, member RAS oncogene family [Source:HGNC Symbol;Acc:HGNC:9759]
		ENSFCAG00000029144	hes family bHLH transcription factor 1 [Source:HGNC Symbol;Acc:HGNC:5192]
		ENSFCAG00000024343	short chain dehydrogenase/reductase family 42E, member 1 [Source:HGNC Symbol;Acc:HGNC:29834]
Brain, Spleen	5	ENSFCAG00000024243	family with sequence similarity 174 member A [Source:HGNC Symbol;Acc:HGNC:24943]
		ENSFCAG00000004876	upstream transcription factor family member 3 [Source:HGNC Symbol;Acc:HGNC:30494]
		ENSFCAG00000025908	phosphatase, orphan 2 [Source:HGNC Symbol;Acc:HGNC:28316]
		ENSFCAG00000003648	peptidyl-tRNA hydrolase domain containing 1 [Source:HGNC Symbol;Acc:HGNC:33782]
		ENSFCAG00000027161	RAB18, member RAS oncogene family [Source:HGNC Symbol;Acc:HGNC:14244]
Heart, Liver	14	ENSFCAG00000026849
		ENSFCAG00000011156	guanylate binding protein 5 [Source:HGNC Symbol;Acc:HGNC:19895]
		ENSFCAG00000001014
		ENSFCAG00000023879
		ENSFCAG00000003636	indoleamine 2,3-dioxygenase 1 [Source:HGNC Symbol;Acc:HGNC:6059]
		ENSFCAG00000014455
		ENSFCAG00000004564	collagen type I alpha 1 chain [Source:HGNC Symbol;Acc:HGNC:2197]
		ENSFCAG00000025976
		ENSFCAG00000015298	carboxypeptidase Z [Source:HGNC Symbol;Acc:HGNC:2333]
		ENSFCAG00000027339	transmembrane protein 261 [Source:HGNC Symbol;Acc:HGNC:30536]
		ENSFCAG00000025908	phosphatase, orphan 2 [Source:HGNC Symbol;Acc:HGNC:28316]
		ENSFCAG00000029144	hes family bHLH transcription factor 1 [Source:HGNC Symbol;Acc:HGNC:5192]
		ENSFCAG00000011849
		ENSFCAG00000030959
Heart, Lungs	11	ENSFCAG00000006593
		ENSFCAG00000011156	guanylate binding protein 5 [Source:HGNC Symbol;Acc:HGNC:19895]
		ENSFCAG00000001014
		ENSFCAG00000031214
		ENSFCAG00000022858	prolyl-tRNA synthetase 2, mitochondrial (putative) [Source:HGNC Symbol;Acc:HGNC:30563]
		ENSFCAG00000027489	solute carrier family 25 member 36 [Source:HGNC Symbol;Acc:HGNC:25554]
		ENSFCAG00000003636	indoleamine 2,3-dioxygenase 1 [Source:HGNC Symbol;Acc:HGNC:6059]
		ENSFCAG00000014740	collagen type III alpha 1 chain [Source:HGNC Symbol;Acc:HGNC:2201]
		ENSFCAG00000011849
		ENSFCAG00000030959
		ENSFCAG00000022083
Heart, Small_intestine	5	ENSFCAG00000022435	solute carrier family 30 member 4 [Source:HGNC Symbol;Acc:HGNC:11015]
		ENSFCAG00000025908	phosphatase, orphan 2 [Source:HGNC Symbol;Acc:HGNC:28316]
		ENSFCAG00000003636	indoleamine 2,3-dioxygenase 1 [Source:HGNC Symbol;Acc:HGNC:6059]
		ENSFCAG00000029144	hes family bHLH transcription factor 1 [Source:HGNC Symbol;Acc:HGNC:5192]
		ENSFCAG00000003463
Heart, Spleen	12	ENSFCAG00000014740	collagen type III alpha 1 chain [Source:HGNC Symbol;Acc:HGNC:2201]
		ENSFCAG00000029585	TIMP metallopeptidase inhibitor 2 [Source:HGNC Symbol;Acc:HGNC:11821]
		ENSFCAG00000011156	guanylate binding protein 5 [Source:HGNC Symbol;Acc:HGNC:19895]
		ENSFCAG00000032053
		ENSFCAG00000004876	upstream transcription factor family member 3 [Source:HGNC Symbol;Acc:HGNC:30494]
		ENSFCAG00000002684	catechol-O-methyltransferase [Source:HGNC Symbol;Acc:HGNC:2228]
		ENSFCAG00000025908	phosphatase, orphan 2 [Source:HGNC Symbol;Acc:HGNC:28316]
		ENSFCAG00000003636	indoleamine 2,3-dioxygenase 1 [Source:HGNC Symbol;Acc:HGNC:6059]
		ENSFCAG00000029604	transmembrane p24 trafficking protein 1 [Source:HGNC Symbol;Acc:HGNC:17291]
		ENSFCAG00000024532	NADH:ubiquinone oxidoreductase complex assembly factor 4 [Source:HGNC Symbol;Acc:HGNC:21034]
		ENSFCAG00000011849
		ENSFCAG00000027000	GA binding protein transcription factor alpha subunit [Source:HGNC Symbol;Acc:HGNC:4071]
Liver, Lungs	8	ENSFCAG00000011156	guanylate binding protein 5 [Source:HGNC Symbol;Acc:HGNC:19895]
		ENSFCAG00000001014
		ENSFCAG00000003636	indoleamine 2,3-dioxygenase 1 [Source:HGNC Symbol;Acc:HGNC:6059]
		ENSFCAG00000009503	C-X-C motif chemokine ligand 10 [Source:HGNC Symbol;Acc:HGNC:10637]
		ENSFCAG00000011140	adenylate cyclase 1 [Source:HGNC Symbol;Acc:HGNC:232]
		ENSFCAG00000008365	C-X-C motif chemokine ligand 9 [Source:HGNC Symbol;Acc:HGNC:7098]
		ENSFCAG00000011849
		ENSFCAG00000030959
Liver, Small_intestine	9	ENSFCAG00000025965
		ENSFCAG00000003636	indoleamine 2,3-dioxygenase 1 [Source:HGNC Symbol;Acc:HGNC:6059]
		ENSFCAG00000000542	complement C1q C chain [Source:HGNC Symbol;Acc:HGNC:1245]
		ENSFCAG00000027677	suppressor of cytokine signaling 3 [Source:HGNC Symbol;Acc:HGNC:19391]
		ENSFCAG00000012152	interleukin 1 receptor type 1 [Source:HGNC Symbol;Acc:HGNC:5993]
		ENSFCAG00000025908	phosphatase, orphan 2 [Source:HGNC Symbol;Acc:HGNC:28316]
		ENSFCAG00000029144	hes family bHLH transcription factor 1 [Source:HGNC Symbol;Acc:HGNC:5192]
		ENSFCAG00000022732	TNF receptor superfamily member 6b [Source:HGNC Symbol;Acc:HGNC:11921]
		ENSFCAG00000023799
Liver, Spleen	6	ENSFCAG00000011339	proteoglycan 3, pro eosinophil major basic protein 2 [Source:HGNC Symbol;Acc:HGNC:9363]
		ENSFCAG00000011156	guanylate binding protein 5 [Source:HGNC Symbol;Acc:HGNC:19895]
		ENSFCAG00000025908	phosphatase, orphan 2 [Source:HGNC Symbol;Acc:HGNC:28316]
		ENSFCAG00000008365	C-X-C motif chemokine ligand 9 [Source:HGNC Symbol;Acc:HGNC:7098]
		ENSFCAG00000003636	indoleamine 2,3-dioxygenase 1 [Source:HGNC Symbol;Acc:HGNC:6059]
		ENSFCAG00000011849
Lungs, Small_intestine	6	ENSFCAG00000003636	indoleamine 2,3-dioxygenase 1 [Source:HGNC Symbol;Acc:HGNC:6059]
		ENSFCAG00000010002	tryptophanyl-tRNA synthetase [Source:HGNC Symbol;Acc:HGNC:12729]
		ENSFCAG00000024215
		ENSFCAG00000027428	coiled-coil domain containing 127 [Source:HGNC Symbol;Acc:HGNC:30520]
		ENSFCAG00000030455	mitochondrial ribosomal protein S6 [Source:HGNC Symbol;Acc:HGNC:14051]
		ENSFCAG00000024960
Lungs, Spleen	9	ENSFCAG00000022278	acidic nuclear phosphoprotein 32 family member E [Source:HGNC Symbol;Acc:HGNC:16673]
		ENSFCAG00000014740	collagen type III alpha 1 chain [Source:HGNC Symbol;Acc:HGNC:2201]
		ENSFCAG00000011156	guanylate binding protein 5 [Source:HGNC Symbol;Acc:HGNC:19895]
		ENSFCAG00000015790	matrix metallopeptidase 8 [Source:HGNC Symbol;Acc:HGNC:7175]
		ENSFCAG00000008365	C-X-C motif chemokine ligand 9 [Source:HGNC Symbol;Acc:HGNC:7098]
		ENSFCAG00000003636	indoleamine 2,3-dioxygenase 1 [Source:HGNC Symbol;Acc:HGNC:6059]
		ENSFCAG00000024575	sorting nexin 10 [Source:HGNC Symbol;Acc:HGNC:14974]
		ENSFCAG00000011849
		ENSFCAG00000027161	RAB18, member RAS oncogene family [Source:HGNC Symbol;Acc:HGNC:14244]
Small_intestine, Spleen	7	ENSFCAG00000025908	phosphatase, orphan 2 [Source:HGNC Symbol;Acc:HGNC:28316]
		ENSFCAG00000030449	adipocyte plasma membrane associated protein [Source:HGNC Symbol;Acc:HGNC:13238]
		ENSFCAG00000030517	RAB40C, member RAS oncogene family [Source:HGNC Symbol;Acc:HGNC:18285]
		ENSFCAG00000003636	indoleamine 2,3-dioxygenase 1 [Source:HGNC Symbol;Acc:HGNC:6059]
		ENSFCAG00000014157	CDP-diacylglycerol--inositol 3-phosphatidyltransferase [Source:HGNC Symbol;Acc:HGNC:1769]
		ENSFCAG00000010436	aconitate decarboxylase 1 [Source:HGNC Symbol;Acc:HGNC:33904]
		ENSFCAG00000002838	secreted phosphoprotein 1 [Source:HGNC Symbol;Acc:HGNC:11255]
