# Supplementary material for: Acute Toxoplasma Gondii Infection in Cats Induced Tissue-Specific Transcriptional Response Dominated by Immune Signatures
Source: Front Immunol. 2018 Oct 19;9:2403. doi: 10.3389/fimmu.2018.02403 (PMC6202952; doi:10.3389/fimmu.2018.02403)
Supplement: Table S8 — Gene Ontology analysis of seven gene clusters. [file Table_8.XLSX]

## Sheet: Cluster2_9_spleen1_fpkm
	Gene Cluster											Biological Process
Gene stable ID	Gene description	Gene name	Human gene stable ID	Human gene name		GOBPID	Pvalue	OddsRatio	ExpCount	Count	Size	Term	input.in.GO.IDs	input.in.GO.external
ENSFCAG00000002987	growth arrest and DNA damage inducible alpha [Source:HGNC Symbol;Acc:HGNC:4095]	GADD45A	ENSG00000116717	GADD45A		GO:0045936	0.0104831	19.2901	0.167579	2	557	negative regulation of phosphate metabolic process	ENSG00000116717 ENSG00000166073	GADD45A GPR176
ENSFCAG00000004717	surfactant protein C [Source:HGNC Symbol;Acc:HGNC:10802]	SFTPC	ENSG00000168484	SFTPC		GO:0010563	0.0105196	19.2542	0.16788	2	558	negative regulation of phosphorus metabolic process	ENSG00000116717 ENSG00000166073	GADD45A GPR176
ENSFCAG00000004876	upstream transcription factor family member 3 [Source:HGNC Symbol;Acc:HGNC:30494]	USF3	ENSG00000176542	USF3		GO:0019538	0.0418956	8.26125	1.63187	4	5424	protein metabolic process	ENSG00000116717 ENSG00000176542 ENSG00000180992 ENSG00000168484	GADD45A USF3 MRPL14 SFTPC
ENSFCAG00000009755	mitochondrial ribosomal protein L14 [Source:HGNC Symbol;Acc:HGNC:14279]	MRPL14	ENSG00000180992	MRPL14		GO:1901135	0.0480082	8.25839	0.37397	2	1243	carbohydrate derivative metabolic process	ENSG00000166073 ENSG00000176542	GPR176 USF3
ENSFCAG00000026561	G protein-coupled receptor 176 [Source:HGNC Symbol;Acc:HGNC:32370]	GPR176	ENSG00000166073	GPR176
ENSFCAG00000027900	mannosidase beta like [Source:HGNC Symbol;Acc:HGNC:15799]	MANBAL	ENSG00000101363	MANBAL

## Sheet: Cluster3_10_brain1_fpkm
	Gene Cluster											Biological Process							Cellular Component													Molecular Function
Gene stable ID	Gene description	Gene name	Human gene stable ID	Human gene name		GOBPID	Pvalue	OddsRatio	ExpCount	Count	Size	Term	input.in.GO.IDs	input.in.GO.external		GOCCID	Pvalue	OddsRatio	ExpCount	Count	Size	Term	input.in.GO.IDs	input.in.GO.external		GOMFID	Pvalue	OddsRatio	ExpCount	Count	Size	Term	input.in.GO.IDs	input.in.GO.external
ENSFCAG00000006522	deoxyribonuclease 1 like 3 [Source:HGNC Symbol;Acc:HGNC:2959]	DNASE1L3	ENSG00000163687	DNASE1L3		GO:0006910	3.4075e-05	319.154	0.00902581	2	15	phagocytosis, recognition	ENSG00000128322 ENSG00000254709	IGLL1 IGLL5		GO:0042571	8.62487e-07	4420	0.00169578	2	3	immunoglobulin complex, circulating	ENSG00000128322 ENSG00000254709	IGLL1 IGLL5		GO:0034987	5.47831e-06	947.886	0.00379472	2	7	immunoglobulin receptor binding	ENSG00000128322 ENSG00000254709	IGLL1 IGLL5
ENSFCAG00000008954	zinc finger protein 668 [Source:HGNC Symbol;Acc:HGNC:25821]	ZNF668	ENSG00000167394	ZNF668		GO:0006911	0.00015013	142.931	0.0186533	2	31	phagocytosis, engulfment	ENSG00000128322 ENSG00000254709	IGLL1 IGLL5		GO:0019814	4.30854e-06	1104.81	0.00339156	2	6	immunoglobulin complex	ENSG00000128322 ENSG00000254709	IGLL1 IGLL5		GO:0003823	0.000533834	74.966	0.0352367	2	65	antigen binding	ENSG00000128322 ENSG00000254709	IGLL1 IGLL5
ENSFCAG00000009078	zinc finger protein, FOG family member 2 [Source:HGNC Symbol;Acc:HGNC:16700]	ZFPM2	ENSG00000169946	ZFPM2		GO:0006958	0.000160088	138.158	0.0192551	2	32	complement activation, classical pathway	ENSG00000128322 ENSG00000254709	IGLL1 IGLL5		GO:0072562	0.00185334	38.5241	0.0655701	2	116	blood microparticle	ENSG00000128322 ENSG00000254709	IGLL1 IGLL5		GO:0003700	0.0227443	6.43108	0.650524	3	1200	transcription factor activity, sequence-specific DNA binding	ENSG00000167394 ENSG00000213762 ENSG00000169946	ZNF668 ZNF134 ZFPM2
ENSFCAG00000014838	transmembrane protein 11 [Source:HGNC Symbol;Acc:HGNC:16823]	TMEM11	ENSG00000178307	TMEM11		GO:0099024	0.000251105	109.02	0.0240688	2	40	plasma membrane invagination	ENSG00000128322 ENSG00000254709	IGLL1 IGLL5		GO:0009897	0.00637306	20.2141	0.123226	2	218	external side of plasma membrane	ENSG00000128322 ENSG00000254709	IGLL1 IGLL5		GO:0001071	0.0227949	6.42529	0.651066	3	1201	nucleic acid binding transcription factor activity	ENSG00000167394 ENSG00000213762 ENSG00000169946	ZNF668 ZNF134 ZFPM2
ENSFCAG00000022825	immunoglobulin heavy variable 6-1 [Source:HGNC Symbol;Acc:HGNC:5662]	IGHV6-1	ENSG00000211933	IGHV6-1		GO:0002455	0.000277003	103.556	0.0252723	2	42	humoral immune response mediated by circulating immunoglobulin	ENSG00000128322 ENSG00000254709	IGLL1 IGLL5		GO:0098552	0.0224051	10.2995	0.237974	2	421	side of membrane	ENSG00000128322 ENSG00000254709	IGLL1 IGLL5		GO:0003677	0.0311776	4.67398	1.31677	4	2429	DNA binding	ENSG00000167394 ENSG00000213762 ENSG00000163687 ENSG00000169946	ZNF668 ZNF134 DNASE1L3 ZFPM2
ENSFCAG00000022886			ENSG00000211675	IGLC1		GO:0050853	0.000304154	98.6131	0.0264757	2	44	B cell receptor signaling pathway	ENSG00000128322 ENSG00000254709	IGLL1 IGLL5		GO:0044459	0.0426758	4.00343	1.42898	4	2528	plasma membrane part	ENSG00000128322 ENSG00000278032 ENSG00000178307 ENSG00000254709 ENSG00000160932	IGLL1 LY6E TMEM11 IGLL5
ENSFCAG00000025144						GO:0010324	0.000362205	90.0163	0.0288826	2	48	membrane invagination	ENSG00000128322 ENSG00000254709	IGLL1 IGLL5
ENSFCAG00000025260			ENSG00000273962	IGKV2-40		GO:0006956	0.000475768	78.0943	0.0330947	2	55	complement activation	ENSG00000128322 ENSG00000254709	IGLL1 IGLL5
ENSFCAG00000025530	family with sequence similarity 212 member B [Source:HGNC Symbol;Acc:HGNC:28045]	FAM212B	ENSG00000197852	FAM212B		GO:0050871	0.000770007	60.8125	0.0421205	2	70	positive regulation of B cell activation	ENSG00000128322 ENSG00000254709	IGLL1 IGLL5
ENSFCAG00000028394	lymphocyte antigen 6 family member E [Source:HGNC Symbol;Acc:HGNC:6727]	LY6E	ENSG00000160932	LY6E		GO:0072376	0.000979521	53.6753	0.047536	2	79	protein activation cascade	ENSG00000128322 ENSG00000254709	IGLL1 IGLL5
ENSFCAG00000030446						GO:0016064	0.00156314	42.1199	0.0601721	2	100	immunoglobulin mediated immune response	ENSG00000128322 ENSG00000254709	IGLL1 IGLL5
ENSFCAG00000030602	nuclear receptor binding factor 2 [Source:HGNC Symbol;Acc:HGNC:19692]	NRBF2	ENSG00000148572	NRBF2		GO:0019724	0.00162557	41.2725	0.0613755	2	102	B cell mediated immunity	ENSG00000128322 ENSG00000254709	IGLL1 IGLL5
ENSFCAG00000030721	zinc finger protein 134 [Source:HGNC Symbol;Acc:HGNC:12918]	ZNF134	ENSG00000213762	ZNF134		GO:0050864	0.0017868	39.2952	0.0643841	2	107	regulation of B cell activation	ENSG00000128322 ENSG00000254709	IGLL1 IGLL5
						GO:0008037	0.00286559	30.7369	0.081834	2	136	cell recognition	ENSG00000128322 ENSG00000254709	IGLL1 IGLL5
						GO:0006959	0.00614468	20.6156	0.120946	2	201	humoral immune response	ENSG00000128322 ENSG00000254709	IGLL1 IGLL5
						GO:0050851	0.0065054	20.0049	0.124556	2	207	antigen receptor-mediated signaling pathway	ENSG00000128322 ENSG00000254709	IGLL1 IGLL5
						GO:0006909	0.00675118	19.6172	0.126963	2	211	phagocytosis	ENSG00000128322 ENSG00000254709	IGLL1 IGLL5
						GO:0002449	0.00687566	19.4289	0.128167	2	213	lymphocyte mediated immunity	ENSG00000128322 ENSG00000254709	IGLL1 IGLL5
						GO:0002460	0.0069383	19.3361	0.128768	2	214	adaptive immune response based on somatic recombination of immune receptors built from immunoglobulin superfamily domains	ENSG00000128322 ENSG00000254709	IGLL1 IGLL5
						GO:0042113	0.0073841	18.71	0.13298	2	221	B cell activation	ENSG00000128322 ENSG00000254709	IGLL1 IGLL5
						GO:0042742	0.00751383	18.5385	0.134184	2	223	defense response to bacterium	ENSG00000128322 ENSG00000254709	IGLL1 IGLL5
						GO:0051251	0.0102495	15.7202	0.157651	2	262	positive regulation of lymphocyte activation	ENSG00000128322 ENSG00000254709	IGLL1 IGLL5
						GO:0002696	0.0122859	14.2684	0.173296	2	288	positive regulation of leukocyte activation	ENSG00000128322 ENSG00000254709	IGLL1 IGLL5
						GO:0050867	0.0130294	13.8254	0.178711	2	297	positive regulation of cell activation	ENSG00000128322 ENSG00000254709	IGLL1 IGLL5
						GO:0002429	0.0151071	12.7665	0.193152	2	321	immune response-activating cell surface receptor signaling pathway	ENSG00000128322 ENSG00000254709	IGLL1 IGLL5
						GO:0002250	0.0171307	11.9267	0.20639	2	343	adaptive immune response	ENSG00000128322 ENSG00000254709	IGLL1 IGLL5
						GO:0002768	0.0180874	11.5798	0.212407	2	353	immune response-regulating cell surface receptor signaling pathway	ENSG00000128322 ENSG00000254709	IGLL1 IGLL5
						GO:0043170	0.0186221	7.82587	5.3511	9	8893	macromolecule metabolic process	ENSG00000128322 ENSG00000167394 ENSG00000213762 ENSG00000278032 ENSG00000163687 ENSG00000197852 ENSG00000169946 ENSG00000254709 ENSG00000160932 ENSG00000148572	IGLL1 ZNF668 ZNF134 LY6E DNASE1L3 FAM212B ZFPM2 IGLL5 NRBF2
						GO:0051249	0.0219278	10.4242	0.235273	2	391	regulation of lymphocyte activation	ENSG00000128322 ENSG00000254709	IGLL1 IGLL5
						GO:0002694	0.0285086	9.01842	0.270774	2	450	regulation of leukocyte activation	ENSG00000128322 ENSG00000254709	IGLL1 IGLL5
						GO:0098542	0.028981	8.93639	0.273181	2	454	defense response to other organism	ENSG00000128322 ENSG00000254709	IGLL1 IGLL5
						GO:0002757	0.0302966	8.71814	0.2798	2	465	immune response-activating signal transduction	ENSG00000128322 ENSG00000254709	IGLL1 IGLL5
						GO:0050865	0.0326259	8.36463	0.291233	2	484	regulation of cell activation	ENSG00000128322 ENSG00000254709	IGLL1 IGLL5
						GO:0002764	0.0343875	8.12147	0.299657	2	498	immune response-regulating signaling pathway	ENSG00000128322 ENSG00000254709	IGLL1 IGLL5
						GO:0009617	0.0350258	8.03792	0.302666	2	503	response to bacterium	ENSG00000128322 ENSG00000254709	IGLL1 IGLL5
						GO:0002253	0.0369694	7.797	0.311691	2	518	activation of immune response	ENSG00000128322 ENSG00000254709	IGLL1 IGLL5

## Sheet: Cluster4_7_S. Intestine1_fpkm
	Gene Cluster											Biological Process										Cellular Component											Molecular Function				KEGG Pathway
Gene stable ID	Gene description	Gene name	Human gene stable ID	Human gene name		GOBPID	Pvalue	OddsRatio	ExpCount	Count	Size	Term	input.in.GO.IDs	input.in.GO.external		GOCCID	Pvalue	OddsRatio	ExpCount	Count	Size	Term	input.in.GO.IDs	input.in.GO.external			GOMFID	Pvalue	OddsRatio	ExpCount	Count	Size	Term	input.in.GO.IDs	input.in.GO.external		Pathway	p.val	FDR q.val	Ensembl.ids	Entrez.ids	External.ids
ENSFCAG00000000610			ENSG00000158477	CD1A		GO:0002376	2.59268e-05	11.8654	2.07762	9	2656	immune system process	ENSG00000115594 ENSG00000151012 ENSG00000196092 ENSG00000158477 ENSG00000163221 ENSG00000095752 ENSG00000117322 ENSG00000112149 ENSG00000019169	IL1R1 SLC7A11 PAX5 CD1A S100A12 IL11 CR2 CD83 MARCO		GO:0000931	1.40571e-05	543.723	0.00593522	2	7	gamma-tubulin large complex	ENSG00000173272 ENSG00000152082	MZT2A MZT2B			GO:0070851	0.00455278	23.1994	0.102578	2	131	growth factor receptor binding	ENSG00000115594 ENSG00000095752	IL1R1 IL11		hsa04640 Hematopoietic cell lineage	2.21e-09	4.2e-08	ENSG00000115594, ENSG00000158477, ENSG00000095752, ENSG00000117322	1380, 3554, 3589, 909	IL1R1, CD1A, IL11, CR2
ENSFCAG00000001628	paired box 5 [Source:HGNC Symbol;Acc:HGNC:8619]	PAX5	ENSG00000196092	PAX5		GO:0006955	0.000199595	9.31125	1.45183	7	1856	immune response	ENSG00000115594 ENSG00000196092 ENSG00000158477 ENSG00000163221 ENSG00000117322 ENSG00000112149 ENSG00000019169	IL1R1 PAX5 CD1A S100A12 CR2 CD83 MARCO		GO:0008274	1.40571e-05	543.723	0.00593522	2	7	gamma-tubulin ring complex	ENSG00000173272 ENSG00000152082	MZT2A MZT2B													hsa04216 Ferroptosis	0.000254257	0.00483088	ENSG00000151012	23657	SLC7A11
ENSFCAG00000003767	solute carrier family 7 member 11 [Source:HGNC Symbol;Acc:HGNC:11059]	SLC7A11	ENSG00000151012	SLC7A11		GO:0006959	0.000455847	24.8606	0.15723	3	201	humoral immune response	ENSG00000196092 ENSG00000117322 ENSG00000112149	PAX5 CR2 CD83		GO:0000930	0.000113794	159.81	0.0161099	2	19	gamma-tubulin complex	ENSG00000173272 ENSG00000152082	MZT2A MZT2B													hsa05166 HTLV-I infection	0.00042498	0.00807461	ENSG00000115594, ENSG00000132522	2874, 3554	IL1R1, GPS2
ENSFCAG00000005638	interleukin 11 [Source:HGNC Symbol;Acc:HGNC:5966]	IL11	ENSG00000095752	IL11		GO:0030098	0.00167523	15.6673	0.246405	3	315	lymphocyte differentiation	ENSG00000095752 ENSG00000117322 ENSG00000112149	IL11 CR2 CD83		GO:0005887	0.0070996	5.25765	1.30575	5	1540	integral component of plasma membrane	ENSG00000115594 ENSG00000151012 ENSG00000158477 ENSG00000112149 ENSG00000019169	IL1R1 SLC7A11 CD1A CD83 MARCO													hsa04060 Cytokine-cytokine receptor interaction	0.000502105	0.00953999	ENSG00000115594, ENSG00000095752	3554, 3589	IL1R1, IL11
ENSFCAG00000009116	hemoglobin subunit mu [Source:HGNC Symbol;Acc:HGNC:4826]	HBM	ENSG00000206177	HBM		GO:0001775	0.00220301	7.38329	1.01769	5	1301	cell activation	ENSG00000151012 ENSG00000163221 ENSG00000095752 ENSG00000117322 ENSG00000112149	SLC7A11 S100A12 IL11 CR2 CD83		GO:0044450	0.00752382	17.5045	0.132271	2	156	microtubule organizing center part	ENSG00000173272 ENSG00000152082	MZT2A MZT2B													hsa04662 B cell receptor signaling pathway	0.000801455	0.0152276	ENSG00000117322	1380	CR2
ENSFCAG00000010589	complement C3d receptor 2 [Source:HGNC Symbol;Acc:HGNC:2336]	CR2	ENSG00000117322	CR2		GO:0002682	0.00239784	7.23174	1.03725	5	1326	regulation of immune system process	ENSG00000115594 ENSG00000158477 ENSG00000117322 ENSG00000112149 ENSG00000019169	IL1R1 CD1A CR2 CD83 MARCO		GO:0031226	0.00847678	5.0203	1.36171	5	1606	intrinsic component of plasma membrane	ENSG00000115594 ENSG00000151012 ENSG00000158477 ENSG00000112149 ENSG00000019169	IL1R1 SLC7A11 CD1A CD83 MARCO													hsa04610 Complement and coagulation cascades	0.000990949	0.018828	ENSG00000117322	1380	CR2
ENSFCAG00000010748			ENSG00000173272	MZT2A		GO:1990266	0.00242071	32.2835	0.0743125	2	95	neutrophil migration	ENSG00000115594 ENSG00000163221	IL1R1 S100A12		GO:0009986	0.0195164	6.10827	0.591826	3	698	cell surface	ENSG00000115594 ENSG00000151012 ENSG00000112149	IL1R1 SLC7A11 CD83													hsa05323 Rheumatoid arthritis	0.00128328	0.0243823	ENSG00000095752	3589	IL11
ENSFCAG00000012152	interleukin 1 receptor type 1 [Source:HGNC Symbol;Acc:HGNC:5993]	IL1R1	ENSG00000115594	IL1R1		GO:0050900	0.0032144	12.3763	0.309766	3	396	leukocyte migration	ENSG00000115594 ENSG00000151012 ENSG00000163221	IL1R1 SLC7A11 S100A12		GO:0005856	0.0212063	3.91238	1.70256	5	2008	cytoskeleton	ENSG00000173272 ENSG00000151012 ENSG00000152082 ENSG00000163221 ENSG00000183688 ENSG00000283979	MZT2A SLC7A11 MZT2B S100A12 RFLNB													hsa04064 NF-kappa B signaling pathway	0.00142822	0.0271362	ENSG00000115594	3554	IL1R1
ENSFCAG00000014026	macrophage receptor with collagenous structure [Source:HGNC Symbol;Acc:HGNC:6895]	MARCO	ENSG00000019169	MARCO		GO:0030183	0.00352261	26.5374	0.0899573	2	115	B cell differentiation	ENSG00000095752 ENSG00000117322	IL11 CR2		GO:0005819	0.0260177	8.97161	0.254367	2	300	spindle	ENSG00000173272 ENSG00000152082	MZT2A MZT2B													hsa05146 Amoebiasis	0.00145811	0.027704	ENSG00000115594	3554	IL1R1
ENSFCAG00000014062	S100 calcium binding protein A12 [Source:HGNC Symbol;Acc:HGNC:10489]	S100A12	ENSG00000163221	S100A12		GO:0097530	0.00370471	25.8464	0.092304	2	118	granulocyte migration	ENSG00000115594 ENSG00000163221	IL1R1 S100A12		GO:0043228	0.0298785	3.10301	3.30253	7	3895	non-membrane-bounded organelle	ENSG00000173272 ENSG00000090905 ENSG00000151012 ENSG00000152082 ENSG00000196092 ENSG00000163221 ENSG00000183688 ENSG00000283979	MZT2A TNRC6A SLC7A11 MZT2B PAX5 S100A12 RFLNB													hsa04750 Inflammatory mediator regulation of TRP channels	0.00148829	0.0282776	ENSG00000115594	3554	IL1R1
ENSFCAG00000022868			ENSG00000132522	GPS2		GO:0006952	0.0037799	6.45947	1.14989	5	1470	defense response	ENSG00000115594 ENSG00000163221 ENSG00000117322 ENSG00000112149 ENSG00000019169	IL1R1 S100A12 CR2 CD83 MARCO		GO:0043232	0.0298785	3.10301	3.30253	7	3895	intracellular non-membrane-bounded organelle	ENSG00000173272 ENSG00000090905 ENSG00000151012 ENSG00000152082 ENSG00000196092 ENSG00000163221 ENSG00000183688 ENSG00000283979	MZT2A TNRC6A SLC7A11 MZT2B PAX5 S100A12 RFLNB													hsa04659 Th17 cell differentiation	0.00180653	0.034324	ENSG00000115594	3554	IL1R1
ENSFCAG00000024215			ENSG00000158477	CD1A		GO:0002684	0.00442624	7.63044	0.718094	4	918	positive regulation of immune system process	ENSG00000115594 ENSG00000117322 ENSG00000112149 ENSG00000019169	IL1R1 CR2 CD83 MARCO																							hsa04380 Osteoclast differentiation	0.00257062	0.0488418	ENSG00000115594	3554	IL1R1
ENSFCAG00000024690						GO:0002521	0.0049889	10.53	0.362176	3	463	leukocyte differentiation	ENSG00000095752 ENSG00000117322 ENSG00000112149	IL11 CR2 CD83
ENSFCAG00000024757						GO:0097529	0.007196	18.2284	0.129851	2	166	myeloid leukocyte migration	ENSG00000115594 ENSG00000163221	IL1R1 S100A12
ENSFCAG00000025205	refilin B [Source:HGNC Symbol;Acc:HGNC:28705]	RFLNB	ENSG00000183688	RFLNB		GO:0045321	0.00980923	6.00136	0.898791	4	1149	leukocyte activation	ENSG00000163221 ENSG00000095752 ENSG00000117322 ENSG00000112149	S100A12 IL11 CR2 CD83
ENSFCAG00000025965						GO:0050896	0.0102656	5.60972	6.43938	11	8232	response to stimulus	ENSG00000115594 ENSG00000090905 ENSG00000151012 ENSG00000132522 ENSG00000196092 ENSG00000158477 ENSG00000163221 ENSG00000095752 ENSG00000117322 ENSG00000112149 ENSG00000019169	IL1R1 TNRC6A SLC7A11 GPS2 PAX5 CD1A S100A12 IL11 CR2 CD83 MARCO
ENSFCAG00000026732			ENSG00000090905	TNRC6A		GO:0048583	0.0107314	4.24951	2.80354	7	3584	regulation of response to stimulus	ENSG00000115594 ENSG00000132522 ENSG00000158477 ENSG00000163221 ENSG00000095752 ENSG00000117322 ENSG00000019169	IL1R1 GPS2 CD1A S100A12 IL11 CR2 MARCO
ENSFCAG00000027321						GO:0006950	0.0109701	4.2284	2.81449	7	3598	response to stress	ENSG00000115594 ENSG00000151012 ENSG00000132522 ENSG00000163221 ENSG00000117322 ENSG00000112149 ENSG00000019169	IL1R1 SLC7A11 GPS2 S100A12 CR2 CD83 MARCO
ENSFCAG00000027538						GO:0048705	0.0110025	14.5463	0.161923	2	207	skeletal system morphogenesis	ENSG00000196092 ENSG00000183688 ENSG00000283979	PAX5 RFLNB
ENSFCAG00000030960	CD83 molecule [Source:HGNC Symbol;Acc:HGNC:1703]	CD83	ENSG00000112149	CD83		GO:0046649	0.0111221	7.78734	0.484205	3	619	lymphocyte activation	ENSG00000095752 ENSG00000117322 ENSG00000112149	IL11 CR2 CD83
ENSFCAG00000031846			ENSG00000204422	AL662899.1		GO:0042113	0.0124679	13.6048	0.172874	2	221	B cell activation	ENSG00000095752 ENSG00000117322	IL11 CR2
						GO:0043408	0.0132903	7.27112	0.517059	3	661	regulation of MAPK cascade	ENSG00000132522 ENSG00000163221 ENSG00000095752	GPS2 S100A12 IL11
						GO:0048584	0.0136256	4.61679	1.55274	5	1985	positive regulation of response to stimulus	ENSG00000115594 ENSG00000163221 ENSG00000095752 ENSG00000117322 ENSG00000019169	IL1R1 S100A12 IL11 CR2 MARCO
						GO:0031347	0.0140078	7.12444	0.527228	3	674	regulation of defense response	ENSG00000115594 ENSG00000163221 ENSG00000019169	IL1R1 S100A12 MARCO
						GO:0080134	0.0151068	5.24157	1.01847	4	1302	regulation of response to stress	ENSG00000115594 ENSG00000132522 ENSG00000163221 ENSG00000019169	IL1R1 GPS2 S100A12 MARCO
						GO:0030097	0.016664	6.65782	0.562429	3	719	hemopoiesis	ENSG00000095752 ENSG00000117322 ENSG00000112149	IL11 CR2 CD83
						GO:0048534	0.0192521	6.28968	0.593718	3	759	hematopoietic or lymphoid organ development	ENSG00000095752 ENSG00000117322 ENSG00000112149	IL11 CR2 CD83
						GO:0050727	0.0201794	10.487	0.222938	2	285	regulation of inflammatory response	ENSG00000115594 ENSG00000163221	IL1R1 S100A12
						GO:0002520	0.0220568	5.95854	0.625008	3	799	immune system development	ENSG00000095752 ENSG00000117322 ENSG00000112149	IL11 CR2 CD83
						GO:0045087	0.0237682	5.78278	0.642999	3	822	innate immune response	ENSG00000163221 ENSG00000117322 ENSG00000019169	S100A12 CR2 MARCO
						GO:0043405	0.0257949	9.16578	0.254227	2	325	regulation of MAP kinase activity	ENSG00000132522 ENSG00000163221	GPS2 S100A12
						GO:0048513	0.0262612	3.55778	2.52663	6	3230	animal organ development	ENSG00000151012 ENSG00000196092 ENSG00000095752 ENSG00000117322 ENSG00000112149 ENSG00000183688 ENSG00000283979	SLC7A11 PAX5 IL11 CR2 CD83 RFLNB
						GO:0000165	0.0266735	5.51986	0.671942	3	859	MAPK cascade	ENSG00000132522 ENSG00000163221 ENSG00000095752	GPS2 S100A12 IL11
						GO:0032268	0.0267637	3.81226	1.83356	5	2344	regulation of cellular protein metabolic process	ENSG00000090905 ENSG00000132522 ENSG00000196092 ENSG00000163221 ENSG00000095752	TNRC6A GPS2 PAX5 S100A12 IL11
						GO:0050776	0.0280714	5.40653	0.68524	3	876	regulation of immune response	ENSG00000158477 ENSG00000117322 ENSG00000019169	CD1A CR2 MARCO
						GO:0002250	0.0285094	8.67235	0.268307	2	343	adaptive immune response	ENSG00000158477 ENSG00000117322	CD1A CR2
						GO:0023014	0.0296809	5.28498	0.700102	3	895	signal transduction by protein phosphorylation	ENSG00000132522 ENSG00000163221 ENSG00000095752	GPS2 S100A12 IL11
						GO:0031399	0.0337752	4.02043	1.29617	4	1657	regulation of protein modification process	ENSG00000132522 ENSG00000196092 ENSG00000163221 ENSG00000095752	GPS2 PAX5 S100A12 IL11
						GO:0051246	0.0356303	3.5001	1.97202	5	2521	regulation of protein metabolic process	ENSG00000090905 ENSG00000132522 ENSG00000196092 ENSG00000163221 ENSG00000095752	TNRC6A GPS2 PAX5 S100A12 IL11
						GO:0007165	0.0366691	3.15646	4.37583	8	5594	signal transduction	ENSG00000115594 ENSG00000090905 ENSG00000132522 ENSG00000163221 ENSG00000095752 ENSG00000117322 ENSG00000112149 ENSG00000019169	IL1R1 TNRC6A GPS2 S100A12 IL11 CR2 CD83 MARCO
						GO:0032269	0.0404824	4.64717	0.79006	3	1010	negative regulation of cellular protein metabolic process	ENSG00000090905 ENSG00000132522 ENSG00000196092	TNRC6A GPS2 PAX5
						GO:0031349	0.0408111	7.09354	0.326193	2	417	positive regulation of defense response	ENSG00000163221 ENSG00000019169	S100A12 MARCO
						GO:0051248	0.0471667	4.35589	0.839341	3	1073	negative regulation of protein metabolic process	ENSG00000090905 ENSG00000132522 ENSG00000196092	TNRC6A GPS2 PAX5
						GO:0065007	0.0489609	5.5911	8.87057	12	11340	biological regulation	ENSG00000115594 ENSG00000090905 ENSG00000151012 ENSG00000132522 ENSG00000196092 ENSG00000158477 ENSG00000163221 ENSG00000095752 ENSG00000117322 ENSG00000112149 ENSG00000019169 ENSG00000183688 ENSG00000283979	IL1R1 TNRC6A SLC7A11 GPS2 PAX5 CD1A S100A12 IL11 CR2 CD83 MARCO RFLNB
						GO:0002757	0.0497016	6.33929	0.36374	2	465	immune response-activating signal transduction	ENSG00000117322 ENSG00000019169	CR2 MARCO

## Sheet: Cluster7_5_Lung1_fpkm
	Gene Cluster											Biological Process																												Cellular Component
Gene stable ID	Gene description	Gene name	Human gene stable ID	Human gene name		GOBPID	Pvalue	OddsRatio	ExpCount	Count	Size	Term	input.in.GO.IDs	input.in.GO.external																				GOCCID	Pvalue	OddsRatio	ExpCount	Count	Size	Term	input.in.GO.IDs	input.in.GO.external
ENSFCAG00000000090	dendrin [Source:HGNC Symbol;Acc:HGNC:24458]	DDN	ENSG00000181418	DDN		GO:0007399	4.60941e-11	5.47427	9.35189	32	2189	nervous system development	ENSG00000234623 ENSG00000276495 ENSG00000204655 ENSG00000132692 ENSG00000121871 ENSG00000234096 ENSG00000172020 ENSG00000169862 ENSG00000133083 ENSG00000114948 ENSG00000124507 ENSG00000237834 ENSG00000230885 ENSG00000036530 ENSG00000232641 ENSG00000087250 ENSG00000149654 ENSG00000124772 ENSG00000281151 ENSG00000078725 ENSG00000034053 ENSG00000176406 ENSG00000131409 ENSG00000162670 ENSG00000058404…	MOG APBA2 BCAN SLITRK3 GAP43 CTNND2 DCLK1 ADAM23 PACSIN1 CYP46A1 MT3 CDH22 CPNE5 KCNQ2 BRINP1 RIMS2 LRRC4B BRINP3 CAMK2B WASF1 ADGRL3 CRMP1 SH3GL3 STMN2 NRCAM RAB3A CLSTN3 BRINP2 SLC1A2 PTPRZ1 CLDN11 NTM																				GO:0043005	2.41152e-15	10.0289	3.90769	26	947	neuron projection	ENSG00000157103 ENSG00000172020 ENSG00000169862 ENSG00000152910 ENSG00000124507 ENSG00000125510 ENSG00000181418 ENSG00000087250 ENSG00000277044 ENSG00000115194 ENSG00000124772 ENSG00000281151 ENSG00000078725 ENSG00000142235 ENSG00000131409 ENSG00000162670 ENSG00000058404 ENSG00000075043 ENSG00000150471 ENSG00000166862 ENSG00000008056 ENSG00000155511 ENSG00000104435 ENSG00000145934 ENSG00000091129…	SLC6A1 GAP43 CTNND2 CNTNAP4 PACSIN1 OPRL1 DDN MT3 SLC30A3 CPNE5 KCNQ2 BRINP1 LMTK3 LRRC4B BRINP3 CAMK2B ADGRL3 CACNG2 SYN1 GRIA1 STMN2 TENM2 NRCAM RAB3A BRINP2 SLC1A2
ENSFCAG00000000183	calsyntenin 3 [Source:HGNC Symbol;Acc:HGNC:18371]	CLSTN3	ENSG00000139182	CLSTN3		GO:0007268	2.85563e-09	8.06667	2.52915	16	592	chemical synaptic transmission	ENSG00000157103 ENSG00000276495 ENSG00000152910 ENSG00000187730 ENSG00000125510 ENSG00000277044 ENSG00000281151 ENSG00000034053 ENSG00000176406 ENSG00000078053 ENSG00000058404 ENSG00000075043 ENSG00000008056 ENSG00000155511 ENSG00000105649 ENSG00000139182 ENSG00000110436 ENSG00000022355 ENSG00000135744	SLC6A1 APBA2 CNTNAP4 GABRD OPRL1 KCNQ2 RIMS2 AMPH CAMK2B SYN1 GRIA1 RAB3A CLSTN3 SLC1A2 GABRA1 AGT																				GO:0097458	8.51057e-15	8.44825	5.38082	29	1304	neuron part	ENSG00000157103 ENSG00000276495 ENSG00000172020 ENSG00000169862 ENSG00000152910 ENSG00000124507 ENSG00000125510 ENSG00000181418 ENSG00000087250 ENSG00000277044 ENSG00000115194 ENSG00000124772 ENSG00000281151 ENSG00000078725 ENSG00000034053 ENSG00000142235 ENSG00000176406 ENSG00000131409 ENSG00000162670 ENSG00000078053 ENSG00000058404 ENSG00000075043 ENSG00000150471 ENSG00000166862 ENSG00000008056…	SLC6A1 APBA2 GAP43 CTNND2 CNTNAP4 PACSIN1 OPRL1 DDN MT3 SLC30A3 CPNE5 KCNQ2 BRINP1 LMTK3 RIMS2 LRRC4B BRINP3 AMPH CAMK2B ADGRL3 CACNG2 SYN1 GRIA1 STMN2 TENM2 NRCAM RAB3A BRINP2 SLC1A2
ENSFCAG00000000301	Rho guanine nucleotide exchange factor 4 [Source:HGNC Symbol;Acc:HGNC:684]	ARHGEF4	ENSG00000136002	ARHGEF4		GO:0098916	2.85563e-09	8.06667	2.52915	16	592	anterograde trans-synaptic signaling	ENSG00000157103 ENSG00000276495 ENSG00000152910 ENSG00000187730 ENSG00000125510 ENSG00000277044 ENSG00000281151 ENSG00000034053 ENSG00000176406 ENSG00000078053 ENSG00000058404 ENSG00000075043 ENSG00000008056 ENSG00000155511 ENSG00000105649 ENSG00000139182 ENSG00000110436 ENSG00000022355 ENSG00000135744	SLC6A1 APBA2 CNTNAP4 GABRD OPRL1 KCNQ2 RIMS2 AMPH CAMK2B SYN1 GRIA1 RAB3A CLSTN3 SLC1A2 GABRA1 AGT																				GO:0045202	7.10639e-14	9.86392	3.33412	23	808	synapse	ENSG00000276495 ENSG00000172020 ENSG00000152910 ENSG00000133083 ENSG00000124507 ENSG00000187730 ENSG00000181418 ENSG00000087250 ENSG00000115194 ENSG00000034053 ENSG00000176406 ENSG00000131409 ENSG00000105088 ENSG00000078053 ENSG00000112290 ENSG00000166862 ENSG00000008056 ENSG00000155511 ENSG00000145934 ENSG00000091129 ENSG00000105649 ENSG00000139182 ENSG00000157782 ENSG00000022355	APBA2 GAP43 CNTNAP4 DCLK1 PACSIN1 GABRD DDN MT3 SLC30A3 RIMS2 LRRC4B OLFM2 AMPH WASF1 CACNG2 SYN1 GRIA1 TENM2 NRCAM RAB3A CLSTN3 CABP1 GABRA1
ENSFCAG00000001089	copine 5 [Source:HGNC Symbol;Acc:HGNC:2318]	CPNE5	ENSG00000124772	CPNE5		GO:0099536	2.99678e-09	8.03775	2.5377	16	594	synaptic signaling	ENSG00000157103 ENSG00000276495 ENSG00000152910 ENSG00000187730 ENSG00000125510 ENSG00000277044 ENSG00000281151 ENSG00000034053 ENSG00000176406 ENSG00000078053 ENSG00000058404 ENSG00000075043 ENSG00000008056 ENSG00000155511 ENSG00000105649 ENSG00000139182 ENSG00000110436 ENSG00000022355 ENSG00000135744	SLC6A1 APBA2 CNTNAP4 GABRD OPRL1 KCNQ2 RIMS2 AMPH CAMK2B SYN1 GRIA1 RAB3A CLSTN3 SLC1A2 GABRA1 AGT																				GO:0044456	1.90486e-13	10.5087	2.77706	21	673	synapse part	ENSG00000276495 ENSG00000172020 ENSG00000152910 ENSG00000133083 ENSG00000124507 ENSG00000187730 ENSG00000181418 ENSG00000087250 ENSG00000115194 ENSG00000034053 ENSG00000176406 ENSG00000131409 ENSG00000105088 ENSG00000078053 ENSG00000166862 ENSG00000008056 ENSG00000155511 ENSG00000145934 ENSG00000105649 ENSG00000139182 ENSG00000157782 ENSG00000022355	APBA2 GAP43 CNTNAP4 DCLK1 PACSIN1 GABRD DDN MT3 SLC30A3 RIMS2 LRRC4B OLFM2 AMPH CACNG2 SYN1 GRIA1 TENM2 RAB3A CLSTN3 CABP1 GABRA1
ENSFCAG00000001187	opioid related nociceptin receptor 1 [Source:HGNC Symbol;Acc:HGNC:8155]	OPRL1	ENSG00000125510	OPRL1		GO:0099537	2.99678e-09	8.03775	2.5377	16	594	trans-synaptic signaling	ENSG00000157103 ENSG00000276495 ENSG00000152910 ENSG00000187730 ENSG00000125510 ENSG00000277044 ENSG00000281151 ENSG00000034053 ENSG00000176406 ENSG00000078053 ENSG00000058404 ENSG00000075043 ENSG00000008056 ENSG00000155511 ENSG00000105649 ENSG00000139182 ENSG00000110436 ENSG00000022355 ENSG00000135744	SLC6A1 APBA2 CNTNAP4 GABRD OPRL1 KCNQ2 RIMS2 AMPH CAMK2B SYN1 GRIA1 RAB3A CLSTN3 SLC1A2 GABRA1 AGT																				GO:0120025	9.93979e-12	6.19561	7.10977	29	1723	plasma membrane bounded cell projection	ENSG00000157103 ENSG00000275650 ENSG00000172020 ENSG00000169862 ENSG00000152910 ENSG00000124507 ENSG00000125510 ENSG00000181418 ENSG00000087250 ENSG00000277044 ENSG00000115194 ENSG00000124772 ENSG00000276887 ENSG00000281151 ENSG00000078725 ENSG00000136002 ENSG00000142235 ENSG00000276537 ENSG00000131409 ENSG00000162670 ENSG00000058404 ENSG00000112290 ENSG00000075043 ENSG00000150471 ENSG00000167614…	SLC6A1 TTYH1 GAP43 CTNND2 CNTNAP4 PACSIN1 OPRL1 DDN MT3 SLC30A3 CPNE5 KCNQ2 BRINP1 ARHGEF4 LMTK3 LRRC4B BRINP3 CAMK2B WASF1 ADGRL3 CACNG2 SYN1 GRIA1 STMN2 TENM2 NRCAM RAB3A BRINP2 SLC1A2
ENSFCAG00000001256	SH3 domain containing GRB2 like 3, endophilin A3 [Source:HGNC Symbol;Acc:HGNC:10832]	SH3GL3	ENSG00000140600	SH3GL3		GO:0051962	5.05487e-08	8.24398	1.92677	13	451	positive regulation of nervous system development	ENSG00000121871 ENSG00000124507 ENSG00000124772 ENSG00000078725 ENSG00000176406 ENSG00000131409 ENSG00000162670 ENSG00000058404 ENSG00000150471 ENSG00000104435 ENSG00000091129 ENSG00000139182 ENSG00000198797	SLITRK3 PACSIN1 CPNE5 BRINP1 RIMS2 LRRC4B BRINP3 CAMK2B ADGRL3 STMN2 NRCAM CLSTN3 BRINP2																				GO:0042995	4.41481e-11	5.78478	7.55542	29	1831	cell projection	ENSG00000157103 ENSG00000275650 ENSG00000172020 ENSG00000169862 ENSG00000152910 ENSG00000124507 ENSG00000125510 ENSG00000181418 ENSG00000087250 ENSG00000277044 ENSG00000115194 ENSG00000124772 ENSG00000276887 ENSG00000281151 ENSG00000078725 ENSG00000136002 ENSG00000142235 ENSG00000276537 ENSG00000131409 ENSG00000162670 ENSG00000058404 ENSG00000112290 ENSG00000075043 ENSG00000150471 ENSG00000167614…	SLC6A1 TTYH1 GAP43 CTNND2 CNTNAP4 PACSIN1 OPRL1 DDN MT3 SLC30A3 CPNE5 KCNQ2 BRINP1 ARHGEF4 LMTK3 LRRC4B BRINP3 CAMK2B WASF1 ADGRL3 CACNG2 SYN1 GRIA1 STMN2 TENM2 NRCAM RAB3A BRINP2 SLC1A2
ENSFCAG00000001352	cytochrome P450 family 46 subfamily A member 1 [Source:HGNC Symbol;Acc:HGNC:2641]	CYP46A1	ENSG00000036530	CYP46A1		GO:0051960	8.19571e-08	6.2498	3.21271	16	752	regulation of nervous system development	ENSG00000121871 ENSG00000124507 ENSG00000087250 ENSG00000124772 ENSG00000078725 ENSG00000176406 ENSG00000131409 ENSG00000162670 ENSG00000058404 ENSG00000150471 ENSG00000072832 ENSG00000104435 ENSG00000091129 ENSG00000139182 ENSG00000198797 ENSG00000106278	SLITRK3 PACSIN1 MT3 CPNE5 BRINP1 RIMS2 LRRC4B BRINP3 CAMK2B ADGRL3 CRMP1 STMN2 NRCAM CLSTN3 BRINP2 PTPRZ1																				GO:0044459	1.90845e-10	5.00059	10.4315	33	2528	plasma membrane part	ENSG00000157103 ENSG00000099822 ENSG00000162706 ENSG00000275650 ENSG00000172020 ENSG00000152910 ENSG00000133083 ENSG00000114948 ENSG00000124507 ENSG00000187730 ENSG00000125510 ENSG00000181418 ENSG00000221946 ENSG00000277044 ENSG00000115194 ENSG00000276887 ENSG00000281151 ENSG00000136002 ENSG00000176406 ENSG00000276537 ENSG00000131409 ENSG00000105088 ENSG00000078053 ENSG00000130226 ENSG00000075043…	SLC6A1 HCN2 CADM3 TTYH1 GAP43 CNTNAP4 DCLK1 ADAM23 PACSIN1 GABRD OPRL1 DDN FXYD7 SLC30A3 KCNQ2 ARHGEF4 RIMS2 LRRC4B OLFM2 AMPH DPP6 ADGRL3 CACNG2 GRIA1 MMP17 TENM2 NRCAM CLSTN3 SLC1A2 PTPRZ1 CABP1 FADS2 GABRA1
ENSFCAG00000002451	breast carcinoma amplified sequence 1 [Source:HGNC Symbol;Acc:HGNC:974]	BCAS1	ENSG00000064787	BCAS1		GO:0048812	1.03427e-07	7.07767	2.43089	14	569	neuron projection morphogenesis	ENSG00000121871 ENSG00000172020 ENSG00000169862 ENSG00000133083 ENSG00000124507 ENSG00000087250 ENSG00000124772 ENSG00000176406 ENSG00000058404 ENSG00000112290 ENSG00000072832 ENSG00000091129 ENSG00000105649 ENSG00000106278	SLITRK3 GAP43 CTNND2 DCLK1 PACSIN1 MT3 CPNE5 RIMS2 CAMK2B WASF1 CRMP1 NRCAM RAB3A PTPRZ1																				GO:0097060	2.17679e-09	12.3153	1.19253	12	289	synaptic membrane	ENSG00000152910 ENSG00000187730 ENSG00000181418 ENSG00000176406 ENSG00000131409 ENSG00000105088 ENSG00000166862 ENSG00000155511 ENSG00000145934 ENSG00000139182 ENSG00000157782 ENSG00000022355	CNTNAP4 GABRD DDN RIMS2 LRRC4B OLFM2 CACNG2 GRIA1 TENM2 CLSTN3 CABP1 GABRA1
ENSFCAG00000002479	RAB3A, member RAS oncogene family [Source:HGNC Symbol;Acc:HGNC:9777]	RAB3A	ENSG00000105649	RAB3A		GO:0048858	1.4232e-07	6.88495	2.49498	14	584	cell projection morphogenesis	ENSG00000121871 ENSG00000172020 ENSG00000169862 ENSG00000133083 ENSG00000124507 ENSG00000087250 ENSG00000124772 ENSG00000176406 ENSG00000058404 ENSG00000112290 ENSG00000072832 ENSG00000091129 ENSG00000105649 ENSG00000106278	SLITRK3 GAP43 CTNND2 DCLK1 PACSIN1 MT3 CPNE5 RIMS2 CAMK2B WASF1 CRMP1 NRCAM RAB3A PTPRZ1																				GO:0030424	5.31696e-09	10.0447	1.58866	13	385	axon	ENSG00000157103 ENSG00000172020 ENSG00000087250 ENSG00000281151 ENSG00000142235 ENSG00000131409 ENSG00000075043 ENSG00000150471 ENSG00000008056 ENSG00000155511 ENSG00000104435 ENSG00000091129 ENSG00000105649 ENSG00000110436	SLC6A1 GAP43 MT3 KCNQ2 LMTK3 LRRC4B ADGRL3 SYN1 GRIA1 STMN2 NRCAM RAB3A SLC1A2
ENSFCAG00000002522			ENSG00000169862	CTNND2		GO:0032990	2.10372e-07	6.65493	2.57615	14	603	cell part morphogenesis	ENSG00000121871 ENSG00000172020 ENSG00000169862 ENSG00000133083 ENSG00000124507 ENSG00000087250 ENSG00000124772 ENSG00000176406 ENSG00000058404 ENSG00000112290 ENSG00000072832 ENSG00000091129 ENSG00000105649 ENSG00000106278	SLITRK3 GAP43 CTNND2 DCLK1 PACSIN1 MT3 CPNE5 RIMS2 CAMK2B WASF1 CRMP1 NRCAM RAB3A PTPRZ1																				GO:0030054	4.14436e-08	5.31468	4.90215	20	1188	cell junction	ENSG00000162706 ENSG00000172020 ENSG00000169862 ENSG00000152910 ENSG00000124507 ENSG00000187730 ENSG00000115194 ENSG00000176406 ENSG00000131409 ENSG00000105088 ENSG00000078053 ENSG00000112290 ENSG00000150471 ENSG00000166862 ENSG00000008056 ENSG00000155511 ENSG00000145934 ENSG00000157782 ENSG00000013297 ENSG00000022355	CADM3 GAP43 CTNND2 CNTNAP4 PACSIN1 GABRD SLC30A3 RIMS2 LRRC4B OLFM2 AMPH WASF1 ADGRL3 CACNG2 SYN1 GRIA1 TENM2 CABP1 CLDN11 GABRA1
ENSFCAG00000003052	RUN domain containing 3A [Source:HGNC Symbol;Acc:HGNC:16984]	RUNDC3A	ENSG00000108309	RUNDC3A		GO:0048699	5.05826e-07	4.51292	5.73759	20	1343	generation of neurons	ENSG00000121871 ENSG00000172020 ENSG00000169862 ENSG00000133083 ENSG00000124507 ENSG00000087250 ENSG00000124772 ENSG00000078725 ENSG00000176406 ENSG00000162670 ENSG00000058404 ENSG00000112290 ENSG00000150471 ENSG00000072832 ENSG00000104435 ENSG00000091129 ENSG00000105649 ENSG00000198797 ENSG00000106278 ENSG00000182667	SLITRK3 GAP43 CTNND2 DCLK1 PACSIN1 MT3 CPNE5 BRINP1 RIMS2 BRINP3 CAMK2B WASF1 ADGRL3 CRMP1 STMN2 NRCAM RAB3A BRINP2 PTPRZ1 NTM																				GO:0005886	5.83158e-08	3.60809	20.8465	43	5052	plasma membrane	ENSG00000157103 ENSG00000234623 ENSG00000099822 ENSG00000276495 ENSG00000162706 ENSG00000204655 ENSG00000234096 ENSG00000275650 ENSG00000172020 ENSG00000152910 ENSG00000133083 ENSG00000114948 ENSG00000124507 ENSG00000237834 ENSG00000230885 ENSG00000187730 ENSG00000125510 ENSG00000232641 ENSG00000181418 ENSG00000087250 ENSG00000221946 ENSG00000149654 ENSG00000277044 ENSG00000115194 ENSG00000276887…	SLC6A1 MOG HCN2 APBA2 CADM3 TTYH1 GAP43 CNTNAP4 DCLK1 ADAM23 PACSIN1 GABRD OPRL1 DDN MT3 FXYD7 CDH22 SLC30A3 KCNQ2 RUNDC3A ARHGEF4 RIMS2 LRRC4B OLFM2 AMPH CAMK2B DPP6 ADGRL3 CACNG2 SNAP91 GRIA1 MMP17 TENM2 NRCAM RAB3A CLSTN3 SLC1A2 PTPRZ1 CABP1 FADS2 CLDN11 GABRA1 NTM
ENSFCAG00000003529	amphiphysin [Source:HGNC Symbol;Acc:HGNC:471]	AMPH	ENSG00000078053	AMPH		GO:0030182	5.49176e-07	4.6607	5.22065	19	1222	neuron differentiation	ENSG00000121871 ENSG00000172020 ENSG00000169862 ENSG00000133083 ENSG00000124507 ENSG00000087250 ENSG00000124772 ENSG00000078725 ENSG00000176406 ENSG00000162670 ENSG00000058404 ENSG00000112290 ENSG00000072832 ENSG00000104435 ENSG00000091129 ENSG00000105649 ENSG00000198797 ENSG00000106278 ENSG00000182667	SLITRK3 GAP43 CTNND2 DCLK1 PACSIN1 MT3 CPNE5 BRINP1 RIMS2 BRINP3 CAMK2B WASF1 CRMP1 STMN2 NRCAM RAB3A BRINP2 PTPRZ1 NTM																				GO:0044425	9.40327e-08	3.58217	26.5946	49	6445	membrane part	ENSG00000157103 ENSG00000234623 ENSG00000099822 ENSG00000162706 ENSG00000204655 ENSG00000132692 ENSG00000121871 ENSG00000234096 ENSG00000275650 ENSG00000172020 ENSG00000152910 ENSG00000133083 ENSG00000197977 ENSG00000114948 ENSG00000124507 ENSG00000237834 ENSG00000230885 ENSG00000036530 ENSG00000187730 ENSG00000125510 ENSG00000232641 ENSG00000181418 ENSG00000221946 ENSG00000171004 ENSG00000149654…	SLC6A1 MOG HCN2 CADM3 BCAN SLITRK3 TTYH1 GAP43 CNTNAP4 DCLK1 ELOVL2 ADAM23 PACSIN1 CYP46A1 GABRD OPRL1 DDN FXYD7 HS6ST2 CDH22 SLC30A3 KCNQ2 ARHGEF4 LMTK3 RIMS2 LRRC4B OLFM2 AMPH CAMK2B DPP6 ADGRL3 HS3ST2 CACNG2 SYN1 SNAP91 GRIA1 MMP17 TMEM132B TENM2 NRCAM RAB3A CLSTN3 SLC1A2 PTPRZ1 CABP1 FADS2 CLDN11 GABRA1 NTM
ENSFCAG00000003615			ENSG00000171004	HS6ST2		GO:0050808	1.02126e-06	9.94782	1.05524	9	247	synapse organization	ENSG00000121871 ENSG00000169862 ENSG00000131409 ENSG00000058404 ENSG00000150471 ENSG00000166862 ENSG00000091129 ENSG00000105649 ENSG00000139182	SLITRK3 CTNND2 LRRC4B CAMK2B ADGRL3 CACNG2 NRCAM RAB3A CLSTN3																				GO:0071944	1.075e-07	3.51038	21.255	43	5151	cell periphery	ENSG00000157103 ENSG00000234623 ENSG00000099822 ENSG00000276495 ENSG00000162706 ENSG00000204655 ENSG00000234096 ENSG00000275650 ENSG00000172020 ENSG00000152910 ENSG00000133083 ENSG00000114948 ENSG00000124507 ENSG00000237834 ENSG00000230885 ENSG00000187730 ENSG00000125510 ENSG00000232641 ENSG00000181418 ENSG00000087250 ENSG00000221946 ENSG00000149654 ENSG00000277044 ENSG00000115194 ENSG00000276887…	SLC6A1 MOG HCN2 APBA2 CADM3 TTYH1 GAP43 CNTNAP4 DCLK1 ADAM23 PACSIN1 GABRD OPRL1 DDN MT3 FXYD7 CDH22 SLC30A3 KCNQ2 RUNDC3A ARHGEF4 RIMS2 LRRC4B OLFM2 AMPH CAMK2B DPP6 ADGRL3 CACNG2 SNAP91 GRIA1 MMP17 TENM2 NRCAM RAB3A CLSTN3 SLC1A2 PTPRZ1 CABP1 FADS2 CLDN11 GABRA1 NTM
ENSFCAG00000004077	collapsin response mediator protein 1 [Source:HGNC Symbol;Acc:HGNC:2365]	CRMP1	ENSG00000072832	CRMP1		GO:0022008	1.51917e-06	4.17785	6.15199	20	1440	neurogenesis	ENSG00000121871 ENSG00000172020 ENSG00000169862 ENSG00000133083 ENSG00000124507 ENSG00000087250 ENSG00000124772 ENSG00000078725 ENSG00000176406 ENSG00000162670 ENSG00000058404 ENSG00000112290 ENSG00000150471 ENSG00000072832 ENSG00000104435 ENSG00000091129 ENSG00000105649 ENSG00000198797 ENSG00000106278 ENSG00000182667	SLITRK3 GAP43 CTNND2 DCLK1 PACSIN1 MT3 CPNE5 BRINP1 RIMS2 BRINP3 CAMK2B WASF1 ADGRL3 CRMP1 STMN2 NRCAM RAB3A BRINP2 PTPRZ1 NTM																				GO:0098793	1.46571e-07	9.26601	1.41123	11	342	presynapse	ENSG00000276495 ENSG00000152910 ENSG00000124507 ENSG00000087250 ENSG00000115194 ENSG00000034053 ENSG00000176406 ENSG00000131409 ENSG00000078053 ENSG00000008056 ENSG00000155511 ENSG00000105649	APBA2 CNTNAP4 PACSIN1 MT3 SLC30A3 RIMS2 LRRC4B AMPH SYN1 GRIA1 RAB3A
ENSFCAG00000004159	doublecortin like kinase 1 [Source:HGNC Symbol;Acc:HGNC:2700]	DCLK1	ENSG00000133083	DCLK1		GO:0031175	1.65586e-06	5.19762	3.52885	15	826	neuron projection development	ENSG00000121871 ENSG00000172020 ENSG00000169862 ENSG00000133083 ENSG00000124507 ENSG00000087250 ENSG00000124772 ENSG00000176406 ENSG00000058404 ENSG00000112290 ENSG00000072832 ENSG00000104435 ENSG00000091129 ENSG00000105649 ENSG00000106278	SLITRK3 GAP43 CTNND2 DCLK1 PACSIN1 MT3 CPNE5 RIMS2 CAMK2B WASF1 CRMP1 STMN2 NRCAM RAB3A PTPRZ1																				GO:0098590	2.28191e-07	5.42882	3.92007	17	950	plasma membrane region	ENSG00000275650 ENSG00000172020 ENSG00000152910 ENSG00000124507 ENSG00000187730 ENSG00000181418 ENSG00000276887 ENSG00000136002 ENSG00000176406 ENSG00000276537 ENSG00000131409 ENSG00000105088 ENSG00000167614 ENSG00000166862 ENSG00000155511 ENSG00000145934 ENSG00000139182 ENSG00000110436 ENSG00000157782 ENSG00000022355	TTYH1 GAP43 CNTNAP4 PACSIN1 GABRD DDN ARHGEF4 RIMS2 LRRC4B OLFM2 CACNG2 GRIA1 TENM2 CLSTN3 SLC1A2 CABP1 GABRA1
ENSFCAG00000004319	neuromodulin [Source:RefSeq peptide;Acc:NP_001009303]	GAP43	ENSG00000172020	GAP43		GO:0048666	2.4948e-06	4.74989	4.14832	16	971	neuron development	ENSG00000121871 ENSG00000172020 ENSG00000169862 ENSG00000133083 ENSG00000124507 ENSG00000087250 ENSG00000124772 ENSG00000176406 ENSG00000058404 ENSG00000112290 ENSG00000072832 ENSG00000104435 ENSG00000091129 ENSG00000105649 ENSG00000106278 ENSG00000182667	SLITRK3 GAP43 CTNND2 DCLK1 PACSIN1 MT3 CPNE5 RIMS2 CAMK2B WASF1 CRMP1 STMN2 NRCAM RAB3A PTPRZ1 NTM																				GO:0005887	6.1747e-07	4.28013	6.35464	21	1540	integral component of plasma membrane	ENSG00000157103 ENSG00000099822 ENSG00000162706 ENSG00000133083 ENSG00000114948 ENSG00000187730 ENSG00000125510 ENSG00000221946 ENSG00000277044 ENSG00000115194 ENSG00000281151 ENSG00000105088 ENSG00000130226 ENSG00000075043 ENSG00000150471 ENSG00000166862 ENSG00000155511 ENSG00000198598 ENSG00000145934 ENSG00000091129 ENSG00000106278 ENSG00000134824 ENSG00000022355 ENSG00000282974	SLC6A1 HCN2 CADM3 DCLK1 ADAM23 GABRD OPRL1 FXYD7 SLC30A3 KCNQ2 OLFM2 DPP6 ADGRL3 CACNG2 GRIA1 MMP17 TENM2 NRCAM PTPRZ1 FADS2 GABRA1
ENSFCAG00000004345	solute carrier family 6 member 1 [Source:HGNC Symbol;Acc:HGNC:11042]	SLC6A1	ENSG00000157103	SLC6A1		GO:0007610	4.19819e-06	5.90495	2.40526	12	563	behavior	ENSG00000157103 ENSG00000276495 ENSG00000152910 ENSG00000125510 ENSG00000277044 ENSG00000078725 ENSG00000034053 ENSG00000105088 ENSG00000150471 ENSG00000155511 ENSG00000198598 ENSG00000110436 ENSG00000106278 ENSG00000135744	SLC6A1 APBA2 CNTNAP4 OPRL1 BRINP1 OLFM2 ADGRL3 GRIA1 MMP17 SLC1A2 PTPRZ1 AGT																				GO:0098794	7.86806e-07	7.75602	1.67119	11	405	postsynapse	ENSG00000172020 ENSG00000133083 ENSG00000187730 ENSG00000087250 ENSG00000166862 ENSG00000008056 ENSG00000155511 ENSG00000145934 ENSG00000139182 ENSG00000157782 ENSG00000022355	GAP43 DCLK1 GABRD MT3 CACNG2 SYN1 GRIA1 TENM2 CLSTN3 CABP1 GABRA1
ENSFCAG00000004480	neuronal cell adhesion molecule [Source:HGNC Symbol;Acc:HGNC:7994]	NRCAM	ENSG00000091129	NRCAM		GO:0050804	4.64671e-06	8.19556	1.26885	9	297	modulation of synaptic transmission	ENSG00000157103 ENSG00000152910 ENSG00000176406 ENSG00000058404 ENSG00000008056 ENSG00000155511 ENSG00000105649 ENSG00000139182 ENSG00000135744	SLC6A1 CNTNAP4 RIMS2 CAMK2B SYN1 GRIA1 RAB3A CLSTN3 AGT																				GO:0031226	1.22717e-06	4.08509	6.62699	21	1606	intrinsic component of plasma membrane	ENSG00000157103 ENSG00000099822 ENSG00000162706 ENSG00000133083 ENSG00000114948 ENSG00000187730 ENSG00000125510 ENSG00000221946 ENSG00000277044 ENSG00000115194 ENSG00000281151 ENSG00000105088 ENSG00000130226 ENSG00000075043 ENSG00000150471 ENSG00000166862 ENSG00000155511 ENSG00000198598 ENSG00000145934 ENSG00000091129 ENSG00000106278 ENSG00000134824 ENSG00000022355 ENSG00000282974	SLC6A1 HCN2 CADM3 DCLK1 ADAM23 GABRD OPRL1 FXYD7 SLC30A3 KCNQ2 OLFM2 DPP6 ADGRL3 CACNG2 GRIA1 MMP17 TENM2 NRCAM PTPRZ1 FADS2 GABRA1
ENSFCAG00000005223	glutamate ionotropic receptor AMPA type subunit 1 [Source:HGNC Symbol;Acc:HGNC:4571]	GRIA1	ENSG00000155511	GRIA1		GO:0045666	7.67074e-06	7.67936	1.35002	9	316	positive regulation of neuron differentiation	ENSG00000124507 ENSG00000124772 ENSG00000078725 ENSG00000176406 ENSG00000162670 ENSG00000058404 ENSG00000104435 ENSG00000091129 ENSG00000198797	PACSIN1 CPNE5 BRINP1 RIMS2 BRINP3 CAMK2B STMN2 NRCAM BRINP2																				GO:0099572	1.48423e-06	11.3498	0.812899	8	197	postsynaptic specialization	ENSG00000172020 ENSG00000133083 ENSG00000087250 ENSG00000166862 ENSG00000008056 ENSG00000155511 ENSG00000139182 ENSG00000157782	GAP43 DCLK1 MT3 CACNG2 SYN1 GRIA1 CLSTN3 CABP1
ENSFCAG00000005890	glutamate transporter GLT1 [Source:RefSeq peptide;Acc:NP_001009334]	SLC1A2	ENSG00000110436	SLC1A2		GO:0030030	8.29011e-06	3.94724	5.67778	18	1329	cell projection organization	ENSG00000121871 ENSG00000275650 ENSG00000172020 ENSG00000169862 ENSG00000133083 ENSG00000124507 ENSG00000087250 ENSG00000124772 ENSG00000276887 ENSG00000136002 ENSG00000176406 ENSG00000276537 ENSG00000058404 ENSG00000112290 ENSG00000072832 ENSG00000167614 ENSG00000104435 ENSG00000145934 ENSG00000091129 ENSG00000105649 ENSG00000106278	SLITRK3 TTYH1 GAP43 CTNND2 DCLK1 PACSIN1 MT3 CPNE5 ARHGEF4 RIMS2 CAMK2B WASF1 CRMP1 STMN2 TENM2 NRCAM RAB3A PTPRZ1																				GO:0034702	2.25997e-06	8.96795	1.15952	9	281	ion channel complex	ENSG00000099822 ENSG00000275650 ENSG00000187730 ENSG00000276887 ENSG00000281151 ENSG00000276537 ENSG00000105088 ENSG00000130226 ENSG00000075043 ENSG00000167614 ENSG00000166862 ENSG00000155511 ENSG00000022355 ENSG00000282974	HCN2 TTYH1 GABRD KCNQ2 OLFM2 DPP6 CACNG2 GRIA1 GABRA1
ENSFCAG00000006207	gamma-aminobutyric acid type A receptor delta subunit [Source:HGNC Symbol;Acc:HGNC:4084]	GABRD	ENSG00000187730	GABRD		GO:0048588	1.37871e-05	10.0588	0.79036	7	185	developmental cell growth	ENSG00000133083 ENSG00000087250 ENSG00000124772 ENSG00000176406 ENSG00000112290 ENSG00000091129 ENSG00000135744	DCLK1 MT3 CPNE5 RIMS2 WASF1 NRCAM AGT																				GO:0008021	2.33295e-06	13.3369	0.602453	7	146	synaptic vesicle	ENSG00000276495 ENSG00000087250 ENSG00000115194 ENSG00000034053 ENSG00000078053 ENSG00000008056 ENSG00000155511 ENSG00000105649	APBA2 MT3 SLC30A3 AMPH SYN1 GRIA1 RAB3A
ENSFCAG00000006557	brevican [Source:HGNC Symbol;Acc:HGNC:23059]	BCAN	ENSG00000132692	BCAN		GO:0045664	1.80513e-05	5.5086	2.32409	11	544	regulation of neuron differentiation	ENSG00000124507 ENSG00000087250 ENSG00000124772 ENSG00000078725 ENSG00000176406 ENSG00000162670 ENSG00000058404 ENSG00000072832 ENSG00000104435 ENSG00000091129 ENSG00000198797	PACSIN1 MT3 CPNE5 BRINP1 RIMS2 BRINP3 CAMK2B CRMP1 STMN2 NRCAM BRINP2																				GO:0036477	2.43232e-06	5.72918	2.70279	13	655	somatodendritic compartment	ENSG00000169862 ENSG00000152910 ENSG00000181418 ENSG00000087250 ENSG00000124772 ENSG00000078725 ENSG00000142235 ENSG00000162670 ENSG00000008056 ENSG00000155511 ENSG00000104435 ENSG00000145934 ENSG00000198797	CTNND2 CNTNAP4 DDN MT3 CPNE5 BRINP1 LMTK3 BRINP3 SYN1 GRIA1 STMN2 TENM2 BRINP2
ENSFCAG00000007084	teneurin transmembrane protein 2 [Source:HGNC Symbol;Acc:HGNC:29943]	TENM2	ENSG00000145934	TENM2		GO:0000902	2.17524e-05	4.35735	3.83218	14	897	cell morphogenesis	ENSG00000121871 ENSG00000172020 ENSG00000169862 ENSG00000133083 ENSG00000124507 ENSG00000087250 ENSG00000124772 ENSG00000176406 ENSG00000058404 ENSG00000112290 ENSG00000072832 ENSG00000091129 ENSG00000105649 ENSG00000106278	SLITRK3 GAP43 CTNND2 DCLK1 PACSIN1 MT3 CPNE5 RIMS2 CAMK2B WASF1 CRMP1 NRCAM RAB3A PTPRZ1																				GO:0070382	4.28575e-06	12.1069	0.660223	7	160	exocytic vesicle	ENSG00000276495 ENSG00000087250 ENSG00000115194 ENSG00000034053 ENSG00000078053 ENSG00000008056 ENSG00000155511 ENSG00000105649	APBA2 MT3 SLC30A3 AMPH SYN1 GRIA1 RAB3A
ENSFCAG00000007340	sulfotransferase family 4A member 1 [Source:HGNC Symbol;Acc:HGNC:14903]	SULT4A1	ENSG00000130540	SULT4A1		GO:0050767	2.20722e-05	4.95872	2.83675	12	664	regulation of neurogenesis	ENSG00000124507 ENSG00000087250 ENSG00000124772 ENSG00000078725 ENSG00000176406 ENSG00000162670 ENSG00000058404 ENSG00000072832 ENSG00000104435 ENSG00000091129 ENSG00000198797 ENSG00000106278	PACSIN1 MT3 CPNE5 BRINP1 RIMS2 BRINP3 CAMK2B CRMP1 STMN2 NRCAM BRINP2 PTPRZ1																				GO:1902495	6.03227e-06	7.90331	1.30807	9	317	transmembrane transporter complex	ENSG00000099822 ENSG00000275650 ENSG00000187730 ENSG00000276887 ENSG00000281151 ENSG00000276537 ENSG00000105088 ENSG00000130226 ENSG00000075043 ENSG00000167614 ENSG00000166862 ENSG00000155511 ENSG00000022355 ENSG00000282974	HCN2 TTYH1 GABRD KCNQ2 OLFM2 DPP6 CACNG2 GRIA1 GABRA1
ENSFCAG00000008067	amyloid beta precursor protein binding family A member 2 [Source:HGNC Symbol;Acc:HGNC:579]	APBA2	ENSG00000034053	APBA2		GO:0051932	2.24672e-05	28.1672	0.166617	4	39	synaptic transmission, GABAergic	ENSG00000157103 ENSG00000152910 ENSG00000139182 ENSG00000022355	SLC6A1 CNTNAP4 CLSTN3 GABRA1																				GO:1990351	7.19403e-06	7.72455	1.33695	9	324	transporter complex	ENSG00000099822 ENSG00000275650 ENSG00000187730 ENSG00000276887 ENSG00000281151 ENSG00000276537 ENSG00000105088 ENSG00000130226 ENSG00000075043 ENSG00000167614 ENSG00000166862 ENSG00000155511 ENSG00000022355 ENSG00000282974	HCN2 TTYH1 GABRD KCNQ2 OLFM2 DPP6 CACNG2 GRIA1 GABRA1
ENSFCAG00000008116	stathmin 2 [Source:HGNC Symbol;Acc:HGNC:10577]	STMN2	ENSG00000104435	STMN2		GO:1990138	2.81563e-05	11.3927	0.593838	6	139	neuron projection extension	ENSG00000133083 ENSG00000087250 ENSG00000124772 ENSG00000176406 ENSG00000112290 ENSG00000091129	DCLK1 MT3 CPNE5 RIMS2 WASF1 NRCAM																				GO:0016020	1.02695e-05	3.03068	36.7249	55	8900	membrane	ENSG00000157103 ENSG00000234623 ENSG00000099822 ENSG00000276495 ENSG00000162706 ENSG00000204655 ENSG00000132692 ENSG00000121871 ENSG00000234096 ENSG00000275650 ENSG00000172020 ENSG00000152910 ENSG00000133083 ENSG00000197977 ENSG00000114948 ENSG00000124507 ENSG00000237834 ENSG00000230885 ENSG00000036530 ENSG00000187730 ENSG00000125510 ENSG00000232641 ENSG00000181418 ENSG00000087250 ENSG00000221946…	SLC6A1 MOG HCN2 APBA2 CADM3 BCAN SLITRK3 TTYH1 GAP43 CNTNAP4 DCLK1 ELOVL2 ADAM23 PACSIN1 CYP46A1 GABRD OPRL1 DDN MT3 FXYD7 HS6ST2 CDH22 SLC30A3 KCNQ2 RUNDC3A ARHGEF4 LMTK3 RIMS2 LRRC4B OLFM2 AMPH CAMK2B DPP6 WASF1 ADGRL3 HS3ST2 CACNG2 SYN1 SNAP91 GRIA1 SH3GL3 STMN2 MMP17 TMEM132B TENM2 NRCAM RAB3A CLSTN3 SLC1A2 PTPRZ1 CABP1 FADS2 CLDN11 GABRA1 NTM
ENSFCAG00000008133	gamma-aminobutyric acid type A receptor alpha1 subunit [Source:HGNC Symbol;Acc:HGNC:4075]	GABRA1	ENSG00000022355	GABRA1		GO:0050769	4.05523e-05	6.15964	1.66617	9	390	positive regulation of neurogenesis	ENSG00000124507 ENSG00000124772 ENSG00000078725 ENSG00000176406 ENSG00000162670 ENSG00000058404 ENSG00000104435 ENSG00000091129 ENSG00000198797	PACSIN1 CPNE5 BRINP1 RIMS2 BRINP3 CAMK2B STMN2 NRCAM BRINP2																				GO:0031224	1.05828e-05	2.80956	22.0762	40	5350	intrinsic component of membrane	ENSG00000157103 ENSG00000234623 ENSG00000099822 ENSG00000162706 ENSG00000204655 ENSG00000132692 ENSG00000121871 ENSG00000234096 ENSG00000275650 ENSG00000152910 ENSG00000133083 ENSG00000197977 ENSG00000114948 ENSG00000237834 ENSG00000230885 ENSG00000036530 ENSG00000187730 ENSG00000125510 ENSG00000232641 ENSG00000221946 ENSG00000171004 ENSG00000149654 ENSG00000277044 ENSG00000115194 ENSG00000276887…	SLC6A1 MOG HCN2 CADM3 BCAN SLITRK3 TTYH1 CNTNAP4 DCLK1 ELOVL2 ADAM23 CYP46A1 GABRD OPRL1 FXYD7 HS6ST2 CDH22 SLC30A3 KCNQ2 LMTK3 LRRC4B OLFM2 DPP6 ADGRL3 HS3ST2 CACNG2 SYN1 GRIA1 MMP17 TMEM132B TENM2 NRCAM RAB3A CLSTN3 SLC1A2 PTPRZ1 FADS2 CLDN11 GABRA1 NTM
ENSFCAG00000008189	synapsin I [Source:HGNC Symbol;Acc:HGNC:11494]	SYN1	ENSG00000008056	SYN1		GO:0043090	4.86751e-05	52.1029	0.0726277	3	17	amino acid import	ENSG00000157103 ENSG00000110436 ENSG00000135744	SLC6A1 SLC1A2 AGT																				GO:0014069	1.56402e-05	9.83317	0.804646	7	195	postsynaptic density	ENSG00000172020 ENSG00000133083 ENSG00000087250 ENSG00000008056 ENSG00000155511 ENSG00000139182 ENSG00000157782	GAP43 DCLK1 MT3 SYN1 GRIA1 CLSTN3 CABP1
ENSFCAG00000008374			ENSG00000130226	DPP6		GO:0007267	6.29493e-05	3.34085	6.60058	18	1545	cell-cell signaling	ENSG00000157103 ENSG00000099822 ENSG00000276495 ENSG00000169862 ENSG00000152910 ENSG00000187730 ENSG00000125510 ENSG00000277044 ENSG00000281151 ENSG00000034053 ENSG00000176406 ENSG00000078053 ENSG00000058404 ENSG00000075043 ENSG00000008056 ENSG00000155511 ENSG00000105649 ENSG00000139182 ENSG00000110436 ENSG00000022355 ENSG00000135744	SLC6A1 HCN2 APBA2 CTNND2 CNTNAP4 GABRD OPRL1 KCNQ2 RIMS2 AMPH CAMK2B SYN1 GRIA1 RAB3A CLSTN3 SLC1A2 GABRA1 AGT																				GO:0032279	1.78344e-05	9.6261	0.821152	7	199	asymmetric synapse	ENSG00000172020 ENSG00000133083 ENSG00000087250 ENSG00000008056 ENSG00000155511 ENSG00000139182 ENSG00000157782	GAP43 DCLK1 MT3 SYN1 GRIA1 CLSTN3 CABP1
ENSFCAG00000008923	potassium voltage-gated channel subfamily Q member 2 [Source:HGNC Symbol;Acc:HGNC:6296]	KCNQ2	ENSG00000075043	KCNQ2		GO:0032989	6.34399e-05	3.92302	4.22522	14	989	cellular component morphogenesis	ENSG00000121871 ENSG00000172020 ENSG00000169862 ENSG00000133083 ENSG00000124507 ENSG00000087250 ENSG00000124772 ENSG00000176406 ENSG00000058404 ENSG00000112290 ENSG00000072832 ENSG00000091129 ENSG00000105649 ENSG00000106278	SLITRK3 GAP43 CTNND2 DCLK1 PACSIN1 MT3 CPNE5 RIMS2 CAMK2B WASF1 CRMP1 NRCAM RAB3A PTPRZ1																				GO:0098984	1.90233e-05	9.52577	0.829405	7	201	neuron to neuron synapse	ENSG00000172020 ENSG00000133083 ENSG00000087250 ENSG00000008056 ENSG00000155511 ENSG00000139182 ENSG00000157782	GAP43 DCLK1 MT3 SYN1 GRIA1 CLSTN3 CABP1
ENSFCAG00000010159	protein phosphatase 1 regulatory inhibitor subunit 1A [Source:HGNC Symbol;Acc:HGNC:9286]	PPP1R1A	ENSG00000135447	PPP1R1A		GO:0048667	6.75211e-05	5.16571	2.21728	10	519	cell morphogenesis involved in neuron differentiation	ENSG00000121871 ENSG00000172020 ENSG00000169862 ENSG00000133083 ENSG00000087250 ENSG00000058404 ENSG00000072832 ENSG00000091129 ENSG00000105649 ENSG00000106278	SLITRK3 GAP43 CTNND2 DCLK1 MT3 CAMK2B CRMP1 NRCAM RAB3A PTPRZ1																				GO:0030425	1.90819e-05	6.02823	1.90639	10	462	dendrite	ENSG00000169862 ENSG00000152910 ENSG00000087250 ENSG00000078725 ENSG00000142235 ENSG00000162670 ENSG00000008056 ENSG00000155511 ENSG00000145934 ENSG00000198797	CTNND2 CNTNAP4 MT3 BRINP1 LMTK3 BRINP3 SYN1 GRIA1 TENM2 BRINP2
ENSFCAG00000011642	NAC alpha domain containing [Source:HGNC Symbol;Acc:HGNC:22196]	NACAD	ENSG00000136274	NACAD		GO:0046847	7.64613e-05	20.1023	0.226428	4	53	filopodium assembly	ENSG00000275650 ENSG00000172020 ENSG00000276887 ENSG00000136002 ENSG00000276537 ENSG00000167614 ENSG00000145934	TTYH1 GAP43 ARHGEF4 TENM2																				GO:0031256	1.97692e-05	12.1409	0.557063	6	135	leading edge membrane	ENSG00000124507 ENSG00000181418 ENSG00000136002 ENSG00000078053 ENSG00000155511 ENSG00000110436	PACSIN1 DDN ARHGEF4 AMPH GRIA1 SLC1A2
ENSFCAG00000013476	contactin associated protein like 4 [Source:HGNC Symbol;Acc:HGNC:18747]	CNTNAP4	ENSG00000152910	CNTNAP4		GO:0048468	8.48918e-05	3.08183	8.06595	20	1888	cell development	ENSG00000121871 ENSG00000172020 ENSG00000169862 ENSG00000133083 ENSG00000124507 ENSG00000087250 ENSG00000124772 ENSG00000078725 ENSG00000176406 ENSG00000162670 ENSG00000058404 ENSG00000112290 ENSG00000072832 ENSG00000104435 ENSG00000091129 ENSG00000105649 ENSG00000198797 ENSG00000106278 ENSG00000182667 ENSG00000135744	SLITRK3 GAP43 CTNND2 DCLK1 PACSIN1 MT3 CPNE5 BRINP1 RIMS2 BRINP3 CAMK2B WASF1 CRMP1 STMN2 NRCAM RAB3A BRINP2 PTPRZ1 NTM AGT																				GO:0045211	3.20333e-05	8.74975	0.899553	7	218	postsynaptic membrane	ENSG00000187730 ENSG00000166862 ENSG00000155511 ENSG00000145934 ENSG00000139182 ENSG00000157782 ENSG00000022355	GABRD CACNG2 GRIA1 TENM2 CLSTN3 CABP1 GABRA1
ENSFCAG00000014152	Src homology 2 domain containing transforming protein D [Source:HGNC Symbol;Acc:HGNC:30633]	SHD	ENSG00000105251	SHD		GO:0060284	9.49978e-05	4.22516	3.29815	12	772	regulation of cell development	ENSG00000124507 ENSG00000087250 ENSG00000124772 ENSG00000078725 ENSG00000176406 ENSG00000162670 ENSG00000058404 ENSG00000072832 ENSG00000104435 ENSG00000091129 ENSG00000198797 ENSG00000106278	PACSIN1 MT3 CPNE5 BRINP1 RIMS2 BRINP3 CAMK2B CRMP1 STMN2 NRCAM BRINP2 PTPRZ1																				GO:0044463	4.91691e-05	4.01123	4.11814	14	998	cell projection part	ENSG00000275650 ENSG00000172020 ENSG00000124507 ENSG00000181418 ENSG00000087250 ENSG00000276887 ENSG00000281151 ENSG00000136002 ENSG00000276537 ENSG00000075043 ENSG00000167614 ENSG00000008056 ENSG00000155511 ENSG00000104435 ENSG00000145934 ENSG00000091129 ENSG00000105649 ENSG00000110436	TTYH1 GAP43 PACSIN1 DDN MT3 KCNQ2 ARHGEF4 SYN1 GRIA1 STMN2 TENM2 NRCAM RAB3A SLC1A2
ENSFCAG00000014156	fibronectin type III and SPRY domain containing 1 [Source:HGNC Symbol;Acc:HGNC:13745]	FSD1	ENSG00000105255	FSD1		GO:0031344	9.5271e-05	4.94489	2.31127	10	541	regulation of cell projection organization	ENSG00000172020 ENSG00000124507 ENSG00000087250 ENSG00000124772 ENSG00000176406 ENSG00000058404 ENSG00000072832 ENSG00000104435 ENSG00000145934 ENSG00000091129	GAP43 PACSIN1 MT3 CPNE5 RIMS2 CAMK2B CRMP1 STMN2 TENM2 NRCAM																				GO:0098993	5.02496e-05	496.254	0.0123792	2	3	anchored component of synaptic vesicle membrane	ENSG00000008056 ENSG00000105649	SYN1 RAB3A
ENSFCAG00000015269	cell adhesion molecule 3 [Source:HGNC Symbol;Acc:HGNC:17601]	CADM3	ENSG00000162706	CADM3		GO:0048731	9.7522e-05	2.54571	18.896	34	4423	system development	ENSG00000234623 ENSG00000276495 ENSG00000204655 ENSG00000132692 ENSG00000121871 ENSG00000234096 ENSG00000172020 ENSG00000169862 ENSG00000133083 ENSG00000114948 ENSG00000124507 ENSG00000237834 ENSG00000230885 ENSG00000036530 ENSG00000232641 ENSG00000087250 ENSG00000149654 ENSG00000124772 ENSG00000281151 ENSG00000078725 ENSG00000034053 ENSG00000176406 ENSG00000131409 ENSG00000162670 ENSG00000058404…	MOG APBA2 BCAN SLITRK3 GAP43 CTNND2 DCLK1 ADAM23 PACSIN1 CYP46A1 MT3 CDH22 CPNE5 KCNQ2 BRINP1 RIMS2 LRRC4B BRINP3 CAMK2B WASF1 ADGRL3 CRMP1 SH3GL3 STMN2 MMP17 NRCAM RAB3A CLSTN3 BRINP2 SLC1A2 PTPRZ1 CLDN11 NTM AGT																				GO:0033267	8.45677e-05	9.24614	0.722119	6	175	axon part	ENSG00000281151 ENSG00000075043 ENSG00000008056 ENSG00000155511 ENSG00000091129 ENSG00000105649 ENSG00000110436	KCNQ2 SYN1 GRIA1 NRCAM RAB3A SLC1A2
ENSFCAG00000015356	protein kinase C and casein kinase substrate in neurons 1 [Source:HGNC Symbol;Acc:HGNC:8570]	PACSIN1	ENSG00000124507	PACSIN1		GO:0051094	0.000102471	3.56981	4.9985	15	1170	positive regulation of developmental process	ENSG00000121871 ENSG00000124507 ENSG00000124772 ENSG00000078725 ENSG00000176406 ENSG00000131409 ENSG00000105088 ENSG00000162670 ENSG00000058404 ENSG00000150471 ENSG00000104435 ENSG00000091129 ENSG00000139182 ENSG00000198797 ENSG00000135744	SLITRK3 PACSIN1 CPNE5 BRINP1 RIMS2 LRRC4B OLFM2 BRINP3 CAMK2B ADGRL3 STMN2 NRCAM CLSTN3 BRINP2 AGT																				GO:0031252	9.88996e-05	6.18032	1.45249	8	352	cell leading edge	ENSG00000124507 ENSG00000181418 ENSG00000136002 ENSG00000078053 ENSG00000112290 ENSG00000155511 ENSG00000104435 ENSG00000110436	PACSIN1 DDN ARHGEF4 AMPH WASF1 GRIA1 STMN2 SLC1A2
ENSFCAG00000015760	protein tyrosine phosphatase, receptor type Z1 [Source:HGNC Symbol;Acc:HGNC:9685]	PTPRZ1	ENSG00000106278	PTPRZ1		GO:0010720	0.000123537	5.28952	1.92677	9	451	positive regulation of cell development	ENSG00000124507 ENSG00000124772 ENSG00000078725 ENSG00000176406 ENSG00000162670 ENSG00000058404 ENSG00000104435 ENSG00000091129 ENSG00000198797	PACSIN1 CPNE5 BRINP1 RIMS2 BRINP3 CAMK2B STMN2 NRCAM BRINP2																				GO:0032281	0.000183624	31.4179	0.111413	3	27	AMPA glutamate receptor complex	ENSG00000105088 ENSG00000166862 ENSG00000155511	OLFM2 CACNG2 GRIA1
ENSFCAG00000018551	ADAM metallopeptidase domain 23 [Source:HGNC Symbol;Acc:HGNC:202]	ADAM23	ENSG00000114948	ADAM23		GO:0048589	0.000128387	4.75945	2.39671	10	561	developmental growth	ENSG00000276495 ENSG00000172020 ENSG00000133083 ENSG00000087250 ENSG00000124772 ENSG00000034053 ENSG00000176406 ENSG00000112290 ENSG00000091129 ENSG00000110436 ENSG00000135744	APBA2 GAP43 DCLK1 MT3 CPNE5 RIMS2 WASF1 NRCAM SLC1A2 AGT																				GO:0034703	0.000190462	7.91924	0.837658	6	203	cation channel complex	ENSG00000099822 ENSG00000281151 ENSG00000105088 ENSG00000130226 ENSG00000075043 ENSG00000166862 ENSG00000155511 ENSG00000282974	HCN2 KCNQ2 OLFM2 DPP6 CACNG2 GRIA1
ENSFCAG00000019129	calcium/calmodulin dependent protein kinase II beta [Source:HGNC Symbol;Acc:HGNC:1461]	CAMK2B	ENSG00000058404	CAMK2B		GO:0051965	0.000141506	16.9738	0.264878	4	62	positive regulation of synapse assembly	ENSG00000121871 ENSG00000131409 ENSG00000150471 ENSG00000139182	SLITRK3 LRRC4B ADGRL3 CLSTN3																				GO:0031253	0.000221307	6.3373	1.22554	7	297	cell projection membrane	ENSG00000275650 ENSG00000172020 ENSG00000124507 ENSG00000181418 ENSG00000276887 ENSG00000136002 ENSG00000276537 ENSG00000167614 ENSG00000155511 ENSG00000110436	TTYH1 GAP43 PACSIN1 DDN ARHGEF4 GRIA1 SLC1A2
ENSFCAG00000019334	cadherin 22 [Source:HGNC Symbol;Acc:HGNC:13251]	CDH22	ENSG00000149654	CDH22		GO:0050807	0.000160667	10.8254	0.512666	5	120	regulation of synapse organization	ENSG00000121871 ENSG00000131409 ENSG00000058404 ENSG00000150471 ENSG00000139182	SLITRK3 LRRC4B CAMK2B ADGRL3 CLSTN3																				GO:0030672	0.000259892	14.327	0.309479	4	75	synaptic vesicle membrane	ENSG00000115194 ENSG00000078053 ENSG00000008056 ENSG00000105649	SLC30A3 AMPH SYN1 RAB3A
ENSFCAG00000022392	doublecortin like kinase 3 [Source:HGNC Symbol;Acc:HGNC:19005]	DCLK3	ENSG00000163673	DCLK3		GO:0050803	0.000187326	10.459	0.529755	5	124	regulation of synapse structure or activity	ENSG00000121871 ENSG00000131409 ENSG00000058404 ENSG00000150471 ENSG00000139182	SLITRK3 LRRC4B CAMK2B ADGRL3 CLSTN3																				GO:0099501	0.000259892	14.327	0.309479	4	75	exocytic vesicle membrane	ENSG00000115194 ENSG00000078053 ENSG00000008056 ENSG00000105649	SLC30A3 AMPH SYN1 RAB3A
ENSFCAG00000022555	BMP/retinoic acid inducible neural specific 3 [Source:HGNC Symbol;Acc:HGNC:22393]	BRINP3	ENSG00000162670	BRINP3		GO:0043269	0.000198777	4.49721	2.52915	10	592	regulation of ion transport	ENSG00000157103 ENSG00000099822 ENSG00000275650 ENSG00000125510 ENSG00000221946 ENSG00000277044 ENSG00000276887 ENSG00000281151 ENSG00000276537 ENSG00000058404 ENSG00000130226 ENSG00000075043 ENSG00000167614 ENSG00000166862 ENSG00000135744 ENSG00000282974	SLC6A1 HCN2 TTYH1 OPRL1 FXYD7 KCNQ2 CAMK2B DPP6 CACNG2 AGT																				GO:0016021	0.000282353	2.33435	21.5356	36	5219	integral component of membrane	ENSG00000157103 ENSG00000234623 ENSG00000099822 ENSG00000162706 ENSG00000204655 ENSG00000121871 ENSG00000234096 ENSG00000275650 ENSG00000152910 ENSG00000133083 ENSG00000197977 ENSG00000114948 ENSG00000237834 ENSG00000230885 ENSG00000036530 ENSG00000187730 ENSG00000125510 ENSG00000232641 ENSG00000221946 ENSG00000171004 ENSG00000149654 ENSG00000277044 ENSG00000115194 ENSG00000276887 ENSG00000281151…	SLC6A1 MOG HCN2 CADM3 SLITRK3 TTYH1 CNTNAP4 DCLK1 ELOVL2 ADAM23 CYP46A1 GABRD OPRL1 FXYD7 HS6ST2 CDH22 SLC30A3 KCNQ2 LMTK3 LRRC4B OLFM2 DPP6 ADGRL3 HS3ST2 CACNG2 GRIA1 MMP17 TMEM132B TENM2 NRCAM CLSTN3 SLC1A2 PTPRZ1 FADS2 CLDN11 GABRA1
ENSFCAG00000022813	matrix metallopeptidase 17 [Source:HGNC Symbol;Acc:HGNC:7163]	MMP17	ENSG00000198598	MMP17		GO:0006811	0.000199348	3.11252	6.5664	17	1537	ion transport	ENSG00000157103 ENSG00000099822 ENSG00000275650 ENSG00000187730 ENSG00000125510 ENSG00000087250 ENSG00000221946 ENSG00000277044 ENSG00000115194 ENSG00000276887 ENSG00000281151 ENSG00000276537 ENSG00000058404 ENSG00000130226 ENSG00000075043 ENSG00000167614 ENSG00000166862 ENSG00000155511 ENSG00000105649 ENSG00000110436 ENSG00000022355 ENSG00000135744 ENSG00000282974	SLC6A1 HCN2 TTYH1 GABRD OPRL1 MT3 FXYD7 SLC30A3 KCNQ2 CAMK2B DPP6 CACNG2 GRIA1 RAB3A SLC1A2 GABRA1 AGT																				GO:0043025	0.000334676	5.12721	1.73721	8	421	neuronal cell body	ENSG00000169862 ENSG00000181418 ENSG00000124772 ENSG00000078725 ENSG00000162670 ENSG00000155511 ENSG00000104435 ENSG00000198797	CTNND2 DDN CPNE5 BRINP1 BRINP3 GRIA1 STMN2 BRINP2
ENSFCAG00000022838			ENSG00000184905	TCEAL2		GO:2000300	0.000203054	30.375	0.11535	3	27	regulation of synaptic vesicle exocytosis	ENSG00000176406 ENSG00000008056 ENSG00000105649	RIMS2 SYN1 RAB3A																				GO:0032589	0.000436448	22.8377	0.14855	3	36	neuron projection membrane	ENSG00000181418 ENSG00000155511 ENSG00000110436	DDN GRIA1 SLC1A2
ENSFCAG00000023474	leucine rich repeat LGI family member 2 [Source:HGNC Symbol;Acc:HGNC:18710]	LGI2	ENSG00000153012	LGI2		GO:0097484	0.000226726	29.1582	0.119622	3	28	dendrite extension	ENSG00000124772 ENSG00000176406 ENSG00000112290	CPNE5 RIMS2 WASF1																				GO:0031225	0.000505498	8.33843	0.656096	5	159	anchored component of membrane	ENSG00000132692 ENSG00000008056 ENSG00000198598 ENSG00000105649 ENSG00000182667	BCAN SYN1 MMP17 RAB3A NTM
ENSFCAG00000023662	hyperpolarization activated cyclic nucleotide gated potassium channel 2 [Source:HGNC Symbol;Acc:HGNC:4846]	HCN2	ENSG00000099822	HCN2		GO:0060560	0.000234457	7.62238	0.871533	6	204	developmental growth involved in morphogenesis	ENSG00000133083 ENSG00000087250 ENSG00000124772 ENSG00000176406 ENSG00000112290 ENSG00000091129	DCLK1 MT3 CPNE5 RIMS2 WASF1 NRCAM																				GO:0099634	0.000593389	70.8692	0.0371375	2	9	postsynaptic specialization membrane	ENSG00000166862 ENSG00000155511	CACNG2 GRIA1
ENSFCAG00000023883	solute carrier family 30 member 3 [Source:HGNC Symbol;Acc:HGNC:11014]	SLC30A3	ENSG00000115194	SLC30A3		GO:0010975	0.000292155	5.24727	1.70462	8	399	regulation of neuron projection development	ENSG00000124507 ENSG00000087250 ENSG00000124772 ENSG00000176406 ENSG00000058404 ENSG00000072832 ENSG00000104435 ENSG00000091129	PACSIN1 MT3 CPNE5 RIMS2 CAMK2B CRMP1 STMN2 NRCAM																				GO:0032591	0.000739755	62.007	0.0412639	2	10	dendritic spine membrane	ENSG00000181418 ENSG00000155511	DDN GRIA1
ENSFCAG00000023986	myelin oligodendrocyte glycoprotein [Source:HGNC Symbol;Acc:HGNC:7197]	MOG	ENSG00000204655	MOG		GO:0007416	0.000362862	9.00856	0.610927	5	143	synapse assembly	ENSG00000121871 ENSG00000131409 ENSG00000150471 ENSG00000091129 ENSG00000139182	SLITRK3 LRRC4B ADGRL3 NRCAM CLSTN3																				GO:0030658	0.000760572	7.5918	0.717992	5	174	transport vesicle membrane	ENSG00000115194 ENSG00000078053 ENSG00000008056 ENSG00000155511 ENSG00000105649	SLC30A3 AMPH SYN1 GRIA1 RAB3A
ENSFCAG00000024030	fatty acid desaturase 2 [Source:HGNC Symbol;Acc:HGNC:3575]	FADS2	ENSG00000134824	FADS2		GO:0051963	0.000397049	12.7707	0.34605	4	81	regulation of synapse assembly	ENSG00000121871 ENSG00000131409 ENSG00000150471 ENSG00000139182	SLITRK3 LRRC4B ADGRL3 CLSTN3																				GO:0030133	0.000760705	5.11342	1.50613	7	365	transport vesicle	ENSG00000276495 ENSG00000087250 ENSG00000115194 ENSG00000034053 ENSG00000078053 ENSG00000008056 ENSG00000155511 ENSG00000105649	APBA2 MT3 SLC30A3 AMPH SYN1 GRIA1 RAB3A
ENSFCAG00000024731			ENSG00000157782	CABP1		GO:0000904	0.000398846	4.10145	2.75985	10	646	cell morphogenesis involved in differentiation	ENSG00000121871 ENSG00000172020 ENSG00000169862 ENSG00000133083 ENSG00000087250 ENSG00000058404 ENSG00000072832 ENSG00000091129 ENSG00000105649 ENSG00000106278	SLITRK3 GAP43 CTNND2 DCLK1 MT3 CAMK2B CRMP1 NRCAM RAB3A PTPRZ1																				GO:0044297	0.000815881	4.45154	1.98892	8	482	cell body	ENSG00000169862 ENSG00000181418 ENSG00000124772 ENSG00000078725 ENSG00000162670 ENSG00000155511 ENSG00000104435 ENSG00000198797	CTNND2 DDN CPNE5 BRINP1 BRINP3 GRIA1 STMN2 BRINP2
ENSFCAG00000025169	transmembrane protein 132B [Source:HGNC Symbol;Acc:HGNC:29397]	TMEM132B	ENSG00000139364	TMEM132B		GO:0008038	0.000406606	23.5062	0.145255	3	34	neuron recognition	ENSG00000172020 ENSG00000091129 ENSG00000182667	GAP43 NRCAM NTM																				GO:0008328	0.000844629	17.9347	0.185688	3	45	ionotropic glutamate receptor complex	ENSG00000105088 ENSG00000166862 ENSG00000155511	OLFM2 CACNG2 GRIA1
ENSFCAG00000025553			ENSG00000122254	HS3ST2		GO:0051049	0.000407707	2.83019	7.65154	18	1791	regulation of transport	ENSG00000157103 ENSG00000099822 ENSG00000275650 ENSG00000124507 ENSG00000125510 ENSG00000221946 ENSG00000277044 ENSG00000115194 ENSG00000276887 ENSG00000281151 ENSG00000176406 ENSG00000276537 ENSG00000058404 ENSG00000130226 ENSG00000075043 ENSG00000167614 ENSG00000166862 ENSG00000008056 ENSG00000065609 ENSG00000105649 ENSG00000110436 ENSG00000157782 ENSG00000135744 ENSG00000282974	SLC6A1 HCN2 TTYH1 PACSIN1 OPRL1 FXYD7 SLC30A3 KCNQ2 RIMS2 CAMK2B DPP6 CACNG2 SYN1 SNAP91 RAB3A SLC1A2 CABP1 AGT																				GO:0098878	0.000959479	17.1175	0.19394	3	47	neurotransmitter receptor complex	ENSG00000105088 ENSG00000166862 ENSG00000155511	OLFM2 CACNG2 GRIA1
ENSFCAG00000025886	calcium voltage-gated channel auxiliary subunit gamma 2 [Source:HGNC Symbol;Acc:HGNC:1406]	CACNG2	ENSG00000166862	CACNG2		GO:0007409	0.000424824	4.9487	1.80288	8	422	axonogenesis	ENSG00000121871 ENSG00000172020 ENSG00000133083 ENSG00000087250 ENSG00000072832 ENSG00000091129 ENSG00000105649 ENSG00000106278	SLITRK3 GAP43 DCLK1 MT3 CRMP1 NRCAM RAB3A PTPRZ1																				GO:0043194	0.00107919	49.6	0.0495167	2	12	axon initial segment	ENSG00000281151 ENSG00000075043 ENSG00000091129	KCNQ2 NRCAM
ENSFCAG00000025931			ENSG00000065609	SNAP91		GO:1902803	0.000566247	20.8147	0.162344	3	38	regulation of synaptic vesicle transport	ENSG00000176406 ENSG00000008056 ENSG00000105649	RIMS2 SYN1 RAB3A																				GO:0034707	0.00114955	16.0222	0.20632	3	50	chloride channel complex	ENSG00000275650 ENSG00000187730 ENSG00000276887 ENSG00000276537 ENSG00000167614 ENSG00000022355	TTYH1 GABRD GABRA1
ENSFCAG00000025939	BMP/retinoic acid inducible neural specific 2 [Source:HGNC Symbol;Acc:HGNC:13746]	BRINP2	ENSG00000198797	BRINP2		GO:0030001	0.000638003	3.59005	3.48186	11	815	metal ion transport	ENSG00000099822 ENSG00000275650 ENSG00000125510 ENSG00000087250 ENSG00000221946 ENSG00000277044 ENSG00000115194 ENSG00000276887 ENSG00000281151 ENSG00000276537 ENSG00000058404 ENSG00000130226 ENSG00000075043 ENSG00000167614 ENSG00000166862 ENSG00000135744 ENSG00000282974	HCN2 TTYH1 OPRL1 MT3 FXYD7 SLC30A3 KCNQ2 CAMK2B DPP6 CACNG2 AGT																				GO:0031527	0.00194132	35.4205	0.0660223	2	16	filopodium membrane	ENSG00000275650 ENSG00000172020 ENSG00000276887 ENSG00000276537 ENSG00000167614	TTYH1 GAP43
ENSFCAG00000026090			ENSG00000065609	SNAP91		GO:2000026	0.00065973	2.77691	7.27132	17	1702	regulation of multicellular organismal development	ENSG00000121871 ENSG00000124507 ENSG00000087250 ENSG00000124772 ENSG00000078725 ENSG00000176406 ENSG00000131409 ENSG00000162670 ENSG00000058404 ENSG00000150471 ENSG00000072832 ENSG00000104435 ENSG00000091129 ENSG00000139182 ENSG00000198797 ENSG00000106278 ENSG00000135744	SLITRK3 PACSIN1 MT3 CPNE5 BRINP1 RIMS2 LRRC4B BRINP3 CAMK2B ADGRL3 CRMP1 STMN2 NRCAM CLSTN3 BRINP2 PTPRZ1 AGT																				GO:1902711	0.00194132	35.4205	0.0660223	2	16	GABA-A receptor complex	ENSG00000187730 ENSG00000022355	GABRD GABRA1
ENSFCAG00000026437	WAS protein family member 1 [Source:HGNC Symbol;Acc:HGNC:12732]	WASF1	ENSG00000112290	WASF1		GO:0061564	0.000717528	4.55305	1.9524	8	457	axon development	ENSG00000121871 ENSG00000172020 ENSG00000133083 ENSG00000087250 ENSG00000072832 ENSG00000091129 ENSG00000105649 ENSG00000106278	SLITRK3 GAP43 DCLK1 MT3 CRMP1 NRCAM RAB3A PTPRZ1																				GO:0044304	0.00204348	12.9754	0.25171	3	61	main axon	ENSG00000281151 ENSG00000075043 ENSG00000091129 ENSG00000110436	KCNQ2 NRCAM SLC1A2
ENSFCAG00000026721	SLIT and NTRK like family member 3 [Source:HGNC Symbol;Acc:HGNC:23501]	SLITRK3	ENSG00000121871	SLITRK3		GO:0042756	0.000792071	59.9275	0.0427222	2	10	drinking behavior	ENSG00000198598 ENSG00000135744	MMP17 AGT																				GO:1902710	0.00219429	33.0573	0.0701487	2	17	GABA receptor complex	ENSG00000187730 ENSG00000022355	GABRD GABRA1
ENSFCAG00000026782			ENSG00000182667	NTM		GO:0045597	0.00082699	3.47185	3.59294	11	841	positive regulation of cell differentiation	ENSG00000124507 ENSG00000124772 ENSG00000078725 ENSG00000176406 ENSG00000105088 ENSG00000162670 ENSG00000058404 ENSG00000104435 ENSG00000091129 ENSG00000198797 ENSG00000135744	PACSIN1 CPNE5 BRINP1 RIMS2 OLFM2 BRINP3 CAMK2B STMN2 NRCAM BRINP2 AGT																				GO:0098563	0.00246201	30.9894	0.0742751	2	18	intrinsic component of synaptic vesicle membrane	ENSG00000008056 ENSG00000105649	SYN1 RAB3A
ENSFCAG00000027246	BMP/retinoic acid inducible neural specific 1 [Source:HGNC Symbol;Acc:HGNC:2687]	BRINP1	ENSG00000078725	BRINP1		GO:0051240	0.000900629	2.86023	6.11782	15	1432	positive regulation of multicellular organismal process	ENSG00000121871 ENSG00000124507 ENSG00000125510 ENSG00000277044 ENSG00000124772 ENSG00000078725 ENSG00000176406 ENSG00000131409 ENSG00000162670 ENSG00000058404 ENSG00000150471 ENSG00000104435 ENSG00000091129 ENSG00000139182 ENSG00000198797 ENSG00000135744	SLITRK3 PACSIN1 OPRL1 CPNE5 BRINP1 RIMS2 LRRC4B BRINP3 CAMK2B ADGRL3 STMN2 NRCAM CLSTN3 BRINP2 AGT																				GO:0030659	0.00283411	3.32931	2.98338	9	723	cytoplasmic vesicle membrane	ENSG00000124507 ENSG00000115194 ENSG00000078053 ENSG00000058404 ENSG00000166862 ENSG00000008056 ENSG00000155511 ENSG00000105649 ENSG00000022355	PACSIN1 SLC30A3 AMPH CAMK2B CACNG2 SYN1 GRIA1 RAB3A GABRA1
ENSFCAG00000027286	metallophosphoesterase domain containing 1 [Source:HGNC Symbol;Acc:HGNC:1306]	MPPED1	ENSG00000186732	MPPED1		GO:0006707	0.000965414	53.2657	0.0469944	2	11	cholesterol catabolic process	ENSG00000036530 ENSG00000087250	CYP46A1 MT3																				GO:0042734	0.00290566	11.3974	0.284721	3	69	presynaptic membrane	ENSG00000152910 ENSG00000176406 ENSG00000131409	CNTNAP4 RIMS2 LRRC4B
ENSFCAG00000027853			ENSG00000150471	ADGRL3		GO:0016127	0.000965414	53.2657	0.0469944	2	11	sterol catabolic process	ENSG00000036530 ENSG00000087250	CYP46A1 MT3																				GO:0012506	0.00327808	3.25325	3.0494	9	739	vesicle membrane	ENSG00000124507 ENSG00000115194 ENSG00000078053 ENSG00000058404 ENSG00000166862 ENSG00000008056 ENSG00000155511 ENSG00000105649 ENSG00000022355	PACSIN1 SLC30A3 AMPH CAMK2B CACNG2 SYN1 GRIA1 RAB3A GABRA1
ENSFCAG00000027891	regulating synaptic membrane exocytosis 2 [Source:HGNC Symbol;Acc:HGNC:17283]	RIMS2	ENSG00000176406	RIMS2		GO:0051386	0.000965414	53.2657	0.0469944	2	11	regulation of neurotrophin TRK receptor signaling pathway	ENSG00000112290 ENSG00000135744	WASF1 AGT																				GO:0032590	0.0033523	26.0919	0.0866542	2	21	dendrite membrane	ENSG00000181418 ENSG00000155511	DDN GRIA1
ENSFCAG00000028140	tweety family member 1 [Source:HGNC Symbol;Acc:HGNC:13476]	TTYH1	ENSG00000167614	TTYH1		GO:0016049	0.000999421	4.31558	2.05494	8	481	cell growth	ENSG00000133083 ENSG00000087250 ENSG00000124772 ENSG00000176406 ENSG00000112290 ENSG00000091129 ENSG00000139182 ENSG00000135744	DCLK1 MT3 CPNE5 RIMS2 WASF1 NRCAM CLSTN3 AGT																				GO:0098588	0.00430984	2.32901	7.88554	16	1911	bounding membrane of organelle	ENSG00000275650 ENSG00000087250 ENSG00000171004 ENSG00000115194 ENSG00000276887 ENSG00000142235 ENSG00000276537 ENSG00000078053 ENSG00000058404 ENSG00000112290 ENSG00000167614 ENSG00000122254 ENSG00000166862 ENSG00000008056 ENSG00000155511 ENSG00000140600 ENSG00000105649 ENSG00000139182 ENSG00000157782	TTYH1 MT3 HS6ST2 SLC30A3 LMTK3 AMPH CAMK2B WASF1 HS3ST2 CACNG2 SYN1 GRIA1 SH3GL3 RAB3A CLSTN3 CABP1
ENSFCAG00000028422			ENSG00000135744	AGT		GO:0044707	0.00109145	2.13585	25.8512	39	6051	single-multicellular organism process	ENSG00000157103 ENSG00000234623 ENSG00000276495 ENSG00000204655 ENSG00000132692 ENSG00000121871 ENSG00000234096 ENSG00000172020 ENSG00000169862 ENSG00000133083 ENSG00000114948 ENSG00000124507 ENSG00000237834 ENSG00000230885 ENSG00000036530 ENSG00000125510 ENSG00000232641 ENSG00000087250 ENSG00000221946 ENSG00000149654 ENSG00000277044 ENSG00000124772 ENSG00000281151 ENSG00000078725 ENSG00000034053…	SLC6A1 MOG APBA2 BCAN SLITRK3 GAP43 CTNND2 DCLK1 ADAM23 PACSIN1 CYP46A1 OPRL1 MT3 FXYD7 CDH22 CPNE5 KCNQ2 BRINP1 RIMS2 LRRC4B BRINP3 CAMK2B WASF1 ADGRL3 CRMP1 CACNG2 GRIA1 SH3GL3 STMN2 MMP17 NRCAM RAB3A CLSTN3 BRINP2 SLC1A2 PTPRZ1 CLDN11 NTM AGT																				GO:0008076	0.00575543	8.84017	0.363122	3	88	voltage-gated potassium channel complex	ENSG00000099822 ENSG00000281151 ENSG00000130226 ENSG00000075043 ENSG00000282974	HCN2 KCNQ2 DPP6
ENSFCAG00000028472			ENSG00000142235	LMTK3		GO:0032879	0.00110401	2.42493	10.5267	21	2464	regulation of localization	ENSG00000157103 ENSG00000099822 ENSG00000275650 ENSG00000133083 ENSG00000124507 ENSG00000125510 ENSG00000221946 ENSG00000277044 ENSG00000115194 ENSG00000276887 ENSG00000281151 ENSG00000176406 ENSG00000276537 ENSG00000058404 ENSG00000130226 ENSG00000075043 ENSG00000167614 ENSG00000166862 ENSG00000163673 ENSG00000008056 ENSG00000065609 ENSG00000105649 ENSG00000139182 ENSG00000110436 ENSG00000157782…	SLC6A1 HCN2 TTYH1 DCLK1 PACSIN1 OPRL1 FXYD7 SLC30A3 KCNQ2 RIMS2 CAMK2B DPP6 CACNG2 DCLK3 SYN1 SNAP91 RAB3A CLSTN3 SLC1A2 CABP1 AGT																				GO:0034705	0.00631586	8.53734	0.375502	3	91	potassium channel complex	ENSG00000099822 ENSG00000281151 ENSG00000130226 ENSG00000075043 ENSG00000282974	HCN2 KCNQ2 DPP6
ENSFCAG00000029317	FXYD domain containing ion transport regulator 7 [Source:HGNC Symbol;Acc:HGNC:4034]	FXYD7	ENSG00000221946	FXYD7		GO:0007275	0.00111048	2.15368	21.2885	34	4983	multicellular organism development	ENSG00000234623 ENSG00000276495 ENSG00000204655 ENSG00000132692 ENSG00000121871 ENSG00000234096 ENSG00000172020 ENSG00000169862 ENSG00000133083 ENSG00000114948 ENSG00000124507 ENSG00000237834 ENSG00000230885 ENSG00000036530 ENSG00000232641 ENSG00000087250 ENSG00000149654 ENSG00000124772 ENSG00000281151 ENSG00000078725 ENSG00000034053 ENSG00000176406 ENSG00000131409 ENSG00000162670 ENSG00000058404…	MOG APBA2 BCAN SLITRK3 GAP43 CTNND2 DCLK1 ADAM23 PACSIN1 CYP46A1 MT3 CDH22 CPNE5 KCNQ2 BRINP1 RIMS2 LRRC4B BRINP3 CAMK2B WASF1 ADGRL3 CRMP1 SH3GL3 STMN2 MMP17 NRCAM RAB3A CLSTN3 BRINP2 SLC1A2 PTPRZ1 CLDN11 NTM AGT																				GO:0012505	0.00678261	1.91147	17.1905	27	4166	endomembrane system	ENSG00000276495 ENSG00000132692 ENSG00000275650 ENSG00000197977 ENSG00000124507 ENSG00000036530 ENSG00000181418 ENSG00000087250 ENSG00000171004 ENSG00000115194 ENSG00000276887 ENSG00000078725 ENSG00000034053 ENSG00000142235 ENSG00000276537 ENSG00000162670 ENSG00000078053 ENSG00000058404 ENSG00000167614 ENSG00000122254 ENSG00000008056 ENSG00000065609 ENSG00000155511 ENSG00000140600 ENSG00000104435…	APBA2 BCAN TTYH1 ELOVL2 PACSIN1 CYP46A1 DDN MT3 HS6ST2 SLC30A3 BRINP1 LMTK3 BRINP3 AMPH CAMK2B HS3ST2 SYN1 SNAP91 GRIA1 SH3GL3 STMN2 TENM2 RAB3A CLSTN3 BRINP2 CABP1 FADS2
ENSFCAG00000029446	olfactomedin 2 [Source:HGNC Symbol;Acc:HGNC:17189]	OLFM2	ENSG00000105088	OLFM2		GO:0048168	0.00126826	15.489	0.213611	3	50	regulation of neuronal synaptic plasticity	ENSG00000058404 ENSG00000105649 ENSG00000135744	CAMK2B RAB3A AGT																				GO:0030175	0.0069078	8.25447	0.387881	3	94	filopodium	ENSG00000275650 ENSG00000172020 ENSG00000276887 ENSG00000276537 ENSG00000167614 ENSG00000145934	TTYH1 GAP43 TENM2
ENSFCAG00000030525	claudin 11 [Source:HGNC Symbol;Acc:HGNC:8514]	CLDN11	ENSG00000013297	CLDN11		GO:0034220	0.00128176	3.10604	4.39611	12	1029	ion transmembrane transport	ENSG00000099822 ENSG00000275650 ENSG00000187730 ENSG00000125510 ENSG00000221946 ENSG00000277044 ENSG00000115194 ENSG00000276887 ENSG00000281151 ENSG00000276537 ENSG00000130226 ENSG00000075043 ENSG00000167614 ENSG00000166862 ENSG00000155511 ENSG00000110436 ENSG00000022355 ENSG00000282974	HCN2 TTYH1 GABRD OPRL1 FXYD7 SLC30A3 KCNQ2 DPP6 CACNG2 GRIA1 SLC1A2 GABRA1																				GO:0048786	0.00768947	16.5146	0.132045	2	32	presynaptic active zone	ENSG00000176406 ENSG00000008056	RIMS2 SYN1
ENSFCAG00000030707			ENSG00000184672	RALYL		GO:0098660	0.00133693	3.47251	3.2298	10	756	inorganic ion transmembrane transport	ENSG00000099822 ENSG00000275650 ENSG00000187730 ENSG00000125510 ENSG00000221946 ENSG00000277044 ENSG00000115194 ENSG00000276887 ENSG00000281151 ENSG00000276537 ENSG00000130226 ENSG00000075043 ENSG00000167614 ENSG00000166862 ENSG00000022355 ENSG00000282974	HCN2 TTYH1 GABRD OPRL1 FXYD7 SLC30A3 KCNQ2 DPP6 CACNG2 GABRA1																				GO:0043235	0.0102182	4.05208	1.31632	5	319	receptor complex	ENSG00000187730 ENSG00000105088 ENSG00000166862 ENSG00000155511 ENSG00000022355	GABRD OLFM2 CACNG2 GRIA1 GABRA1
ENSFCAG00000030739	ELOVL fatty acid elongase 2 [Source:HGNC Symbol;Acc:HGNC:14416]	ELOVL2	ENSG00000197977	ELOVL2		GO:0046717	0.00134205	9.08789	0.478488	4	112	acid secretion	ENSG00000157103 ENSG00000125510 ENSG00000277044 ENSG00000105649 ENSG00000110436	SLC6A1 OPRL1 RAB3A SLC1A2																				GO:0043679	0.0103542	7.08032	0.449777	3	109	axon terminus	ENSG00000124507 ENSG00000008056 ENSG00000105649	PACSIN1 SYN1 RAB3A
ENSFCAG00000031146			ENSG00000131409	LRRC4B		GO:0007155	0.001359	2.83116	5.70341	14	1335	cell adhesion	ENSG00000234623 ENSG00000162706 ENSG00000204655 ENSG00000132692 ENSG00000234096 ENSG00000275650 ENSG00000169862 ENSG00000152910 ENSG00000114948 ENSG00000237834 ENSG00000230885 ENSG00000232641 ENSG00000149654 ENSG00000276887 ENSG00000276537 ENSG00000150471 ENSG00000167614 ENSG00000137345 ENSG00000236561 ENSG00000145934 ENSG00000091129 ENSG00000139182 ENSG00000013297 ENSG00000182667	MOG CADM3 BCAN TTYH1 CTNND2 CNTNAP4 ADAM23 CDH22 ADGRL3 TENM2 NRCAM CLSTN3 CLDN11 NTM																				GO:0043204	0.0106135	7.01375	0.453903	3	110	perikaryon	ENSG00000169862 ENSG00000181418 ENSG00000124772	CTNND2 DDN CPNE5
ENSFCAG00000031336	metallothionein 3 [Source:HGNC Symbol;Acc:HGNC:7408]	MT3	ENSG00000087250	MT3		GO:0036109	0.00136158	43.5758	0.0555388	2	13	alpha-linolenic acid metabolic process	ENSG00000197977 ENSG00000134824	ELOVL2 FADS2																				GO:0043197	0.0140196	6.30216	0.50342	3	122	dendritic spine	ENSG00000087250 ENSG00000155511 ENSG00000145934	MT3 GRIA1 TENM2
						GO:0022610	0.00142866	2.81494	5.73332	14	1342	biological adhesion	ENSG00000234623 ENSG00000162706 ENSG00000204655 ENSG00000132692 ENSG00000234096 ENSG00000275650 ENSG00000169862 ENSG00000152910 ENSG00000114948 ENSG00000237834 ENSG00000230885 ENSG00000232641 ENSG00000149654 ENSG00000276887 ENSG00000276537 ENSG00000150471 ENSG00000167614 ENSG00000137345 ENSG00000236561 ENSG00000145934 ENSG00000091129 ENSG00000139182 ENSG00000013297 ENSG00000182667	MOG CADM3 BCAN TTYH1 CTNND2 CNTNAP4 ADAM23 CDH22 ADGRL3 TENM2 NRCAM CLSTN3 CLDN11 NTM																				GO:0044306	0.0146408	6.19728	0.511673	3	124	neuron projection terminus	ENSG00000124507 ENSG00000008056 ENSG00000105649	PACSIN1 SYN1 RAB3A
						GO:0046928	0.00150203	14.5571	0.226428	3	53	regulation of neurotransmitter secretion	ENSG00000176406 ENSG00000008056 ENSG00000105649	RIMS2 SYN1 RAB3A																				GO:0044309	0.0146408	6.19728	0.511673	3	124	neuron spine	ENSG00000087250 ENSG00000155511 ENSG00000145934	MT3 GRIA1 TENM2
						GO:0099504	0.00162666	8.60644	0.504122	4	118	synaptic vesicle cycle	ENSG00000124507 ENSG00000176406 ENSG00000008056 ENSG00000105649	PACSIN1 RIMS2 SYN1 RAB3A																				GO:0031090	0.0164416	1.88441	11.5168	19	2791	organelle membrane	ENSG00000275650 ENSG00000124507 ENSG00000036530 ENSG00000087250 ENSG00000171004 ENSG00000115194 ENSG00000276887 ENSG00000142235 ENSG00000276537 ENSG00000078053 ENSG00000058404 ENSG00000112290 ENSG00000167614 ENSG00000122254 ENSG00000166862 ENSG00000008056 ENSG00000155511 ENSG00000140600 ENSG00000105649 ENSG00000139182 ENSG00000157782 ENSG00000022355	TTYH1 PACSIN1 CYP46A1 MT3 HS6ST2 SLC30A3 LMTK3 AMPH CAMK2B WASF1 HS3ST2 CACNG2 SYN1 GRIA1 SH3GL3 RAB3A CLSTN3 CABP1 GABRA1
						GO:0040007	0.00178313	3.13592	3.9518	11	925	growth	ENSG00000276495 ENSG00000172020 ENSG00000133083 ENSG00000087250 ENSG00000124772 ENSG00000034053 ENSG00000176406 ENSG00000112290 ENSG00000091129 ENSG00000139182 ENSG00000110436 ENSG00000135744	APBA2 GAP43 DCLK1 MT3 CPNE5 RIMS2 WASF1 NRCAM CLSTN3 SLC1A2 AGT																				GO:0005783	0.0173387	2.10243	6.84568	13	1659	endoplasmic reticulum	ENSG00000275650 ENSG00000197977 ENSG00000036530 ENSG00000181418 ENSG00000087250 ENSG00000276887 ENSG00000078725 ENSG00000276537 ENSG00000162670 ENSG00000058404 ENSG00000167614 ENSG00000155511 ENSG00000145934 ENSG00000139182 ENSG00000198797 ENSG00000134824	TTYH1 ELOVL2 CYP46A1 DDN MT3 BRINP1 BRINP3 CAMK2B GRIA1 TENM2 CLSTN3 BRINP2 FADS2
						GO:0043092	0.0018228	36.8673	0.0640833	2	15	L-amino acid import	ENSG00000110436 ENSG00000135744	SLC1A2 AGT																				GO:0030135	0.0219553	3.96303	1.06461	4	258	coated vesicle	ENSG00000124507 ENSG00000065609 ENSG00000155511 ENSG00000105649	PACSIN1 SNAP91 GRIA1 RAB3A
						GO:0051957	0.0018228	36.8673	0.0640833	2	15	positive regulation of amino acid transport	ENSG00000157103 ENSG00000135744	SLC6A1 AGT																				GO:0030426	0.0233079	5.16443	0.610706	3	148	growth cone	ENSG00000172020 ENSG00000104435 ENSG00000145934	GAP43 STMN2 TENM2
						GO:0048489	0.00206812	8.03817	0.5383	4	126	synaptic vesicle transport	ENSG00000124507 ENSG00000176406 ENSG00000008056 ENSG00000105649	PACSIN1 RIMS2 SYN1 RAB3A																				GO:0030427	0.0253972	4.99086	0.631338	3	153	site of polarized growth	ENSG00000172020 ENSG00000104435 ENSG00000145934	GAP43 STMN2 TENM2
						GO:0097480	0.00206812	8.03817	0.5383	4	126	establishment of synaptic vesicle localization	ENSG00000124507 ENSG00000176406 ENSG00000008056 ENSG00000105649	PACSIN1 RIMS2 SYN1 RAB3A																				GO:0043195	0.0262762	8.38339	0.25171	2	61	terminal bouton	ENSG00000008056 ENSG00000105649	SYN1 RAB3A
						GO:0099003	0.00206812	8.03817	0.5383	4	126	vesicle-mediated transport in synapse	ENSG00000124507 ENSG00000176406 ENSG00000008056 ENSG00000105649	PACSIN1 RIMS2 SYN1 RAB3A																				GO:0031410	0.0277288	1.87551	8.87174	15	2150	cytoplasmic vesicle	ENSG00000276495 ENSG00000124507 ENSG00000125510 ENSG00000087250 ENSG00000277044 ENSG00000115194 ENSG00000034053 ENSG00000078053 ENSG00000058404 ENSG00000166862 ENSG00000008056 ENSG00000065609 ENSG00000155511 ENSG00000140600 ENSG00000104435 ENSG00000105649 ENSG00000022355	APBA2 PACSIN1 OPRL1 MT3 SLC30A3 AMPH CAMK2B CACNG2 SYN1 SNAP91 GRIA1 SH3GL3 STMN2 RAB3A GABRA1
						GO:0031346	0.0022885	4.83514	1.35002	6	316	positive regulation of cell projection organization	ENSG00000124507 ENSG00000124772 ENSG00000176406 ENSG00000058404 ENSG00000104435 ENSG00000145934	PACSIN1 CPNE5 RIMS2 CAMK2B STMN2 TENM2																				GO:0097708	0.0280374	1.87252	8.88412	15	2153	intracellular vesicle	ENSG00000276495 ENSG00000124507 ENSG00000125510 ENSG00000087250 ENSG00000277044 ENSG00000115194 ENSG00000034053 ENSG00000078053 ENSG00000058404 ENSG00000166862 ENSG00000008056 ENSG00000065609 ENSG00000155511 ENSG00000140600 ENSG00000104435 ENSG00000105649 ENSG00000022355	APBA2 PACSIN1 OPRL1 MT3 SLC30A3 AMPH CAMK2B CACNG2 SYN1 SNAP91 GRIA1 SH3GL3 STMN2 RAB3A GABRA1
						GO:0043651	0.00234796	31.9478	0.0726277	2	17	linoleic acid metabolic process	ENSG00000197977 ENSG00000134824	ELOVL2 FADS2																				GO:0044431	0.0305459	2.32429	3.68899	8	894	Golgi apparatus part	ENSG00000132692 ENSG00000124507 ENSG00000171004 ENSG00000142235 ENSG00000122254 ENSG00000155511 ENSG00000139182 ENSG00000157782	BCAN PACSIN1 HS6ST2 LMTK3 HS3ST2 GRIA1 CLSTN3 CABP1
						GO:1903861	0.00234796	31.9478	0.0726277	2	17	positive regulation of dendrite extension	ENSG00000124772 ENSG00000176406	CPNE5 RIMS2																				GO:0030666	0.0308106	4.61799	0.680855	3	165	endocytic vesicle membrane	ENSG00000058404 ENSG00000166862 ENSG00000155511	CAMK2B CACNG2 GRIA1
						GO:0060078	0.0025171	7.59875	0.568205	4	133	regulation of postsynaptic membrane potential	ENSG00000099822 ENSG00000176406 ENSG00000155511 ENSG00000022355	HCN2 RIMS2 GRIA1 GABRA1																				GO:0043209	0.0317675	4.56115	0.689107	3	167	myelin sheath	ENSG00000124507 ENSG00000008056 ENSG00000013297	PACSIN1 SYN1 CLDN11
						GO:0097479	0.0025171	7.59875	0.568205	4	133	synaptic vesicle localization	ENSG00000124507 ENSG00000176406 ENSG00000008056 ENSG00000105649	PACSIN1 RIMS2 SYN1 RAB3A																				GO:0098802	0.0322517	4.53325	0.693234	3	168	plasma membrane receptor complex	ENSG00000105088 ENSG00000166862 ENSG00000155511	OLFM2 CACNG2 GRIA1
						GO:0051588	0.00258337	11.9241	0.273422	3	64	regulation of neurotransmitter transport	ENSG00000176406 ENSG00000008056 ENSG00000105649	RIMS2 SYN1 RAB3A																				GO:0005794	0.0336155	2.00691	5.95026	11	1442	Golgi apparatus	ENSG00000132692 ENSG00000124507 ENSG00000171004 ENSG00000142235 ENSG00000122254 ENSG00000008056 ENSG00000155511 ENSG00000104435 ENSG00000145934 ENSG00000139182 ENSG00000157782	BCAN PACSIN1 HS6ST2 LMTK3 HS3ST2 SYN1 GRIA1 STMN2 TENM2 CLSTN3 CABP1
						GO:0007270	0.00258628	7.53984	0.572477	4	134	neuron-neuron synaptic transmission	ENSG00000157103 ENSG00000152910 ENSG00000139182 ENSG00000022355	SLC6A1 CNTNAP4 CLSTN3 GABRA1																				GO:0098858	0.0399776	4.1519	0.75513	3	183	actin-based cell projection	ENSG00000275650 ENSG00000172020 ENSG00000276887 ENSG00000276537 ENSG00000167614 ENSG00000145934	TTYH1 GAP43 TENM2
						GO:0048856	0.00262754	2.00986	23.1981	35	5430	anatomical structure development	ENSG00000234623 ENSG00000276495 ENSG00000204655 ENSG00000132692 ENSG00000121871 ENSG00000234096 ENSG00000172020 ENSG00000169862 ENSG00000133083 ENSG00000114948 ENSG00000124507 ENSG00000237834 ENSG00000230885 ENSG00000036530 ENSG00000232641 ENSG00000087250 ENSG00000149654 ENSG00000124772 ENSG00000281151 ENSG00000078725 ENSG00000034053 ENSG00000176406 ENSG00000131409 ENSG00000105088 ENSG00000162670…	MOG APBA2 BCAN SLITRK3 GAP43 CTNND2 DCLK1 ADAM23 PACSIN1 CYP46A1 MT3 CDH22 CPNE5 KCNQ2 BRINP1 RIMS2 LRRC4B OLFM2 BRINP3 CAMK2B WASF1 ADGRL3 CRMP1 SH3GL3 STMN2 MMP17 NRCAM RAB3A CLSTN3 BRINP2 SLC1A2 PTPRZ1 CLDN11 NTM AGT																				GO:0032587	0.0441433	6.25388	0.334238	2	81	ruffle membrane	ENSG00000124507 ENSG00000136002	PACSIN1 ARHGEF4
						GO:0006865	0.00272854	7.42469	0.581022	4	136	amino acid transport	ENSG00000157103 ENSG00000105649 ENSG00000110436 ENSG00000135744	SLC6A1 RAB3A SLC1A2 AGT																				GO:0005789	0.0492511	2.09861	4.06037	8	984	endoplasmic reticulum membrane	ENSG00000275650 ENSG00000197977 ENSG00000036530 ENSG00000181418 ENSG00000276887 ENSG00000276537 ENSG00000058404 ENSG00000167614 ENSG00000155511 ENSG00000139182 ENSG00000134824	TTYH1 ELOVL2 CYP46A1 DDN CAMK2B GRIA1 CLSTN3 FADS2
						GO:0008037	0.00272854	7.42469	0.581022	4	136	cell recognition	ENSG00000162706 ENSG00000172020 ENSG00000091129 ENSG00000182667	CADM3 GAP43 NRCAM NTM
						GO:0017158	0.00282012	11.5441	0.281966	3	66	regulation of calcium ion-dependent exocytosis	ENSG00000176406 ENSG00000008056 ENSG00000105649	RIMS2 SYN1 RAB3A
						GO:1903859	0.00293597	28.1858	0.0811722	2	19	regulation of dendrite extension	ENSG00000124772 ENSG00000176406	CPNE5 RIMS2
						GO:0098742	0.00295899	5.52083	0.978338	5	229	cell-cell adhesion via plasma-membrane adhesion molecules	ENSG00000162706 ENSG00000149654 ENSG00000150471 ENSG00000139182 ENSG00000013297	CADM3 CDH22 ADGRL3 CLSTN3 CLDN11
						GO:0019226	0.00319963	11.0174	0.294783	3	69	transmission of nerve impulse	ENSG00000166862 ENSG00000091129 ENSG00000135744	CACNG2 NRCAM AGT
						GO:0071300	0.00319963	11.0174	0.294783	3	69	cellular response to retinoic acid	ENSG00000078725 ENSG00000162670 ENSG00000198797	BRINP1 BRINP3 BRINP2
						GO:0010976	0.00324596	5.39864	0.999699	5	234	positive regulation of neuron projection development	ENSG00000124507 ENSG00000124772 ENSG00000176406 ENSG00000058404 ENSG00000104435	PACSIN1 CPNE5 RIMS2 CAMK2B STMN2
						GO:0051130	0.0032971	2.74897	4.9216	12	1152	positive regulation of cellular component organization	ENSG00000121871 ENSG00000124507 ENSG00000124772 ENSG00000176406 ENSG00000131409 ENSG00000058404 ENSG00000112290 ENSG00000150471 ENSG00000104435 ENSG00000145934 ENSG00000139182 ENSG00000135744	SLITRK3 PACSIN1 CPNE5 RIMS2 LRRC4B CAMK2B WASF1 ADGRL3 STMN2 TENM2 CLSTN3 AGT
						GO:0048167	0.003521	6.89762	0.623744	4	146	regulation of synaptic plasticity	ENSG00000058404 ENSG00000155511 ENSG00000105649 ENSG00000135744	CAMK2B GRIA1 RAB3A AGT
						GO:0044089	0.00356256	3.85979	1.97804	7	463	positive regulation of cellular component biogenesis	ENSG00000121871 ENSG00000131409 ENSG00000112290 ENSG00000150471 ENSG00000145934 ENSG00000139182 ENSG00000135744	SLITRK3 LRRC4B WASF1 ADGRL3 TENM2 CLSTN3 AGT
						GO:0051650	0.00368078	5.23626	1.0296	5	241	establishment of vesicle localization	ENSG00000124507 ENSG00000176406 ENSG00000008056 ENSG00000155511 ENSG00000105649	PACSIN1 RIMS2 SYN1 GRIA1 RAB3A
						GO:1900181	0.00420275	9.95669	0.324689	3	76	negative regulation of protein localization to nucleus	ENSG00000133083 ENSG00000163673 ENSG00000157782	DCLK1 DCLK3 CABP1
						GO:0045595	0.00423019	2.47306	6.44678	14	1509	regulation of cell differentiation	ENSG00000124507 ENSG00000087250 ENSG00000124772 ENSG00000078725 ENSG00000176406 ENSG00000105088 ENSG00000162670 ENSG00000058404 ENSG00000072832 ENSG00000104435 ENSG00000091129 ENSG00000198797 ENSG00000106278 ENSG00000135744	PACSIN1 MT3 CPNE5 BRINP1 RIMS2 OLFM2 BRINP3 CAMK2B CRMP1 STMN2 NRCAM BRINP2 PTPRZ1 AGT
						GO:0048169	0.00429624	22.8116	0.098261	2	23	regulation of long-term neuronal synaptic plasticity	ENSG00000058404 ENSG00000135744	CAMK2B AGT
						GO:0007417	0.00458745	2.8979	3.82791	10	896	central nervous system development	ENSG00000234623 ENSG00000204655 ENSG00000132692 ENSG00000234096 ENSG00000133083 ENSG00000114948 ENSG00000237834 ENSG00000230885 ENSG00000232641 ENSG00000087250 ENSG00000149654 ENSG00000137345 ENSG00000236561 ENSG00000140600 ENSG00000091129 ENSG00000110436 ENSG00000106278	MOG BCAN DCLK1 ADAM23 MT3 CDH22 SH3GL3 NRCAM SLC1A2 PTPRZ1
						GO:0051648	0.00482968	4.89899	1.09796	5	257	vesicle localization	ENSG00000124507 ENSG00000176406 ENSG00000008056 ENSG00000155511 ENSG00000105649	PACSIN1 RIMS2 SYN1 GRIA1 RAB3A
						GO:0016079	0.00485249	9.43717	0.341777	3	80	synaptic vesicle exocytosis	ENSG00000176406 ENSG00000008056 ENSG00000105649	RIMS2 SYN1 RAB3A
						GO:0055085	0.00495887	2.5051	5.86148	13	1372	transmembrane transport	ENSG00000157103 ENSG00000099822 ENSG00000275650 ENSG00000187730 ENSG00000125510 ENSG00000221946 ENSG00000277044 ENSG00000115194 ENSG00000276887 ENSG00000281151 ENSG00000276537 ENSG00000130226 ENSG00000075043 ENSG00000167614 ENSG00000166862 ENSG00000155511 ENSG00000110436 ENSG00000022355 ENSG00000282974	SLC6A1 HCN2 TTYH1 GABRD OPRL1 FXYD7 SLC30A3 KCNQ2 DPP6 CACNG2 GRIA1 SLC1A2 GABRA1
						GO:0006882	0.00506637	20.8255	0.106805	2	25	cellular zinc ion homeostasis	ENSG00000087250 ENSG00000115194	MT3 SLC30A3
						GO:0015800	0.00506637	20.8255	0.106805	2	25	acidic amino acid transport	ENSG00000157103 ENSG00000110436	SLC6A1 SLC1A2
						GO:0050793	0.00514129	2.19423	9.55268	18	2236	regulation of developmental process	ENSG00000121871 ENSG00000124507 ENSG00000087250 ENSG00000124772 ENSG00000078725 ENSG00000176406 ENSG00000131409 ENSG00000105088 ENSG00000162670 ENSG00000058404 ENSG00000150471 ENSG00000072832 ENSG00000104435 ENSG00000091129 ENSG00000139182 ENSG00000198797 ENSG00000106278 ENSG00000135744	SLITRK3 PACSIN1 MT3 CPNE5 BRINP1 RIMS2 LRRC4B OLFM2 BRINP3 CAMK2B ADGRL3 CRMP1 STMN2 NRCAM CLSTN3 BRINP2 PTPRZ1 AGT
						GO:0006812	0.00515514	2.70325	4.5371	11	1062	cation transport	ENSG00000099822 ENSG00000275650 ENSG00000125510 ENSG00000087250 ENSG00000221946 ENSG00000277044 ENSG00000115194 ENSG00000276887 ENSG00000281151 ENSG00000276537 ENSG00000058404 ENSG00000130226 ENSG00000075043 ENSG00000167614 ENSG00000166862 ENSG00000135744 ENSG00000282974	HCN2 TTYH1 OPRL1 MT3 FXYD7 SLC30A3 KCNQ2 CAMK2B DPP6 CACNG2 AGT
						GO:0051128	0.00544028	2.18059	9.60395	18	2248	regulation of cellular component organization	ENSG00000121871 ENSG00000172020 ENSG00000124507 ENSG00000087250 ENSG00000124772 ENSG00000176406 ENSG00000131409 ENSG00000058404 ENSG00000112290 ENSG00000150471 ENSG00000072832 ENSG00000065609 ENSG00000104435 ENSG00000145934 ENSG00000091129 ENSG00000105649 ENSG00000139182 ENSG00000135744	SLITRK3 GAP43 PACSIN1 MT3 CPNE5 RIMS2 LRRC4B CAMK2B WASF1 ADGRL3 CRMP1 SNAP91 STMN2 TENM2 NRCAM RAB3A CLSTN3 AGT
						GO:0006829	0.00547348	19.9565	0.111078	2	26	zinc II ion transport	ENSG00000087250 ENSG00000115194	MT3 SLC30A3
						GO:0048011	0.00547348	19.9565	0.111078	2	26	neurotrophin TRK receptor signaling pathway	ENSG00000112290 ENSG00000135744	WASF1 AGT
						GO:0001558	0.00549819	4.0139	1.6149	6	378	regulation of cell growth	ENSG00000087250 ENSG00000124772 ENSG00000176406 ENSG00000091129 ENSG00000139182 ENSG00000135744	MT3 CPNE5 RIMS2 NRCAM CLSTN3 AGT
						GO:0042391	0.00549819	4.0139	1.6149	6	378	regulation of membrane potential	ENSG00000099822 ENSG00000176406 ENSG00000166862 ENSG00000155511 ENSG00000091129 ENSG00000022355	HCN2 RIMS2 CACNG2 GRIA1 NRCAM GABRA1
						GO:0098609	0.00579931	2.97044	3.33233	9	780	cell-cell adhesion	ENSG00000162706 ENSG00000275650 ENSG00000169862 ENSG00000149654 ENSG00000276887 ENSG00000276537 ENSG00000150471 ENSG00000167614 ENSG00000145934 ENSG00000091129 ENSG00000139182 ENSG00000013297	CADM3 TTYH1 CTNND2 CDH22 ADGRL3 TENM2 NRCAM CLSTN3 CLDN11
						GO:0006706	0.00589511	19.1571	0.11535	2	27	steroid catabolic process	ENSG00000036530 ENSG00000087250	CYP46A1 MT3
						GO:0051955	0.00589511	19.1571	0.11535	2	27	regulation of amino acid transport	ENSG00000157103 ENSG00000135744	SLC6A1 AGT
						GO:0055069	0.00589511	19.1571	0.11535	2	27	zinc ion homeostasis	ENSG00000087250 ENSG00000115194	MT3 SLC30A3
						GO:0051239	0.00598496	2.08851	11.2616	20	2636	regulation of multicellular organismal process	ENSG00000121871 ENSG00000124507 ENSG00000125510 ENSG00000087250 ENSG00000221946 ENSG00000277044 ENSG00000124772 ENSG00000078725 ENSG00000176406 ENSG00000131409 ENSG00000162670 ENSG00000058404 ENSG00000150471 ENSG00000072832 ENSG00000166862 ENSG00000104435 ENSG00000091129 ENSG00000139182 ENSG00000198797 ENSG00000106278 ENSG00000135744	SLITRK3 PACSIN1 OPRL1 MT3 FXYD7 CPNE5 BRINP1 RIMS2 LRRC4B BRINP3 CAMK2B ADGRL3 CRMP1 CACNG2 STMN2 NRCAM CLSTN3 BRINP2 PTPRZ1 AGT
						GO:0044087	0.00660063	2.9071	3.40069	9	796	regulation of cellular component biogenesis	ENSG00000121871 ENSG00000172020 ENSG00000131409 ENSG00000112290 ENSG00000150471 ENSG00000104435 ENSG00000145934 ENSG00000139182 ENSG00000135744	SLITRK3 GAP43 LRRC4B WASF1 ADGRL3 STMN2 TENM2 CLSTN3 AGT
						GO:0032892	0.00678144	17.7359	0.123894	2	29	positive regulation of organic acid transport	ENSG00000157103 ENSG00000135744	SLC6A1 AGT
						GO:1902476	0.00693969	8.25201	0.388772	3	91	chloride transmembrane transport	ENSG00000275650 ENSG00000187730 ENSG00000276887 ENSG00000276537 ENSG00000167614 ENSG00000022355	TTYH1 GABRD GABRA1
						GO:0098662	0.0070289	3.09098	2.82394	8	661	inorganic cation transmembrane transport	ENSG00000099822 ENSG00000275650 ENSG00000125510 ENSG00000221946 ENSG00000277044 ENSG00000115194 ENSG00000276887 ENSG00000281151 ENSG00000276537 ENSG00000130226 ENSG00000075043 ENSG00000167614 ENSG00000166862 ENSG00000282974	HCN2 TTYH1 OPRL1 FXYD7 SLC30A3 KCNQ2 DPP6 CACNG2
						GO:0006898	0.00752778	4.38558	1.22185	5	286	receptor-mediated endocytosis	ENSG00000124507 ENSG00000112290 ENSG00000166862 ENSG00000065609 ENSG00000155511	PACSIN1 WASF1 CACNG2 SNAP91 GRIA1
						GO:0044708	0.0075367	3.74565	1.72598	6	404	single-organism behavior	ENSG00000157103 ENSG00000152910 ENSG00000078725 ENSG00000155511 ENSG00000110436 ENSG00000106278	SLC6A1 CNTNAP4 BRINP1 GRIA1 SLC1A2 PTPRZ1
						GO:0044767	0.00753919	1.84042	24.5866	35	5755	single-organism developmental process	ENSG00000234623 ENSG00000276495 ENSG00000204655 ENSG00000132692 ENSG00000121871 ENSG00000234096 ENSG00000172020 ENSG00000169862 ENSG00000133083 ENSG00000114948 ENSG00000124507 ENSG00000237834 ENSG00000230885 ENSG00000036530 ENSG00000232641 ENSG00000087250 ENSG00000149654 ENSG00000124772 ENSG00000281151 ENSG00000078725 ENSG00000034053 ENSG00000176406 ENSG00000131409 ENSG00000105088 ENSG00000162670…	MOG APBA2 BCAN SLITRK3 GAP43 CTNND2 DCLK1 ADAM23 PACSIN1 CYP46A1 MT3 CDH22 CPNE5 KCNQ2 BRINP1 RIMS2 LRRC4B OLFM2 BRINP3 CAMK2B WASF1 ADGRL3 CRMP1 SH3GL3 STMN2 MMP17 NRCAM RAB3A CLSTN3 BRINP2 SLC1A2 PTPRZ1 CLDN11 NTM AGT
						GO:0034765	0.00771342	3.72646	1.73452	6	406	regulation of ion transmembrane transport	ENSG00000099822 ENSG00000125510 ENSG00000221946 ENSG00000277044 ENSG00000281151 ENSG00000130226 ENSG00000075043 ENSG00000166862 ENSG00000282974	HCN2 OPRL1 FXYD7 KCNQ2 DPP6 CACNG2
						GO:0051954	0.00772434	16.5107	0.132439	2	31	positive regulation of amine transport	ENSG00000157103 ENSG00000135744	SLC6A1 AGT
						GO:0032228	0.00821669	15.9594	0.136711	2	32	regulation of synaptic transmission, GABAergic	ENSG00000157103 ENSG00000152910	SLC6A1 CNTNAP4
						GO:0006836	0.00824008	5.36854	0.794633	4	186	neurotransmitter transport	ENSG00000157103 ENSG00000176406 ENSG00000008056 ENSG00000105649	SLC6A1 RIMS2 SYN1 RAB3A
						GO:0072330	0.00886501	5.25181	0.811722	4	190	monocarboxylic acid biosynthetic process	ENSG00000132692 ENSG00000197977 ENSG00000036530 ENSG00000134824	BCAN ELOVL2 CYP46A1 FADS2
						GO:0048675	0.00898866	7.48226	0.427222	3	100	axon extension	ENSG00000133083 ENSG00000087250 ENSG00000091129	DCLK1 MT3 NRCAM
						GO:0007626	0.00902595	5.2234	0.815994	4	191	locomotory behavior	ENSG00000276495 ENSG00000125510 ENSG00000277044 ENSG00000034053 ENSG00000105088 ENSG00000150471	APBA2 OPRL1 OLFM2 ADGRL3
						GO:0034762	0.00913589	3.58843	1.7986	6	421	regulation of transmembrane transport	ENSG00000099822 ENSG00000125510 ENSG00000221946 ENSG00000277044 ENSG00000281151 ENSG00000130226 ENSG00000075043 ENSG00000166862 ENSG00000282974	HCN2 OPRL1 FXYD7 KCNQ2 DPP6 CACNG2
						GO:0035637	0.00918879	5.1953	0.820266	4	192	multicellular organismal signaling	ENSG00000221946 ENSG00000166862 ENSG00000091129 ENSG00000135744	FXYD7 CACNG2 NRCAM AGT
						GO:0038179	0.00924257	14.9601	0.145255	2	34	neurotrophin signaling pathway	ENSG00000112290 ENSG00000135744	WASF1 AGT
						GO:0070838	0.00954506	3.5533	1.81569	6	425	divalent metal ion transport	ENSG00000125510 ENSG00000087250 ENSG00000277044 ENSG00000115194 ENSG00000058404 ENSG00000166862 ENSG00000135744	OPRL1 MT3 SLC30A3 CAMK2B CACNG2 AGT
						GO:0006821	0.00974211	7.25647	0.440039	3	103	chloride transport	ENSG00000275650 ENSG00000187730 ENSG00000276887 ENSG00000276537 ENSG00000167614 ENSG00000022355	TTYH1 GABRD GABRA1
						GO:0032502	0.00976504	1.79828	24.9583	35	5842	developmental process	ENSG00000234623 ENSG00000276495 ENSG00000204655 ENSG00000132692 ENSG00000121871 ENSG00000234096 ENSG00000172020 ENSG00000169862 ENSG00000133083 ENSG00000114948 ENSG00000124507 ENSG00000237834 ENSG00000230885 ENSG00000036530 ENSG00000232641 ENSG00000087250 ENSG00000149654 ENSG00000124772 ENSG00000281151 ENSG00000078725 ENSG00000034053 ENSG00000176406 ENSG00000131409 ENSG00000105088 ENSG00000162670…	MOG APBA2 BCAN SLITRK3 GAP43 CTNND2 DCLK1 ADAM23 PACSIN1 CYP46A1 MT3 CDH22 CPNE5 KCNQ2 BRINP1 RIMS2 LRRC4B OLFM2 BRINP3 CAMK2B WASF1 ADGRL3 CRMP1 SH3GL3 STMN2 MMP17 NRCAM RAB3A CLSTN3 BRINP2 SLC1A2 PTPRZ1 CLDN11 NTM AGT
						GO:0016358	0.00985935	5.08582	0.837355	4	196	dendrite development	ENSG00000169862 ENSG00000133083 ENSG00000124507 ENSG00000058404	CTNND2 DCLK1 PACSIN1 CAMK2B
						GO:0072511	0.00996722	3.51882	1.83278	6	429	divalent inorganic cation transport	ENSG00000125510 ENSG00000087250 ENSG00000277044 ENSG00000115194 ENSG00000058404 ENSG00000166862 ENSG00000135744	OPRL1 MT3 SLC30A3 CAMK2B CACNG2 AGT
						GO:0044070	0.0100012	7.18419	0.444311	3	104	regulation of anion transport	ENSG00000157103 ENSG00000275650 ENSG00000276887 ENSG00000276537 ENSG00000167614 ENSG00000135744	SLC6A1 TTYH1 AGT
						GO:0017156	0.0102643	7.11332	0.448583	3	105	calcium ion regulated exocytosis	ENSG00000176406 ENSG00000008056 ENSG00000105649	RIMS2 SYN1 RAB3A
						GO:0032526	0.0105314	7.04383	0.452855	3	106	response to retinoic acid	ENSG00000078725 ENSG00000162670 ENSG00000198797	BRINP1 BRINP3 BRINP2
						GO:0000041	0.0108025	6.97568	0.457127	3	107	transition metal ion transport	ENSG00000275650 ENSG00000087250 ENSG00000115194 ENSG00000276887 ENSG00000276537 ENSG00000167614	TTYH1 MT3 SLC30A3
						GO:1903305	0.0113568	6.84323	0.465672	3	109	regulation of regulated secretory pathway	ENSG00000176406 ENSG00000008056 ENSG00000105649	RIMS2 SYN1 RAB3A
						GO:0006636	0.0114556	13.2947	0.162344	2	38	unsaturated fatty acid biosynthetic process	ENSG00000197977 ENSG00000134824	ELOVL2 FADS2
						GO:0006820	0.0115501	3.06039	2.46934	7	578	anion transport	ENSG00000157103 ENSG00000275650 ENSG00000187730 ENSG00000276887 ENSG00000276537 ENSG00000167614 ENSG00000105649 ENSG00000110436 ENSG00000022355 ENSG00000135744	SLC6A1 TTYH1 GABRD RAB3A SLC1A2 GABRA1 AGT
						GO:0010959	0.0115667	3.92947	1.35857	5	318	regulation of metal ion transport	ENSG00000125510 ENSG00000221946 ENSG00000277044 ENSG00000058404 ENSG00000130226 ENSG00000135744 ENSG00000282974	OPRL1 FXYD7 CAMK2B DPP6 AGT
						GO:0007631	0.01164	6.77886	0.469944	3	110	feeding behavior	ENSG00000125510 ENSG00000277044 ENSG00000198598 ENSG00000135744	OPRL1 MMP17 AGT
						GO:0051489	0.0120418	12.9346	0.166617	2	39	regulation of filopodium assembly	ENSG00000172020 ENSG00000145934	GAP43 TENM2
						GO:0006024	0.0122186	6.65367	0.478488	3	112	glycosaminoglycan biosynthetic process	ENSG00000132692 ENSG00000171004 ENSG00000122254	BCAN HS6ST2 HS3ST2
						GO:0018107	0.0122186	6.65367	0.478488	3	112	peptidyl-threonine phosphorylation	ENSG00000133083 ENSG00000058404 ENSG00000163673	DCLK1 CAMK2B DCLK3
						GO:0032501	0.0122907	1.75739	30.1021	40	7046	multicellular organismal process	ENSG00000157103 ENSG00000234623 ENSG00000276495 ENSG00000204655 ENSG00000132692 ENSG00000121871 ENSG00000234096 ENSG00000172020 ENSG00000169862 ENSG00000133083 ENSG00000114948 ENSG00000124507 ENSG00000237834 ENSG00000230885 ENSG00000036530 ENSG00000125510 ENSG00000232641 ENSG00000087250 ENSG00000221946 ENSG00000149654 ENSG00000277044 ENSG00000124772 ENSG00000281151 ENSG00000078725 ENSG00000034053…	SLC6A1 MOG APBA2 BCAN SLITRK3 GAP43 CTNND2 DCLK1 ADAM23 PACSIN1 CYP46A1 OPRL1 MT3 FXYD7 CDH22 CPNE5 KCNQ2 BRINP1 RIMS2 LRRC4B OLFM2 BRINP3 CAMK2B WASF1 ADGRL3 CRMP1 CACNG2 GRIA1 SH3GL3 STMN2 MMP17 NRCAM RAB3A CLSTN3 BRINP2 SLC1A2 PTPRZ1 CLDN11 NTM AGT
						GO:0006023	0.012514	6.59278	0.482761	3	113	aminoglycan biosynthetic process	ENSG00000132692 ENSG00000171004 ENSG00000122254	BCAN HS6ST2 HS3ST2
						GO:0036465	0.0132528	12.2698	0.175161	2	41	synaptic vesicle recycling	ENSG00000124507 ENSG00000105649	PACSIN1 RAB3A
						GO:0046326	0.0132528	12.2698	0.175161	2	41	positive regulation of glucose import	ENSG00000110436 ENSG00000135744	SLC1A2 AGT
						GO:0018210	0.0134248	6.41658	0.495577	3	116	peptidyl-threonine modification	ENSG00000133083 ENSG00000058404 ENSG00000163673	DCLK1 CAMK2B DCLK3
						GO:1903793	0.0138774	11.9623	0.179433	2	42	positive regulation of anion transport	ENSG00000157103 ENSG00000135744	SLC6A1 AGT
						GO:0010977	0.0140525	6.30422	0.504122	3	118	negative regulation of neuron projection development	ENSG00000087250 ENSG00000072832 ENSG00000104435	MT3 CRMP1 STMN2
						GO:0048813	0.0143725	6.24949	0.508394	3	119	dendrite morphogenesis	ENSG00000169862 ENSG00000133083 ENSG00000058404	CTNND2 DCLK1 CAMK2B
						GO:0014047	0.0145145	11.6698	0.183705	2	43	glutamate secretion	ENSG00000105649 ENSG00000110436	RAB3A SLC1A2
						GO:1990090	0.0145145	11.6698	0.183705	2	43	cellular response to nerve growth factor stimulus	ENSG00000112290 ENSG00000104435	WASF1 STMN2
						GO:0060359	0.0146967	6.1957	0.512666	3	120	response to ammonium ion	ENSG00000157103 ENSG00000150471 ENSG00000022355	SLC6A1 ADGRL3 GABRA1
						GO:0007611	0.0149988	4.47213	0.948433	4	222	learning or memory	ENSG00000157103 ENSG00000078725 ENSG00000155511 ENSG00000106278	SLC6A1 BRINP1 GRIA1 PTPRZ1
						GO:0098655	0.0152353	2.67479	3.23834	8	758	cation transmembrane transport	ENSG00000099822 ENSG00000275650 ENSG00000125510 ENSG00000221946 ENSG00000277044 ENSG00000115194 ENSG00000276887 ENSG00000281151 ENSG00000276537 ENSG00000130226 ENSG00000075043 ENSG00000167614 ENSG00000166862 ENSG00000282974	HCN2 TTYH1 OPRL1 FXYD7 SLC30A3 KCNQ2 DPP6 CACNG2
						GO:0098661	0.015694	6.03971	0.525483	3	123	inorganic anion transmembrane transport	ENSG00000275650 ENSG00000187730 ENSG00000276887 ENSG00000276537 ENSG00000167614 ENSG00000022355	TTYH1 GABRD GABRA1
						GO:0010828	0.0158261	11.1257	0.19225	2	45	positive regulation of glucose transport	ENSG00000110436 ENSG00000135744	SLC1A2 AGT
						GO:0006897	0.0159182	2.86261	2.63169	7	616	endocytosis	ENSG00000124507 ENSG00000078053 ENSG00000112290 ENSG00000166862 ENSG00000065609 ENSG00000155511 ENSG00000140600	PACSIN1 AMPH WASF1 CACNG2 SNAP91 GRIA1 SH3GL3
						GO:0040008	0.0160471	2.85774	2.63596	7	617	regulation of growth	ENSG00000172020 ENSG00000087250 ENSG00000124772 ENSG00000176406 ENSG00000091129 ENSG00000139182 ENSG00000135744	GAP43 MT3 CPNE5 RIMS2 NRCAM CLSTN3 AGT
						GO:0046164	0.0165002	10.8722	0.196522	2	46	alcohol catabolic process	ENSG00000036530 ENSG00000087250	CYP46A1 MT3
						GO:0060997	0.0165002	10.8722	0.196522	2	46	dendritic spine morphogenesis	ENSG00000169862 ENSG00000058404	CTNND2 CAMK2B
						GO:1990089	0.0165002	10.8722	0.196522	2	46	response to nerve growth factor	ENSG00000112290 ENSG00000104435	WASF1 STMN2
						GO:0034504	0.0180357	3.49586	1.52091	5	356	protein localization to nucleus	ENSG00000133083 ENSG00000087250 ENSG00000163673 ENSG00000157782 ENSG00000135744	DCLK1 MT3 DCLK3 CABP1 AGT
						GO:0050768	0.0183564	4.19866	1.00824	4	236	negative regulation of neurogenesis	ENSG00000087250 ENSG00000078725 ENSG00000072832 ENSG00000104435	MT3 BRINP1 CRMP1 STMN2
						GO:0032890	0.018595	10.1764	0.209339	2	49	regulation of organic acid transport	ENSG00000157103 ENSG00000135744	SLC6A1 AGT
						GO:0042220	0.0200505	9.75983	0.217883	2	51	response to cocaine	ENSG00000157103 ENSG00000150471	SLC6A1 ADGRL3
						GO:0001764	0.0204491	5.44505	0.581022	3	136	neuron migration	ENSG00000133083 ENSG00000150471 ENSG00000091129	DCLK1 ADGRL3 NRCAM
						GO:0061337	0.0208442	5.40408	0.585294	3	137	cardiac conduction	ENSG00000221946 ENSG00000166862 ENSG00000135744	FXYD7 CACNG2 AGT
						GO:0007269	0.0212435	5.36373	0.589566	3	138	neurotransmitter secretion	ENSG00000176406 ENSG00000008056 ENSG00000105649	RIMS2 SYN1 RAB3A
						GO:0099643	0.0212435	5.36373	0.589566	3	138	signal release from synapse	ENSG00000176406 ENSG00000008056 ENSG00000105649	RIMS2 SYN1 RAB3A
						GO:1904062	0.0224366	3.94006	1.07233	4	251	regulation of cation transmembrane transport	ENSG00000125510 ENSG00000221946 ENSG00000277044 ENSG00000130226 ENSG00000166862 ENSG00000282974	OPRL1 FXYD7 DPP6 CACNG2
						GO:1903828	0.0228827	5.2081	0.606655	3	142	negative regulation of cellular protein localization	ENSG00000133083 ENSG00000163673 ENSG00000157782	DCLK1 DCLK3 CABP1
						GO:0006810	0.0229638	1.68203	20.6989	29	4845	transport	ENSG00000157103 ENSG00000099822 ENSG00000276495 ENSG00000136274 ENSG00000275650 ENSG00000133083 ENSG00000124507 ENSG00000187730 ENSG00000125510 ENSG00000087250 ENSG00000221946 ENSG00000277044 ENSG00000115194 ENSG00000276887 ENSG00000281151 ENSG00000034053 ENSG00000176406 ENSG00000276537 ENSG00000105088 ENSG00000078053 ENSG00000058404 ENSG00000130226 ENSG00000112290 ENSG00000075043 ENSG00000167614…	SLC6A1 HCN2 APBA2 NACAD TTYH1 DCLK1 PACSIN1 GABRD OPRL1 MT3 FXYD7 SLC30A3 KCNQ2 RIMS2 OLFM2 AMPH CAMK2B DPP6 WASF1 CACNG2 SYN1 SNAP91 GRIA1 SH3GL3 RAB3A SLC1A2 CABP1 GABRA1 AGT
						GO:0051961	0.023611	3.87632	1.08942	4	255	negative regulation of nervous system development	ENSG00000087250 ENSG00000078725 ENSG00000072832 ENSG00000104435	MT3 BRINP1 CRMP1 STMN2
						GO:0031345	0.0237275	5.1336	0.615199	3	144	negative regulation of cell projection organization	ENSG00000087250 ENSG00000072832 ENSG00000104435	MT3 CRMP1 STMN2
						GO:0050890	0.0239103	3.8607	1.09369	4	256	cognition	ENSG00000157103 ENSG00000078725 ENSG00000155511 ENSG00000106278	SLC6A1 BRINP1 GRIA1 PTPRZ1
						GO:0006801	0.0246911	8.69196	0.243516	2	57	superoxide metabolic process	ENSG00000087250 ENSG00000135744	MT3 AGT
						GO:0099531	0.0254675	4.99077	0.632288	3	148	presynaptic process involved in chemical synaptic transmission	ENSG00000176406 ENSG00000008056 ENSG00000105649	RIMS2 SYN1 RAB3A
						GO:0030166	0.0255033	8.53623	0.247789	2	58	proteoglycan biosynthetic process	ENSG00000132692 ENSG00000171004	BCAN HS6ST2
						GO:0097061	0.0255033	8.53623	0.247789	2	58	dendritic spine organization	ENSG00000169862 ENSG00000058404	CTNND2 CAMK2B
						GO:0072583	0.0263263	8.38596	0.252061	2	59	clathrin-dependent endocytosis	ENSG00000124507 ENSG00000065609	PACSIN1 SNAP91
						GO:0098656	0.0263887	3.74007	1.12787	4	264	anion transmembrane transport	ENSG00000275650 ENSG00000187730 ENSG00000276887 ENSG00000276537 ENSG00000167614 ENSG00000110436 ENSG00000022355	TTYH1 GABRD SLC1A2 GABRA1
						GO:0044763	0.0280774	1.71508	44.901	53	10510	single-organism cellular process	ENSG00000157103 ENSG00000105255 ENSG00000099822 ENSG00000276495 ENSG00000162706 ENSG00000132692 ENSG00000121871 ENSG00000275650 ENSG00000172020 ENSG00000169862 ENSG00000152910 ENSG00000133083 ENSG00000197977 ENSG00000124507 ENSG00000036530 ENSG00000187730 ENSG00000125510 ENSG00000087250 ENSG00000171004 ENSG00000277044 ENSG00000115194 ENSG00000124772 ENSG00000276887 ENSG00000281151 ENSG00000108309…	SLC6A1 FSD1 HCN2 APBA2 CADM3 BCAN SLITRK3 TTYH1 GAP43 CTNND2 CNTNAP4 DCLK1 ELOVL2 PACSIN1 CYP46A1 GABRD OPRL1 MT3 HS6ST2 SLC30A3 CPNE5 KCNQ2 RUNDC3A BRINP1 ARHGEF4 RIMS2 LRRC4B OLFM2 BRINP3 SULT4A1 AMPH CAMK2B DPP6 WASF1 ADGRL3 CRMP1 CACNG2 SYN1 GRIA1 STMN2 PPP1R1A TENM2 NRCAM RAB3A CLSTN3 BRINP2 SLC1A2 PTPRZ1 FADS2 CLDN11 GABRA1 NTM AGT
						GO:0051179	0.0280863	1.62436	25.6889	34	6013	localization	ENSG00000157103 ENSG00000099822 ENSG00000276495 ENSG00000162706 ENSG00000136274 ENSG00000275650 ENSG00000133083 ENSG00000124507 ENSG00000187730 ENSG00000125510 ENSG00000087250 ENSG00000221946 ENSG00000277044 ENSG00000115194 ENSG00000276887 ENSG00000281151 ENSG00000034053 ENSG00000176406 ENSG00000276537 ENSG00000105088 ENSG00000078053 ENSG00000058404 ENSG00000130226 ENSG00000112290 ENSG00000075043…	SLC6A1 HCN2 APBA2 CADM3 NACAD TTYH1 DCLK1 PACSIN1 GABRD OPRL1 MT3 FXYD7 SLC30A3 KCNQ2 RIMS2 OLFM2 AMPH CAMK2B DPP6 WASF1 ADGRL3 CACNG2 DCLK3 SYN1 SNAP91 GRIA1 SH3GL3 NRCAM RAB3A CLSTN3 SLC1A2 CABP1 GABRA1 AGT
						GO:1901616	0.0288593	7.96522	0.264878	2	62	organic hydroxy compound catabolic process	ENSG00000036530 ENSG00000087250	CYP46A1 MT3
						GO:0007156	0.029149	4.72751	0.666466	3	156	homophilic cell adhesion via plasma membrane adhesion molecules	ENSG00000162706 ENSG00000149654 ENSG00000139182	CADM3 CDH22 CLSTN3
						GO:0010721	0.0293556	3.61294	1.16632	4	273	negative regulation of cell development	ENSG00000087250 ENSG00000078725 ENSG00000072832 ENSG00000104435	MT3 BRINP1 CRMP1 STMN2
						GO:0015807	0.0297245	7.83416	0.26915	2	63	L-amino acid transport	ENSG00000110436 ENSG00000135744	SLC1A2 AGT
						GO:0046324	0.0297245	7.83416	0.26915	2	63	regulation of glucose import	ENSG00000110436 ENSG00000135744	SLC1A2 AGT
						GO:0050795	0.0297245	7.83416	0.26915	2	63	regulation of behavior	ENSG00000152910 ENSG00000125510 ENSG00000277044	CNTNAP4 OPRL1
						GO:1902582	0.0299407	2.49485	2.9991	7	702	single-organism intracellular transport	ENSG00000124507 ENSG00000087250 ENSG00000176406 ENSG00000008056 ENSG00000105649 ENSG00000157782 ENSG00000135744	PACSIN1 MT3 RIMS2 SYN1 RAB3A CABP1 AGT
						GO:0030203	0.0315858	4.57651	0.687827	3	161	glycosaminoglycan metabolic process	ENSG00000132692 ENSG00000171004 ENSG00000122254	BCAN HS6ST2 HS3ST2
						GO:0051234	0.0321652	1.62108	21.2415	29	4972	establishment of localization	ENSG00000157103 ENSG00000099822 ENSG00000276495 ENSG00000136274 ENSG00000275650 ENSG00000133083 ENSG00000124507 ENSG00000187730 ENSG00000125510 ENSG00000087250 ENSG00000221946 ENSG00000277044 ENSG00000115194 ENSG00000276887 ENSG00000281151 ENSG00000034053 ENSG00000176406 ENSG00000276537 ENSG00000105088 ENSG00000078053 ENSG00000058404 ENSG00000130226 ENSG00000112290 ENSG00000075043 ENSG00000167614…	SLC6A1 HCN2 APBA2 NACAD TTYH1 DCLK1 PACSIN1 GABRD OPRL1 MT3 FXYD7 SLC30A3 KCNQ2 RIMS2 OLFM2 AMPH CAMK2B DPP6 WASF1 CACNG2 SYN1 SNAP91 GRIA1 SH3GL3 RAB3A SLC1A2 CABP1 GABRA1 AGT
						GO:0072503	0.0322014	2.98189	1.77297	5	415	cellular divalent inorganic cation homeostasis	ENSG00000125510 ENSG00000087250 ENSG00000277044 ENSG00000115194 ENSG00000155511 ENSG00000135744	OPRL1 MT3 SLC30A3 GRIA1 AGT
						GO:0031644	0.0323815	7.46558	0.281966	2	66	regulation of neurological system process	ENSG00000125510 ENSG00000277044 ENSG00000135744	OPRL1 AGT
						GO:1900006	0.0323815	7.46558	0.281966	2	66	positive regulation of dendrite development	ENSG00000124507 ENSG00000058404	PACSIN1 CAMK2B
						GO:0017157	0.0330979	4.49041	0.700644	3	164	regulation of exocytosis	ENSG00000176406 ENSG00000008056 ENSG00000105649	RIMS2 SYN1 RAB3A
						GO:0048638	0.0332419	3.46866	1.21331	4	284	regulation of developmental growth	ENSG00000087250 ENSG00000124772 ENSG00000176406 ENSG00000091129	MT3 CPNE5 RIMS2 NRCAM
						GO:0050805	0.0332873	7.35028	0.286239	2	67	negative regulation of synaptic transmission	ENSG00000157103 ENSG00000155511	SLC6A1 GRIA1
						GO:0098657	0.0332873	7.35028	0.286239	2	67	import into cell	ENSG00000099822 ENSG00000135744	HCN2 AGT
						GO:0044700	0.0339513	1.59161	26.0221	34	6091	single organism signaling	ENSG00000157103 ENSG00000105251 ENSG00000099822 ENSG00000276495 ENSG00000172020 ENSG00000169862 ENSG00000152910 ENSG00000133083 ENSG00000187730 ENSG00000125510 ENSG00000087250 ENSG00000221946 ENSG00000277044 ENSG00000281151 ENSG00000108309 ENSG00000136002 ENSG00000034053 ENSG00000176406 ENSG00000131409 ENSG00000078053 ENSG00000058404 ENSG00000112290 ENSG00000075043 ENSG00000150471 ENSG00000166862…	SLC6A1 SHD HCN2 APBA2 GAP43 CTNND2 CNTNAP4 DCLK1 GABRD OPRL1 MT3 FXYD7 KCNQ2 RUNDC3A ARHGEF4 RIMS2 LRRC4B AMPH CAMK2B WASF1 ADGRL3 CACNG2 DCLK3 SYN1 GRIA1 SH3GL3 PPP1R1A TENM2 NRCAM RAB3A CLSTN3 SLC1A2 GABRA1 AGT
						GO:0006022	0.0341266	4.43477	0.709188	3	166	aminoglycan metabolic process	ENSG00000132692 ENSG00000171004 ENSG00000122254	BCAN HS6ST2 HS3ST2
						GO:0043502	0.034203	7.23847	0.290511	2	68	regulation of muscle adaptation	ENSG00000058404 ENSG00000135744	CAMK2B AGT
						GO:0022604	0.0342414	2.93056	1.80288	5	422	regulation of cell morphogenesis	ENSG00000087250 ENSG00000124772 ENSG00000176406 ENSG00000058404 ENSG00000091129	MT3 CPNE5 RIMS2 CAMK2B NRCAM
						GO:0023052	0.0345224	1.58871	26.052	34	6098	signaling	ENSG00000157103 ENSG00000105251 ENSG00000099822 ENSG00000276495 ENSG00000172020 ENSG00000169862 ENSG00000152910 ENSG00000133083 ENSG00000187730 ENSG00000125510 ENSG00000087250 ENSG00000221946 ENSG00000277044 ENSG00000281151 ENSG00000108309 ENSG00000136002 ENSG00000034053 ENSG00000176406 ENSG00000131409 ENSG00000078053 ENSG00000058404 ENSG00000112290 ENSG00000075043 ENSG00000150471 ENSG00000166862…	SLC6A1 SHD HCN2 APBA2 GAP43 CTNND2 CNTNAP4 DCLK1 GABRD OPRL1 MT3 FXYD7 KCNQ2 RUNDC3A ARHGEF4 RIMS2 LRRC4B AMPH CAMK2B WASF1 ADGRL3 CACNG2 DCLK3 SYN1 GRIA1 SH3GL3 PPP1R1A TENM2 NRCAM RAB3A CLSTN3 SLC1A2 GABRA1 AGT
						GO:0015698	0.0346473	4.40746	0.71346	3	167	inorganic anion transport	ENSG00000275650 ENSG00000187730 ENSG00000276887 ENSG00000276537 ENSG00000167614 ENSG00000022355	TTYH1 GABRD GABRA1
						GO:0051656	0.0351399	2.90909	1.81569	5	425	establishment of organelle localization	ENSG00000124507 ENSG00000176406 ENSG00000008056 ENSG00000155511 ENSG00000105649	PACSIN1 RIMS2 SYN1 GRIA1 RAB3A
						GO:0008202	0.035865	3.3826	1.24322	4	291	steroid metabolic process	ENSG00000036530 ENSG00000087250 ENSG00000130540 ENSG00000135744	CYP46A1 MT3 SULT4A1 AGT
						GO:1903779	0.0360636	7.02472	0.299055	2	70	regulation of cardiac conduction	ENSG00000221946 ENSG00000135744	FXYD7 AGT
						GO:0050877	0.0367284	2.04698	5.28473	10	1237	neurological system process	ENSG00000157103 ENSG00000125510 ENSG00000277044 ENSG00000078725 ENSG00000105088 ENSG00000166862 ENSG00000155511 ENSG00000091129 ENSG00000105649 ENSG00000106278 ENSG00000135744	SLC6A1 OPRL1 BRINP1 OLFM2 CACNG2 GRIA1 NRCAM RAB3A PTPRZ1 AGT
						GO:0008104	0.0376871	1.74186	10.8942	17	2550	protein localization	ENSG00000276495 ENSG00000162706 ENSG00000136274 ENSG00000133083 ENSG00000124507 ENSG00000087250 ENSG00000034053 ENSG00000176406 ENSG00000105088 ENSG00000130226 ENSG00000166862 ENSG00000163673 ENSG00000065609 ENSG00000091129 ENSG00000105649 ENSG00000139182 ENSG00000157782 ENSG00000135744 ENSG00000282974	APBA2 CADM3 NACAD DCLK1 PACSIN1 MT3 RIMS2 OLFM2 DPP6 CACNG2 DCLK3 SNAP91 NRCAM RAB3A CLSTN3 CABP1 AGT
						GO:0016053	0.0378105	3.32366	1.26458	4	296	organic acid biosynthetic process	ENSG00000132692 ENSG00000197977 ENSG00000036530 ENSG00000134824	BCAN ELOVL2 CYP46A1 FADS2
						GO:0046394	0.0378105	3.32366	1.26458	4	296	carboxylic acid biosynthetic process	ENSG00000132692 ENSG00000197977 ENSG00000036530 ENSG00000134824	BCAN ELOVL2 CYP46A1 FADS2
						GO:0072507	0.0382405	2.83968	1.85842	5	435	divalent inorganic cation homeostasis	ENSG00000125510 ENSG00000087250 ENSG00000277044 ENSG00000115194 ENSG00000155511 ENSG00000135744	OPRL1 MT3 SLC30A3 GRIA1 AGT
						GO:1902580	0.0388001	2.21303	3.87063	8	906	single-organism cellular localization	ENSG00000124507 ENSG00000087250 ENSG00000176406 ENSG00000130226 ENSG00000008056 ENSG00000105649 ENSG00000157782 ENSG00000135744 ENSG00000282974	PACSIN1 MT3 RIMS2 DPP6 SYN1 RAB3A CABP1 AGT
						GO:0051952	0.0389263	6.72668	0.311872	2	73	regulation of amine transport	ENSG00000157103 ENSG00000135744	SLC6A1 AGT
						GO:0046942	0.03941	3.27793	1.28167	4	300	carboxylic acid transport	ENSG00000157103 ENSG00000105649 ENSG00000110436 ENSG00000135744	SLC6A1 RAB3A SLC1A2 AGT
						GO:0097581	0.0398993	6.63285	0.316144	2	74	lamellipodium organization	ENSG00000136002 ENSG00000112290	ARHGEF4 WASF1
						GO:0010001	0.041789	4.08051	0.768999	3	180	glial cell differentiation	ENSG00000172020 ENSG00000087250 ENSG00000106278	GAP43 MT3 PTPRZ1
						GO:0007215	0.0418728	6.4528	0.324689	2	76	glutamate receptor signaling pathway	ENSG00000166862 ENSG00000155511	CACNG2 GRIA1
						GO:0030516	0.0418728	6.4528	0.324689	2	76	regulation of axon extension	ENSG00000087250 ENSG00000091129	MT3 NRCAM
						GO:0046323	0.0418728	6.4528	0.324689	2	76	glucose import	ENSG00000110436 ENSG00000135744	SLC1A2 AGT
						GO:0015849	0.0423018	3.20083	1.31157	4	307	organic acid transport	ENSG00000157103 ENSG00000105649 ENSG00000110436 ENSG00000135744	SLC6A1 RAB3A SLC1A2 AGT
						GO:0060627	0.0428572	2.74775	1.91823	5	449	regulation of vesicle-mediated transport	ENSG00000124507 ENSG00000176406 ENSG00000008056 ENSG00000065609 ENSG00000105649	PACSIN1 RIMS2 SYN1 SNAP91 RAB3A
						GO:0001505	0.0435348	4.01176	0.781816	3	183	regulation of neurotransmitter levels	ENSG00000176406 ENSG00000008056 ENSG00000105649	RIMS2 SYN1 RAB3A
						GO:0045665	0.0435348	4.01176	0.781816	3	183	negative regulation of neuron differentiation	ENSG00000087250 ENSG00000072832 ENSG00000104435	MT3 CRMP1 STMN2
						GO:0044699	0.0466687	1.86062	55.9276	62	13091	single-organism process	ENSG00000157103 ENSG00000234623 ENSG00000105251 ENSG00000105255 ENSG00000099822 ENSG00000276495 ENSG00000162706 ENSG00000204655 ENSG00000132692 ENSG00000121871 ENSG00000234096 ENSG00000275650 ENSG00000172020 ENSG00000169862 ENSG00000152910 ENSG00000133083 ENSG00000197977 ENSG00000114948 ENSG00000124507 ENSG00000237834 ENSG00000230885 ENSG00000036530 ENSG00000187730 ENSG00000125510 ENSG00000232641…	SLC6A1 MOG SHD FSD1 HCN2 APBA2 CADM3 BCAN SLITRK3 TTYH1 GAP43 CTNND2 CNTNAP4 DCLK1 ELOVL2 ADAM23 PACSIN1 CYP46A1 GABRD OPRL1 MT3 FXYD7 HS6ST2 CDH22 SLC30A3 CPNE5 KCNQ2 RUNDC3A BRINP1 ARHGEF4 RIMS2 LRRC4B OLFM2 BRINP3 SULT4A1 AMPH CAMK2B DPP6 WASF1 ADGRL3 CRMP1 CACNG2 DCLK3 SYN1 GRIA1 SH3GL3 STMN2 MMP17 PPP1R1A TENM2 NRCAM RAB3A CLSTN3 BRINP2 SLC1A2 PTPRZ1 CABP1 FADS2 CLDN11 GABRA1 NTM AGT
						GO:0015837	0.046963	6.04256	0.34605	2	81	amine transport	ENSG00000157103 ENSG00000135744	SLC6A1 AGT
						GO:0001101	0.047084	3.08661	1.35857	4	318	response to acid chemical	ENSG00000078725 ENSG00000162670 ENSG00000198797 ENSG00000110436	BRINP1 BRINP3 BRINP2 SLC1A2
						GO:0032412	0.0477487	3.85994	0.811722	3	190	regulation of ion transmembrane transporter activity	ENSG00000125510 ENSG00000221946 ENSG00000277044 ENSG00000166862	OPRL1 FXYD7 CACNG2
						GO:0043500	0.0480071	5.96667	0.350322	2	82	muscle adaptation	ENSG00000058404 ENSG00000135744	CAMK2B AGT
						GO:0060996	0.0480071	5.96667	0.350322	2	82	dendritic spine development	ENSG00000169862 ENSG00000058404	CTNND2 CAMK2B
						GO:0071804	0.0483666	3.83917	0.815994	3	191	cellular potassium ion transport	ENSG00000099822 ENSG00000281151 ENSG00000130226 ENSG00000075043 ENSG00000282974	HCN2 KCNQ2 DPP6
						GO:0071805	0.0483666	3.83917	0.815994	3	191	potassium ion transmembrane transport	ENSG00000099822 ENSG00000281151 ENSG00000130226 ENSG00000075043 ENSG00000282974	HCN2 KCNQ2 DPP6
						GO:0006029	0.0490597	5.89265	0.354594	2	83	proteoglycan metabolic process	ENSG00000132692 ENSG00000171004	BCAN HS6ST2
						GO:0031623	0.0490597	5.89265	0.354594	2	83	receptor internalization	ENSG00000166862 ENSG00000155511	CACNG2 GRIA1
						GO:0046916	0.0490597	5.89265	0.354594	2	83	cellular transition metal ion homeostasis	ENSG00000087250 ENSG00000115194	MT3 SLC30A3

## Sheet: Cluster8_10_Liver1_fpkm
		Gene Cluster
Gene_ID	row_number	Gene description	Gene name	Human gene stable ID	Human gene name
ENSFCAG00000024831	1			ENSG00000177352	CCDC71

## Sheet: Cluster9_10heart1_fpkm
	Gene Cluster											Biological Process											Cellular Component											Molecular Function					KEGG Pathway
Gene stable ID	Gene description	Gene name	Human gene stable ID	Human gene name		GOBPID	Pvalue	OddsRatio	ExpCount	Count	Size	Term	input.in.GO.IDs	input.in.GO.external			GOCCID	Pvalue	OddsRatio	ExpCount	Count	Size	Term	input.in.GO.IDs	input.in.GO.external			GOMFID	Pvalue	OddsRatio	ExpCount	Count	Size	Term	input.in.GO.IDs	input.in.GO.external			Pathway	p.val	FDR q.val	Ensembl.ids	Entrez.ids	External.ids
ENSFCAG00000002508	zinc finger protein 605 [Source:HGNC Symbol;Acc:HGNC:28068]	ZNF605	ENSG00000196458	ZNF605		GO:0007596	2.71114e-06	94.8688	0.125278	4	347	blood coagulation	ENSG00000197249 ENSG00000128271 ENSG00000277377 ENSG00000171564 ENSG00000171557	SERPINA1 ADORA2A FGB FGG			GO:0031093	1.03e-06	275.328	0.0227234	3	67	platelet alpha granule lumen	ENSG00000197249 ENSG00000277377 ENSG00000171564 ENSG00000171557	SERPINA1 FGB FGG			GO:0030674	0.00138341	51.3625	0.0585472	2	162	protein binding, bridging	ENSG00000171564 ENSG00000171557	FGB FGG			hsa04610 Complement and coagulation cascades	1.33e-09	1.33e-08	ENSG00000197249, ENSG00000277377, ENSG00000171564, ENSG00000171557	2244, 2266, 5265	SERPINA1, FGB, FGG
ENSFCAG00000004937	zinc finger protein 613 [Source:HGNC Symbol;Acc:HGNC:25827]	ZNF613	ENSG00000176024	ZNF613		GO:0050817	2.83778e-06	93.7522	0.126722	4	351	coagulation	ENSG00000197249 ENSG00000128271 ENSG00000277377 ENSG00000171564 ENSG00000171557	SERPINA1 ADORA2A FGB FGG			GO:0031091	2.60406e-06	199.966	0.0308632	3	91	platelet alpha granule	ENSG00000197249 ENSG00000277377 ENSG00000171564 ENSG00000171557	SERPINA1 FGB FGG			GO:0060090	0.00170402	46.118	0.0650524	2	180	binding, bridging	ENSG00000171564 ENSG00000171557	FGB FGG			hsa04611 Platelet activation	2.24e-06	2.24e-05	ENSG00000171564, ENSG00000171557	2244, 2266	FGB, FGG
ENSFCAG00000010232	serpin family A member 1 [Source:HGNC Symbol;Acc:HGNC:8941]	SERPINA1	ENSG00000197249	SERPINA1		GO:0007599	2.87012e-06	93.477	0.127083	4	352	hemostasis	ENSG00000197249 ENSG00000128271 ENSG00000277377 ENSG00000171564 ENSG00000171557	SERPINA1 ADORA2A FGB FGG			GO:0005577	3.44735e-06	1262.71	0.0030524	2	9	fibrinogen complex	ENSG00000171564 ENSG00000171557	FGB FGG			GO:0042802	0.00930943	11.1227	0.495844	3	1372	identical protein binding	ENSG00000197249 ENSG00000128271 ENSG00000277377 ENSG00000171557	SERPINA1 ADORA2A FGG			hsa05150 Staphylococcus aureus infection	7.22e-05	0.000722422	ENSG00000171557	2266	FGG
ENSFCAG00000013254	fibrinogen beta chain [Source:HGNC Symbol;Acc:HGNC:3662]	FGB	ENSG00000171564	FGB		GO:0034116	7.15788e-06	830.15	0.00433239	2	12	positive regulation of heterotypic cell-cell adhesion	ENSG00000171564 ENSG00000171557	FGB FGG			GO:0034774	0.000110539	55.1429	0.107851	3	318	secretory granule lumen	ENSG00000197249 ENSG00000277377 ENSG00000171564 ENSG00000171557	SERPINA1 FGB FGG			GO:0050839	0.0102288	18.0223	0.162631	2	450	cell adhesion molecule binding	ENSG00000171564 ENSG00000171557	FGB FGG			hsa04270 Vascular smooth muscle contraction	0.000338234	0.00338234	ENSG00000128271	135	ADORA2A
ENSFCAG00000015687	fibrinogen gamma chain [Source:HGNC Symbol;Acc:HGNC:3694]	FGG	ENSG00000171557	FGG		GO:0035296	8.17219e-06	135.172	0.0451291	3	125	regulation of tube diameter	ENSG00000128271 ENSG00000171564 ENSG00000171557	ADORA2A FGB FGG			GO:0060205	0.000129011	52.2681	0.113617	3	335	cytoplasmic vesicle lumen	ENSG00000197249 ENSG00000277377 ENSG00000171564 ENSG00000171557	SERPINA1 FGB FGG			GO:0005102	0.0105775	10.5813	0.518974	3	1436	receptor binding	ENSG00000128271 ENSG00000171564 ENSG00000171557	ADORA2A FGB FGG			hsa05012 Parkinson's disease	0.000465362	0.00465362	ENSG00000128271	135	ADORA2A
ENSFCAG00000028685	adenosine A2a receptor [Source:HGNC Symbol;Acc:HGNC:263]	ADORA2A	ENSG00000128271	ADORA2A		GO:0097746	8.17219e-06	135.172	0.0451291	3	125	regulation of blood vessel diameter	ENSG00000128271 ENSG00000171564 ENSG00000171557	ADORA2A FGB FGG			GO:0031983	0.000130157	52.1081	0.113956	3	336	vesicle lumen	ENSG00000197249 ENSG00000277377 ENSG00000171564 ENSG00000171557	SERPINA1 FGB FGG			GO:0005198	0.0229549	11.6139	0.248283	2	687	structural molecule activity	ENSG00000171564 ENSG00000171557	FGB FGG			hsa05034 Alcoholism	0.000745863	0.00745863	ENSG00000128271	135	ADORA2A
						GO:0002576	8.98398e-06	130.849	0.0465732	3	129	platelet degranulation	ENSG00000197249 ENSG00000277377 ENSG00000171564 ENSG00000171557	SERPINA1 FGB FGG			GO:0072562	0.000628482	77.0658	0.039342	2	116	blood microparticle	ENSG00000171564 ENSG00000171557	FGB FGG														hsa04020 Calcium signaling pathway	0.000762415	0.00762415	ENSG00000128271	135	ADORA2A
						GO:0050880	9.84749e-06	126.792	0.0480173	3	133	regulation of blood vessel size	ENSG00000128271 ENSG00000171564 ENSG00000171557	ADORA2A FGB FGG			GO:0030141	0.00168078	21.1062	0.272342	3	803	secretory granule	ENSG00000197249 ENSG00000277377 ENSG00000171564 ENSG00000171557	SERPINA1 FGB FGG														hsa04024 cAMP signaling pathway	0.00090123	0.0090123	ENSG00000128271	135	ADORA2A
						GO:0035150	1.00716e-05	125.817	0.0483784	3	134	regulation of tube size	ENSG00000128271 ENSG00000171564 ENSG00000171557	ADORA2A FGB FGG			GO:0009897	0.00219457	40.4375	0.0739359	2	218	external side of plasma membrane	ENSG00000171564 ENSG00000171557	FGB FGG														hsa04015 Rap1 signaling pathway	0.00101278	0.0101278	ENSG00000128271	135	ADORA2A
						GO:0050878	1.18521e-05	64.5852	0.181599	4	503	regulation of body fluid levels	ENSG00000197249 ENSG00000128271 ENSG00000277377 ENSG00000171564 ENSG00000171557	SERPINA1 ADORA2A FGB FGG			GO:0099503	0.00249817	18.2647	0.312362	3	921	secretory vesicle	ENSG00000197249 ENSG00000277377 ENSG00000171564 ENSG00000171557	SERPINA1 FGB FGG														hsa04080 Neuroactive ligand-receptor interaction	0.00176417	0.0176417	ENSG00000128271	135	ADORA2A
						GO:0042060	1.46884e-05	61.0474	0.191708	4	531	wound healing	ENSG00000197249 ENSG00000128271 ENSG00000277377 ENSG00000171564 ENSG00000171557	SERPINA1 ADORA2A FGB FGG			GO:0005938	0.00250201	37.7792	0.0790232	2	233	cell cortex	ENSG00000171564 ENSG00000171557	FGB FGG
						GO:0003018	1.52912e-05	109.02	0.055599	3	154	vascular process in circulatory system	ENSG00000128271 ENSG00000171564 ENSG00000171557	ADORA2A FGB FGG			GO:0099568	0.00387182	30.0969	0.0986943	2	291	cytoplasmic region	ENSG00000171564 ENSG00000171557	FGB FGG
						GO:0034114	2.05796e-05	460.972	0.00722065	2	20	regulation of heterotypic cell-cell adhesion	ENSG00000171564 ENSG00000171557	FGB FGG			GO:0098552	0.00795378	20.6038	0.142784	2	421	side of membrane	ENSG00000171564 ENSG00000171557	FGB FGG
						GO:0031639	2.73901e-05	395.048	0.00830375	2	23	plasminogen activation	ENSG00000171564 ENSG00000171557	FGB FGG			GO:0044433	0.00814394	11.7139	0.472783	3	1394	cytoplasmic vesicle part	ENSG00000197249 ENSG00000277377 ENSG00000171564 ENSG00000171557	SERPINA1 FGB FGG
						GO:0009611	2.99728e-05	50.5728	0.229617	4	636	response to wounding	ENSG00000197249 ENSG00000128271 ENSG00000277377 ENSG00000171564 ENSG00000171557	SERPINA1 ADORA2A FGB FGG			GO:0005615	0.00822643	11.6683	0.474479	3	1399	extracellular space	ENSG00000197249 ENSG00000277377 ENSG00000171564 ENSG00000171557	SERPINA1 FGB FGG
						GO:2000352	3.5168e-05	345.604	0.00938685	2	26	negative regulation of endothelial cell apoptotic process	ENSG00000171564 ENSG00000171557	FGB FGG			GO:0009986	0.0209777	12.2047	0.236731	2	698	cell surface	ENSG00000171564 ENSG00000171557	FGB FGG
						GO:0042730	3.79753e-05	331.76	0.00974788	2	27	fibrinolysis	ENSG00000171564 ENSG00000171557	FGB FGG			GO:0031410	0.0269815	7.23707	0.729184	3	2150	cytoplasmic vesicle	ENSG00000197249 ENSG00000277377 ENSG00000171564 ENSG00000171557	SERPINA1 FGB FGG
						GO:0072378	3.79753e-05	331.76	0.00974788	2	27	blood coagulation, fibrin clot formation	ENSG00000171564 ENSG00000171557	FGB FGG			GO:0097708	0.0270835	7.22558	0.730202	3	2153	intracellular vesicle	ENSG00000197249 ENSG00000277377 ENSG00000171564 ENSG00000171557	SERPINA1 FGB FGG
						GO:0050714	4.20746e-05	76.9953	0.077983	3	216	positive regulation of protein secretion	ENSG00000128271 ENSG00000171564 ENSG00000171557	ADORA2A FGB FGG			GO:0012505	0.0304293	6.49832	1.41292	4	4166	endomembrane system	ENSG00000197249 ENSG00000128271 ENSG00000277377 ENSG00000171564 ENSG00000171557	SERPINA1 ADORA2A FGB FGG
						GO:0045907	5.02769e-05	285.931	0.011192	2	31	positive regulation of vasoconstriction	ENSG00000171564 ENSG00000171557	FGB FGG			GO:0044459	0.0416269	6.00396	0.857385	3	2528	plasma membrane part	ENSG00000128271 ENSG00000171564 ENSG00000171557	ADORA2A FGB FGG
						GO:1900026	5.36201e-05	276.383	0.011553	2	32	positive regulation of substrate adhesion-dependent cell spreading	ENSG00000171564 ENSG00000171557	FGB FGG
						GO:0002793	5.41037e-05	70.6078	0.0848426	3	235	positive regulation of peptide secretion	ENSG00000128271 ENSG00000171564 ENSG00000171557	ADORA2A FGB FGG
						GO:1902042	6.80624e-05	243.809	0.0129972	2	36	negative regulation of extrinsic apoptotic signaling pathway via death domain receptors	ENSG00000171564 ENSG00000171557	FGB FGG
						GO:1904036	6.80624e-05	243.809	0.0129972	2	36	negative regulation of epithelial cell apoptotic process	ENSG00000171564 ENSG00000171557	FGB FGG
						GO:0032102	6.82047e-05	65.1873	0.0917023	3	254	negative regulation of response to external stimulus	ENSG00000128271 ENSG00000171564 ENSG00000171557	ADORA2A FGB FGG
						GO:2000351	8.42136e-05	218.092	0.0144413	2	40	regulation of endothelial cell apoptotic process	ENSG00000171564 ENSG00000171557	FGB FGG
						GO:0031638	9.2929e-05	207.162	0.0151634	2	42	zymogen activation	ENSG00000171564 ENSG00000171557	FGB FGG
						GO:1900024	0.000111637	188.284	0.0166075	2	46	regulation of substrate adhesion-dependent cell spreading	ENSG00000171564 ENSG00000171557	FGB FGG
						GO:0072577	0.00011658	184.089	0.0169685	2	47	endothelial cell apoptotic process	ENSG00000171564 ENSG00000171557	FGB FGG
						GO:0030195	0.000121629	180.076	0.0173296	2	48	negative regulation of blood coagulation	ENSG00000171564 ENSG00000171557	FGB FGG
						GO:1900047	0.000121629	180.076	0.0173296	2	48	negative regulation of hemostasis	ENSG00000171564 ENSG00000171557	FGB FGG
						GO:0034113	0.000126785	176.234	0.0176906	2	49	heterotypic cell-cell adhesion	ENSG00000171564 ENSG00000171557	FGB FGG
						GO:0050819	0.000137414	169.02	0.0184127	2	51	negative regulation of coagulation	ENSG00000171564 ENSG00000171557	FGB FGG
						GO:1903532	0.000149767	49.6494	0.119502	3	331	positive regulation of secretion by cell	ENSG00000128271 ENSG00000171564 ENSG00000171557	ADORA2A FGB FGG
						GO:0070527	0.000154152	159.24	0.0194958	2	54	platelet aggregation	ENSG00000171564 ENSG00000171557	FGB FGG
						GO:1902041	0.000171844	150.527	0.0205789	2	57	regulation of extrinsic apoptotic signaling pathway via death domain receptors	ENSG00000171564 ENSG00000171557	FGB FGG
						GO:0019229	0.000177953	147.83	0.0209399	2	58	regulation of vasoconstriction	ENSG00000171564 ENSG00000171557	FGB FGG
						GO:0051047	0.000195231	45.2758	0.130694	3	362	positive regulation of secretion	ENSG00000128271 ENSG00000171564 ENSG00000171557	ADORA2A FGB FGG
						GO:2001233	0.00020994	44.144	0.133943	3	371	regulation of apoptotic signaling pathway	ENSG00000128271 ENSG00000171564 ENSG00000171557	ADORA2A FGB FGG
						GO:1903524	0.00021008	135.672	0.0227451	2	63	positive regulation of blood circulation	ENSG00000171564 ENSG00000171557	FGB FGG
						GO:0061045	0.000216822	133.476	0.0231061	2	64	negative regulation of wound healing	ENSG00000171564 ENSG00000171557	FGB FGG
						GO:1904035	0.000216822	133.476	0.0231061	2	64	regulation of epithelial cell apoptotic process	ENSG00000171564 ENSG00000171557	FGB FGG
						GO:0022407	0.000243336	41.9276	0.140803	3	390	regulation of cell-cell adhesion	ENSG00000128271 ENSG00000171564 ENSG00000171557	ADORA2A FGB FGG
						GO:0050708	0.00024704	41.7069	0.141525	3	392	regulation of protein secretion	ENSG00000128271 ENSG00000171564 ENSG00000171557	ADORA2A FGB FGG
						GO:0034109	0.000282234	116.493	0.0263554	2	73	homotypic cell-cell adhesion	ENSG00000171564 ENSG00000171557	FGB FGG
						GO:0042310	0.000290028	114.868	0.0267164	2	74	vasoconstriction	ENSG00000171564 ENSG00000171557	FGB FGG
						GO:0023061	0.000290251	39.4209	0.149467	3	414	signal release	ENSG00000128271 ENSG00000171564 ENSG00000171557	ADORA2A FGB FGG
						GO:1903035	0.000297926	113.288	0.0270774	2	75	negative regulation of response to wounding	ENSG00000171564 ENSG00000171557	FGB FGG
						GO:0002791	0.000300714	38.9351	0.151273	3	419	regulation of peptide secretion	ENSG00000128271 ENSG00000171564 ENSG00000171557	ADORA2A FGB FGG
						GO:0045921	0.000314036	110.253	0.0277995	2	77	positive regulation of exocytosis	ENSG00000171564 ENSG00000171557	FGB FGG
						GO:0072376	0.000330565	107.377	0.0285216	2	79	protein activation cascade	ENSG00000171564 ENSG00000171557	FGB FGG
						GO:0097756	0.000338987	105.994	0.0288826	2	80	negative regulation of blood vessel diameter	ENSG00000171564 ENSG00000171557	FGB FGG
						GO:0008625	0.000347513	104.646	0.0292436	2	81	extrinsic apoptotic signaling pathway via death domain receptors	ENSG00000171564 ENSG00000171557	FGB FGG
						GO:0034446	0.000356143	103.331	0.0296047	2	82	substrate adhesion-dependent cell spreading	ENSG00000171564 ENSG00000171557	FGB FGG
						GO:0090066	0.00036628	36.3326	0.161743	3	448	regulation of anatomical structure size	ENSG00000128271 ENSG00000171564 ENSG00000171557	ADORA2A FGB FGG
						GO:0030193	0.000373718	100.799	0.0303267	2	84	regulation of blood coagulation	ENSG00000171564 ENSG00000171557	FGB FGG
						GO:1900046	0.000373718	100.799	0.0303267	2	84	regulation of hemostasis	ENSG00000171564 ENSG00000171557	FGB FGG
						GO:0090277	0.000391709	98.3869	0.0310488	2	86	positive regulation of peptide hormone secretion	ENSG00000171564 ENSG00000171557	FGB FGG
						GO:0051222	0.000395923	35.3523	0.166075	3	460	positive regulation of protein transport	ENSG00000128271 ENSG00000171564 ENSG00000171557	ADORA2A FGB FGG
						GO:0050818	0.000410118	96.0872	0.0317709	2	88	regulation of coagulation	ENSG00000171564 ENSG00000171557	FGB FGG
						GO:1904019	0.000419479	94.977	0.0321319	2	89	epithelial cell apoptotic process	ENSG00000171564 ENSG00000171557	FGB FGG
						GO:0071347	0.000428943	93.892	0.0324929	2	90	cellular response to interleukin-1	ENSG00000171564 ENSG00000171557	FGB FGG
						GO:0009306	0.000473909	33.1831	0.176545	3	489	protein secretion	ENSG00000128271 ENSG00000171564 ENSG00000171557	ADORA2A FGB FGG
						GO:0044057	0.000482503	32.9734	0.177628	3	492	regulation of system process	ENSG00000128271 ENSG00000171564 ENSG00000171557	ADORA2A FGB FGG
						GO:0001775	0.000493175	23.6176	0.469703	4	1301	cell activation	ENSG00000197249 ENSG00000128271 ENSG00000277377 ENSG00000171564 ENSG00000171557	SERPINA1 ADORA2A FGB FGG
						GO:0008015	0.000494119	32.6978	0.179072	3	496	blood circulation	ENSG00000128271 ENSG00000171564 ENSG00000171557	ADORA2A FGB FGG
						GO:0003013	0.000505915	32.4266	0.180516	3	500	circulatory system process	ENSG00000128271 ENSG00000171564 ENSG00000171557	ADORA2A FGB FGG
						GO:2001237	0.000539909	83.404	0.0364643	2	101	negative regulation of extrinsic apoptotic signaling pathway	ENSG00000171564 ENSG00000171557	FGB FGG
						GO:1904951	0.000551779	31.4473	0.185932	3	515	positive regulation of establishment of protein localization	ENSG00000128271 ENSG00000171564 ENSG00000171557	ADORA2A FGB FGG
						GO:0002790	0.000567647	31.1335	0.187737	3	520	peptide secretion	ENSG00000128271 ENSG00000171564 ENSG00000171557	ADORA2A FGB FGG
						GO:0010811	0.00059449	79.3702	0.0382695	2	106	positive regulation of cell-substrate adhesion	ENSG00000171564 ENSG00000171557	FGB FGG
						GO:0032940	0.000633429	22.0072	0.501113	4	1388	secretion by cell	ENSG00000197249 ENSG00000128271 ENSG00000277377 ENSG00000171564 ENSG00000171557	SERPINA1 ADORA2A FGB FGG
						GO:0046887	0.000699235	73.0088	0.0415187	2	115	positive regulation of hormone secretion	ENSG00000171564 ENSG00000171557	FGB FGG
						GO:0051592	0.000699235	73.0088	0.0415187	2	115	response to calcium ion	ENSG00000171564 ENSG00000171557	FGB FGG
						GO:0070555	0.000699235	73.0088	0.0415187	2	115	response to interleukin-1	ENSG00000171564 ENSG00000171557	FGB FGG
						GO:0097190	0.000769872	27.9425	0.208316	3	577	apoptotic signaling pathway	ENSG00000128271 ENSG00000171564 ENSG00000171557	ADORA2A FGB FGG
						GO:0006952	0.000790395	20.6644	0.530718	4	1470	defense response	ENSG00000197249 ENSG00000128271 ENSG00000277377 ENSG00000171564 ENSG00000171557	SERPINA1 ADORA2A FGB FGG
						GO:0016337	0.000805522	27.4957	0.211565	3	586	single organismal cell-cell adhesion	ENSG00000128271 ENSG00000171564 ENSG00000171557	ADORA2A FGB FGG
						GO:0061041	0.000865218	65.4246	0.0462122	2	128	regulation of wound healing	ENSG00000171564 ENSG00000171557	FGB FGG
						GO:0046903	0.0008922	19.9603	0.547686	4	1517	secretion	ENSG00000197249 ENSG00000128271 ENSG00000277377 ENSG00000171564 ENSG00000171557	SERPINA1 ADORA2A FGB FGG
						GO:0002224	0.000892288	64.3945	0.0469342	2	130	toll-like receptor signaling pathway	ENSG00000171564 ENSG00000171557	FGB FGG
						GO:0010770	0.000933657	62.9084	0.0480173	2	133	positive regulation of cell morphogenesis involved in differentiation	ENSG00000171564 ENSG00000171557	FGB FGG
						GO:1903530	0.00097688	25.6661	0.226006	3	626	regulation of secretion by cell	ENSG00000128271 ENSG00000171564 ENSG00000171557	ADORA2A FGB FGG
						GO:0022408	0.000990243	61.0296	0.0494615	2	137	negative regulation of cell-cell adhesion	ENSG00000128271 ENSG00000171557	ADORA2A FGG
						GO:0098602	0.00104198	25.0801	0.231061	3	640	single organism cell adhesion	ENSG00000128271 ENSG00000171564 ENSG00000171557	ADORA2A FGB FGG
						GO:0030155	0.00104673	25.0392	0.231422	3	641	regulation of cell adhesion	ENSG00000128271 ENSG00000171564 ENSG00000171557	ADORA2A FGB FGG
						GO:1903034	0.00120108	55.2483	0.0545159	2	151	regulation of response to wounding	ENSG00000171564 ENSG00000171557	FGB FGG
						GO:0031347	0.00121158	23.7586	0.243336	3	674	regulation of defense response	ENSG00000128271 ENSG00000171564 ENSG00000171557	ADORA2A FGB FGG
						GO:2001236	0.00124884	54.148	0.055599	2	154	regulation of extrinsic apoptotic signaling pathway	ENSG00000171564 ENSG00000171557	FGB FGG
						GO:0032101	0.00125926	23.4309	0.246585	3	683	regulation of response to external stimulus	ENSG00000128271 ENSG00000171564 ENSG00000171557	ADORA2A FGB FGG
						GO:0051046	0.00126463	23.395	0.246946	3	684	regulation of secretion	ENSG00000128271 ENSG00000171564 ENSG00000171557	ADORA2A FGB FGG
						GO:0006508	0.00131098	17.8601	0.605452	4	1677	proteolysis	ENSG00000197249 ENSG00000128271 ENSG00000277377 ENSG00000171564 ENSG00000171557	SERPINA1 ADORA2A FGB FGG
						GO:0030168	0.00133045	52.4076	0.0574042	2	159	platelet activation	ENSG00000171564 ENSG00000171557	FGB FGG
						GO:0050866	0.00139755	51.0932	0.0588483	2	163	negative regulation of cell activation	ENSG00000128271 ENSG00000171557	ADORA2A FGG
						GO:0017157	0.00141457	50.7747	0.0592093	2	164	regulation of exocytosis	ENSG00000171564 ENSG00000171557	FGB FGG
						GO:0045055	0.00156466	21.6644	0.26572	3	736	regulated exocytosis	ENSG00000197249 ENSG00000277377 ENSG00000171564 ENSG00000171557	SERPINA1 FGB FGG
						GO:0002221	0.00157231	48.076	0.0624586	2	173	pattern recognition receptor signaling pathway	ENSG00000171564 ENSG00000171557	FGB FGG
						GO:0051223	0.00160195	21.4804	0.267886	3	742	regulation of protein transport	ENSG00000128271 ENSG00000171564 ENSG00000171557	ADORA2A FGB FGG
						GO:0080090	0.00166133	Inf	2.06547	6	5721	regulation of primary metabolic process	ENSG00000197249 ENSG00000176024 ENSG00000128271 ENSG00000277377 ENSG00000171564 ENSG00000171557 ENSG00000196458	SERPINA1 ZNF613 ADORA2A FGB FGG ZNF605
						GO:0010810	0.00168196	46.4294	0.0646248	2	179	regulation of cell-substrate adhesion	ENSG00000171564 ENSG00000171557	FGB FGG
						GO:0070374	0.00170059	46.1657	0.0649859	2	180	positive regulation of ERK1 and ERK2 cascade	ENSG00000171564 ENSG00000171557	FGB FGG
						GO:0016192	0.00176228	16.3772	0.654191	4	1812	vesicle-mediated transport	ENSG00000197249 ENSG00000128271 ENSG00000277377 ENSG00000171564 ENSG00000171557	SERPINA1 ADORA2A FGB FGG
						GO:0090087	0.00179023	20.6315	0.278356	3	771	regulation of peptide transport	ENSG00000128271 ENSG00000171564 ENSG00000171557	ADORA2A FGB FGG
						GO:0060255	0.00184724	Inf	2.10229	6	5823	regulation of macromolecule metabolic process	ENSG00000197249 ENSG00000176024 ENSG00000128271 ENSG00000277377 ENSG00000171564 ENSG00000171557 ENSG00000196458	SERPINA1 ZNF613 ADORA2A FGB FGG ZNF605
						GO:0098609	0.00185141	20.381	0.281605	3	780	cell-cell adhesion	ENSG00000128271 ENSG00000171564 ENSG00000171557	ADORA2A FGB FGG
						GO:0031323	0.00193659	Inf	2.1189	6	5869	regulation of cellular metabolic process	ENSG00000197249 ENSG00000176024 ENSG00000128271 ENSG00000277377 ENSG00000171564 ENSG00000171557 ENSG00000196458	SERPINA1 ZNF613 ADORA2A FGB FGG ZNF605
						GO:0007160	0.00199186	42.5389	0.0704013	2	195	cell-matrix adhesion	ENSG00000171564 ENSG00000171557	FGB FGG
						GO:0090276	0.00203238	42.0974	0.0711234	2	197	regulation of peptide hormone secretion	ENSG00000171564 ENSG00000171557	FGB FGG
						GO:0043066	0.00208716	19.5099	0.293519	3	813	negative regulation of apoptotic process	ENSG00000128271 ENSG00000171564 ENSG00000171557	ADORA2A FGB FGG
						GO:0070201	0.0021095	19.4342	0.294603	3	816	regulation of establishment of protein localization	ENSG00000128271 ENSG00000171564 ENSG00000171557	ADORA2A FGB FGG
						GO:2001234	0.0021563	40.8259	0.0732896	2	203	negative regulation of apoptotic signaling pathway	ENSG00000171564 ENSG00000171557	FGB FGG
						GO:0043069	0.00217742	19.2105	0.297852	3	825	negative regulation of programmed cell death	ENSG00000128271 ENSG00000171564 ENSG00000171557	ADORA2A FGB FGG
						GO:0006887	0.00235729	18.6604	0.306156	3	848	exocytosis	ENSG00000197249 ENSG00000277377 ENSG00000171564 ENSG00000171557	SERPINA1 FGB FGG
						GO:0097191	0.00237071	38.8673	0.0768999	2	213	extrinsic apoptotic signaling pathway	ENSG00000171564 ENSG00000171557	FGB FGG
						GO:0007162	0.00266405	36.5826	0.0815934	2	226	negative regulation of cell adhesion	ENSG00000128271 ENSG00000171557	ADORA2A FGG
						GO:0016485	0.0026873	36.4178	0.0819544	2	227	protein processing	ENSG00000171564 ENSG00000171557	FGB FGG
						GO:0060548	0.00274484	17.6453	0.322763	3	894	negative regulation of cell death	ENSG00000128271 ENSG00000171564 ENSG00000171557	ADORA2A FGB FGG
						GO:0000902	0.00277143	17.5828	0.323846	3	897	cell morphogenesis	ENSG00000128271 ENSG00000171564 ENSG00000171557	ADORA2A FGB FGG
						GO:0010951	0.00280499	35.6152	0.0837596	2	232	negative regulation of endopeptidase activity	ENSG00000197249 ENSG00000128271 ENSG00000277377	SERPINA1 ADORA2A
						GO:0019222	0.00291003	Inf	2.26765	6	6281	regulation of metabolic process	ENSG00000197249 ENSG00000176024 ENSG00000128271 ENSG00000277377 ENSG00000171564 ENSG00000171557 ENSG00000196458	SERPINA1 ZNF613 ADORA2A FGB FGG ZNF605
						GO:0051050	0.00291601	17.256	0.329623	3	913	positive regulation of transport	ENSG00000128271 ENSG00000171564 ENSG00000171557	ADORA2A FGB FGG
						GO:0030072	0.0029251	34.8468	0.0855647	2	237	peptide hormone secretion	ENSG00000171564 ENSG00000171557	FGB FGG
						GO:0051258	0.0029251	34.8468	0.0855647	2	237	protein polymerization	ENSG00000171564 ENSG00000171557	FGB FGG
						GO:0010466	0.00304763	34.1104	0.0873699	2	242	negative regulation of peptidase activity	ENSG00000197249 ENSG00000128271 ENSG00000277377	SERPINA1 ADORA2A
						GO:0022409	0.0031223	33.6831	0.088453	2	245	positive regulation of cell-cell adhesion	ENSG00000171564 ENSG00000171557	FGB FGG
						GO:0070372	0.00314739	33.543	0.088814	2	246	regulation of ERK1 and ERK2 cascade	ENSG00000171564 ENSG00000171557	FGB FGG
						GO:0046883	0.00322322	33.1296	0.0898971	2	249	regulation of hormone secretion	ENSG00000171564 ENSG00000171557	FGB FGG
						GO:0010769	0.00324869	32.994	0.0902581	2	250	regulation of cell morphogenesis involved in differentiation	ENSG00000171564 ENSG00000171557	FGB FGG
						GO:0032880	0.00341871	16.2692	0.348396	3	965	regulation of protein localization	ENSG00000128271 ENSG00000171564 ENSG00000171557	ADORA2A FGB FGG
						GO:0051604	0.00342966	32.0745	0.0927854	2	257	protein maturation	ENSG00000171564 ENSG00000171557	FGB FGG
						GO:0070371	0.00356179	31.4481	0.0945905	2	262	ERK1 and ERK2 cascade	ENSG00000171564 ENSG00000171557	FGB FGG
						GO:0032989	0.00366805	15.8489	0.357061	3	989	cellular component morphogenesis	ENSG00000128271 ENSG00000171564 ENSG00000171557	ADORA2A FGB FGG
						GO:1903522	0.00386088	30.1513	0.0985619	2	273	regulation of blood circulation	ENSG00000171564 ENSG00000171557	FGB FGG
						GO:0002758	0.00388864	30.0386	0.0989229	2	274	innate immune response-activating signal transduction	ENSG00000171564 ENSG00000171557	FGB FGG
						GO:0002218	0.00408562	29.2724	0.10145	2	281	activation of innate immune response	ENSG00000171564 ENSG00000171557	FGB FGG
						GO:0010562	0.0043055	14.9281	0.37764	3	1046	positive regulation of phosphorus metabolic process	ENSG00000128271 ENSG00000171564 ENSG00000171557	ADORA2A FGB FGG
						GO:0045937	0.0043055	14.9281	0.37764	3	1046	positive regulation of phosphate metabolic process	ENSG00000128271 ENSG00000171564 ENSG00000171557	ADORA2A FGB FGG
						GO:0046879	0.00437505	28.2422	0.10506	2	291	hormone secretion	ENSG00000171564 ENSG00000171557	FGB FGG
						GO:0032268	0.00466667	12.1991	0.84626	4	2344	regulation of cellular protein metabolic process	ENSG00000197249 ENSG00000128271 ENSG00000277377 ENSG00000171564 ENSG00000171557	SERPINA1 ADORA2A FGB FGG
						GO:0009914	0.00473477	27.0963	0.109393	2	303	hormone transport	ENSG00000171564 ENSG00000171557	FGB FGG
						GO:0031589	0.00473477	27.0963	0.109393	2	303	cell-substrate adhesion	ENSG00000171564 ENSG00000171557	FGB FGG
						GO:0045861	0.00504482	26.209	0.113003	2	313	negative regulation of proteolysis	ENSG00000197249 ENSG00000128271 ENSG00000277377	SERPINA1 ADORA2A
						GO:0010038	0.00507634	26.1234	0.113364	2	314	response to metal ion	ENSG00000171564 ENSG00000171557	FGB FGG
						GO:0030198	0.00507634	26.1234	0.113364	2	314	extracellular matrix organization	ENSG00000171564 ENSG00000171557	FGB FGG
						GO:0043062	0.00510795	26.0383	0.113725	2	315	extracellular structure organization	ENSG00000171564 ENSG00000171557	FGB FGG
						GO:0045089	0.00539662	25.2966	0.116975	2	324	positive regulation of innate immune response	ENSG00000171564 ENSG00000171557	FGB FGG
						GO:0048523	0.00548547	14.313	1.55461	5	4306	negative regulation of cellular process	ENSG00000197249 ENSG00000176024 ENSG00000128271 ENSG00000277377 ENSG00000171564 ENSG00000171557	SERPINA1 ZNF613 ADORA2A FGB FGG
						GO:0051246	0.00612654	11.2006	0.910163	4	2521	regulation of protein metabolic process	ENSG00000197249 ENSG00000128271 ENSG00000277377 ENSG00000171564 ENSG00000171557	SERPINA1 ADORA2A FGB FGG
						GO:0052548	0.0069516	22.1335	0.133221	2	369	regulation of endopeptidase activity	ENSG00000197249 ENSG00000128271 ENSG00000277377	SERPINA1 ADORA2A
						GO:0045785	0.00739733	21.4169	0.137553	2	381	positive regulation of cell adhesion	ENSG00000171564 ENSG00000171557	FGB FGG
						GO:0002376	0.00743847	10.5287	0.958902	4	2656	immune system process	ENSG00000197249 ENSG00000128271 ENSG00000277377 ENSG00000171564 ENSG00000171557	SERPINA1 ADORA2A FGB FGG
						GO:0045088	0.00766331	21.0194	0.140081	2	388	regulation of innate immune response	ENSG00000171564 ENSG00000171557	FGB FGG
						GO:0001932	0.00777154	11.9284	0.46501	3	1288	regulation of protein phosphorylation	ENSG00000128271 ENSG00000171564 ENSG00000171557	ADORA2A FGB FGG
						GO:0052547	0.00793368	20.6361	0.142608	2	395	regulation of peptidase activity	ENSG00000197249 ENSG00000128271 ENSG00000277377	SERPINA1 ADORA2A
						GO:0051346	0.00797266	20.5825	0.142969	2	396	negative regulation of hydrolase activity	ENSG00000197249 ENSG00000128271 ENSG00000277377	SERPINA1 ADORA2A
						GO:0080134	0.00801192	11.7891	0.470064	3	1302	regulation of response to stress	ENSG00000128271 ENSG00000171564 ENSG00000171557	ADORA2A FGB FGG
						GO:0002682	0.00843462	11.5571	0.478729	3	1326	regulation of immune system process	ENSG00000128271 ENSG00000171564 ENSG00000171557	ADORA2A FGB FGG
						GO:0007155	0.00859661	11.4722	0.481978	3	1335	cell adhesion	ENSG00000128271 ENSG00000171564 ENSG00000171557	ADORA2A FGB FGG
						GO:0022610	0.00872393	11.407	0.484506	3	1342	biological adhesion	ENSG00000128271 ENSG00000171564 ENSG00000171557	ADORA2A FGB FGG
						GO:0048519	0.00876787	12.48	1.71743	5	4757	negative regulation of biological process	ENSG00000197249 ENSG00000176024 ENSG00000128271 ENSG00000277377 ENSG00000171564 ENSG00000171557	SERPINA1 ZNF613 ADORA2A FGB FGG
						GO:0031349	0.00881174	19.5157	0.150551	2	417	positive regulation of defense response	ENSG00000171564 ENSG00000171557	FGB FGG
						GO:0006461	0.00896345	11.2877	0.489199	3	1355	protein complex assembly	ENSG00000197249 ENSG00000277377 ENSG00000171564 ENSG00000171557	SERPINA1 FGB FGG
						GO:0070271	0.00898205	11.2786	0.48956	3	1356	protein complex biogenesis	ENSG00000197249 ENSG00000277377 ENSG00000171564 ENSG00000171557	SERPINA1 FGB FGG
						GO:0022604	0.00901726	19.2774	0.152356	2	422	regulation of cell morphogenesis	ENSG00000171564 ENSG00000171557	FGB FGG
						GO:0048585	0.00932077	11.1174	0.496059	3	1374	negative regulation of response to stimulus	ENSG00000128271 ENSG00000171564 ENSG00000171557	ADORA2A FGB FGG
						GO:0042325	0.00941623	11.0734	0.497864	3	1379	regulation of phosphorylation	ENSG00000128271 ENSG00000171564 ENSG00000171557	ADORA2A FGB FGG
						GO:0042981	0.00966726	10.9604	0.502557	3	1392	regulation of apoptotic process	ENSG00000128271 ENSG00000171564 ENSG00000171557	ADORA2A FGB FGG
						GO:0043067	0.00994215	10.8411	0.507612	3	1406	regulation of programmed cell death	ENSG00000128271 ENSG00000171564 ENSG00000171557	ADORA2A FGB FGG
						GO:0031325	0.0101633	9.51282	1.04338	4	2890	positive regulation of cellular metabolic process	ENSG00000176024 ENSG00000128271 ENSG00000171564 ENSG00000171557	ZNF613 ADORA2A FGB FGG
						GO:0060627	0.0101649	18.0828	0.162104	2	449	regulation of vesicle-mediated transport	ENSG00000171564 ENSG00000171557	FGB FGG
						GO:0010720	0.0102524	18	0.162826	2	451	positive regulation of cell development	ENSG00000171564 ENSG00000171557	FGB FGG
						GO:0009967	0.0103431	10.6746	0.514832	3	1426	positive regulation of signal transduction	ENSG00000128271 ENSG00000171564 ENSG00000171557	ADORA2A FGB FGG
						GO:0051240	0.0104653	10.6256	0.516999	3	1432	positive regulation of multicellular organismal process	ENSG00000128271 ENSG00000171564 ENSG00000171557	ADORA2A FGB FGG
						GO:0002757	0.0108748	17.4406	0.16788	2	465	immune response-activating signal transduction	ENSG00000171564 ENSG00000171557	FGB FGG
						GO:0010817	0.0112838	17.0985	0.171129	2	474	regulation of hormone levels	ENSG00000171564 ENSG00000171557	FGB FGG
						GO:0043410	0.0112838	17.0985	0.171129	2	474	positive regulation of MAPK cascade	ENSG00000171564 ENSG00000171557	FGB FGG
						GO:0044765	0.0114321	9.14966	1.07732	4	2984	single-organism transport	ENSG00000197249 ENSG00000128271 ENSG00000277377 ENSG00000171564 ENSG00000171557	SERPINA1 ADORA2A FGB FGG
						GO:0010035	0.0116997	16.7692	0.174379	2	483	response to inorganic substance	ENSG00000171564 ENSG00000171557	FGB FGG
						GO:0050865	0.0117463	16.7334	0.17474	2	484	regulation of cell activation	ENSG00000128271 ENSG00000171557	ADORA2A FGG
						GO:0010941	0.0119567	10.0827	0.542271	3	1502	regulation of cell death	ENSG00000128271 ENSG00000171564 ENSG00000171557	ADORA2A FGB FGG
						GO:0002764	0.0124082	16.247	0.179794	2	498	immune response-regulating signaling pathway	ENSG00000171564 ENSG00000171557	FGB FGG
						GO:0007267	0.0129338	9.77367	0.557795	3	1545	cell-cell signaling	ENSG00000128271 ENSG00000171564 ENSG00000171557	ADORA2A FGB FGG
						GO:0010647	0.0131678	9.70425	0.561406	3	1555	positive regulation of cell communication	ENSG00000128271 ENSG00000171564 ENSG00000171557	ADORA2A FGB FGG
						GO:0009893	0.0131919	8.72152	1.12028	4	3103	positive regulation of metabolic process	ENSG00000176024 ENSG00000128271 ENSG00000171564 ENSG00000171557	ZNF613 ADORA2A FGB FGG
						GO:0010467	0.013217	11.0079	1.8752	5	5194	gene expression	ENSG00000176024 ENSG00000128271 ENSG00000171564 ENSG00000171557 ENSG00000196458	ZNF613 ADORA2A FGB FGG ZNF605
						GO:0023056	0.0133568	9.64936	0.564294	3	1563	positive regulation of signaling	ENSG00000128271 ENSG00000171564 ENSG00000171557	ADORA2A FGB FGG
						GO:0071822	0.0133805	9.64254	0.564655	3	1564	protein complex subunit organization	ENSG00000197249 ENSG00000277377 ENSG00000171564 ENSG00000171557	SERPINA1 FGB FGG
						GO:0002253	0.0133823	15.5979	0.187015	2	518	activation of immune response	ENSG00000171564 ENSG00000171557	FGB FGG
						GO:1902578	0.0135684	8.63913	1.12895	4	3127	single-organism localization	ENSG00000197249 ENSG00000128271 ENSG00000277377 ENSG00000171564 ENSG00000171557	SERPINA1 ADORA2A FGB FGG
						GO:0019220	0.0145504	9.32505	0.581984	3	1612	regulation of phosphate metabolic process	ENSG00000128271 ENSG00000171564 ENSG00000171557	ADORA2A FGB FGG
						GO:0044260	0.0147895	Inf	2.9731	6	8235	cellular macromolecule metabolic process	ENSG00000197249 ENSG00000176024 ENSG00000128271 ENSG00000277377 ENSG00000171564 ENSG00000171557 ENSG00000196458	SERPINA1 ZNF613 ADORA2A FGB FGG ZNF605
						GO:0051174	0.0148776	9.24229	0.586678	3	1625	regulation of phosphorus metabolic process	ENSG00000128271 ENSG00000171564 ENSG00000171557	ADORA2A FGB FGG
						GO:0031399	0.0157017	9.04414	0.598231	3	1657	regulation of protein modification process	ENSG00000128271 ENSG00000171564 ENSG00000171557	ADORA2A FGB FGG
						GO:0043623	0.0163405	13.9965	0.207594	2	575	cellular protein complex assembly	ENSG00000171564 ENSG00000171557	FGB FGG
						GO:0065003	0.0168516	8.78963	0.613755	3	1700	macromolecular complex assembly	ENSG00000197249 ENSG00000277377 ENSG00000171564 ENSG00000171557	SERPINA1 FGB FGG
						GO:0051049	0.0194484	8.29139	0.646609	3	1791	regulation of transport	ENSG00000128271 ENSG00000171564 ENSG00000171557	ADORA2A FGB FGG
						GO:0006915	0.0197775	8.23457	0.650581	3	1802	apoptotic process	ENSG00000128271 ENSG00000171564 ENSG00000171557	ADORA2A FGB FGG
						GO:0065008	0.0199173	7.5697	1.25495	4	3476	regulation of biological quality	ENSG00000197249 ENSG00000128271 ENSG00000277377 ENSG00000171564 ENSG00000171557	SERPINA1 ADORA2A FGB FGG
						GO:0000904	0.0203917	12.3983	0.233227	2	646	cell morphogenesis involved in differentiation	ENSG00000171564 ENSG00000171557	FGB FGG
						GO:0006954	0.0204516	12.3783	0.233588	2	647	inflammatory response	ENSG00000197249 ENSG00000128271 ENSG00000277377	SERPINA1 ADORA2A
						GO:0050778	0.0209335	12.2205	0.236476	2	655	positive regulation of immune response	ENSG00000171564 ENSG00000171557	FGB FGG
						GO:0006468	0.021127	8.01411	0.666466	3	1846	protein phosphorylation	ENSG00000128271 ENSG00000171564 ENSG00000171557	ADORA2A FGB FGG
						GO:0043408	0.0212983	12.1047	0.238643	2	661	regulation of MAPK cascade	ENSG00000171564 ENSG00000171557	FGB FGG
						GO:0006955	0.0214411	7.96546	0.670076	3	1856	immune response	ENSG00000197249 ENSG00000277377 ENSG00000171564 ENSG00000171557	SERPINA1 FGB FGG
						GO:0048468	0.0224649	7.81326	0.681629	3	1888	cell development	ENSG00000128271 ENSG00000171564 ENSG00000171557	ADORA2A FGB FGG
						GO:0006950	0.0225474	7.24485	1.299	4	3598	response to stress	ENSG00000197249 ENSG00000128271 ENSG00000277377 ENSG00000171564 ENSG00000171557	SERPINA1 ADORA2A FGB FGG
						GO:0043170	0.0234596	Inf	3.21066	6	8893	macromolecule metabolic process	ENSG00000197249 ENSG00000176024 ENSG00000128271 ENSG00000277377 ENSG00000171564 ENSG00000171557 ENSG00000196458	SERPINA1 ZNF613 ADORA2A FGB FGG ZNF605
						GO:0012501	0.023684	7.6436	0.694988	3	1925	programmed cell death	ENSG00000128271 ENSG00000171564 ENSG00000171557	ADORA2A FGB FGG
						GO:0003008	0.0245294	7.53261	0.704013	3	1950	system process	ENSG00000128271 ENSG00000171564 ENSG00000171557	ADORA2A FGB FGG
						GO:0015031	0.0245294	7.53261	0.704013	3	1950	protein transport	ENSG00000128271 ENSG00000171564 ENSG00000171557	ADORA2A FGB FGG
						GO:0030162	0.0245744	11.1828	0.257416	2	713	regulation of proteolysis	ENSG00000197249 ENSG00000128271 ENSG00000277377	SERPINA1 ADORA2A
						GO:0043933	0.0247006	7.51076	0.705819	3	1955	macromolecular complex subunit organization	ENSG00000197249 ENSG00000277377 ENSG00000171564 ENSG00000171557	SERPINA1 FGB FGG
						GO:0071345	0.0249001	11.1013	0.259221	2	718	cellular response to cytokine stimulus	ENSG00000171564 ENSG00000171557	FGB FGG
						GO:0015833	0.0257074	7.38617	0.716289	3	1984	peptide transport	ENSG00000128271 ENSG00000171564 ENSG00000171557	ADORA2A FGB FGG
						GO:0048584	0.0257425	7.38194	0.71665	3	1985	positive regulation of response to stimulus	ENSG00000128271 ENSG00000171564 ENSG00000171557	ADORA2A FGB FGG
						GO:0042886	0.0264512	7.2982	0.72387	3	2005	amide transport	ENSG00000128271 ENSG00000171564 ENSG00000171557	ADORA2A FGB FGG
						GO:0009605	0.0274989	7.17971	0.73434	3	2034	response to external stimulus	ENSG00000128271 ENSG00000171564 ENSG00000171557	ADORA2A FGB FGG
						GO:0008219	0.0275355	7.17569	0.734701	3	2035	cell death	ENSG00000128271 ENSG00000171564 ENSG00000171557	ADORA2A FGB FGG
						GO:0060284	0.0285362	10.2877	0.278717	2	772	regulation of cell development	ENSG00000171564 ENSG00000171557	FGB FGG
						GO:0045184	0.0300881	6.91095	0.759251	3	2103	establishment of protein localization	ENSG00000128271 ENSG00000171564 ENSG00000171557	ADORA2A FGB FGG
						GO:0034097	0.031366	9.75494	0.293158	2	812	response to cytokine	ENSG00000171564 ENSG00000171557	FGB FGG
						GO:0045087	0.0320912	9.62988	0.296769	2	822	innate immune response	ENSG00000171564 ENSG00000171557	FGB FGG
						GO:0043086	0.0328971	9.49579	0.30074	2	833	negative regulation of catalytic activity	ENSG00000197249 ENSG00000128271 ENSG00000277377	SERPINA1 ADORA2A
						GO:0045597	0.0334885	9.40048	0.303628	2	841	positive regulation of cell differentiation	ENSG00000171564 ENSG00000171557	FGB FGG
						GO:0016310	0.0338353	6.57201	0.793189	3	2197	phosphorylation	ENSG00000128271 ENSG00000171564 ENSG00000171557	ADORA2A FGB FGG
						GO:0000165	0.0348353	9.19253	0.310127	2	859	MAPK cascade	ENSG00000171564 ENSG00000171557	FGB FGG
						GO:0050776	0.0361277	9.004	0.316265	2	876	regulation of immune response	ENSG00000171564 ENSG00000171557	FGB FGG
						GO:0001934	0.0367428	8.9178	0.319153	2	884	positive regulation of protein phosphorylation	ENSG00000171564 ENSG00000171557	FGB FGG
						GO:0071705	0.0375314	6.28321	0.824598	3	2284	nitrogen compound transport	ENSG00000128271 ENSG00000171564 ENSG00000171557	ADORA2A FGB FGG
						GO:0023014	0.0375955	8.80179	0.323124	2	895	signal transduction by protein phosphorylation	ENSG00000171564 ENSG00000171557	FGB FGG
						GO:1902533	0.0379858	8.75	0.324929	2	900	positive regulation of intracellular signal transduction	ENSG00000171564 ENSG00000171557	FGB FGG
						GO:0002684	0.0394047	8.56823	0.331428	2	918	positive regulation of immune system process	ENSG00000171564 ENSG00000171557	FGB FGG
						GO:0042327	0.0398027	8.519	0.333233	2	923	positive regulation of phosphorylation	ENSG00000171564 ENSG00000171557	FGB FGG
						GO:0022603	0.0403627	8.45097	0.33576	2	930	regulation of anatomical structure morphogenesis	ENSG00000171564 ENSG00000171557	FGB FGG
						GO:0009653	0.0416338	6.00379	0.857452	3	2375	anatomical structure morphogenesis	ENSG00000128271 ENSG00000171564 ENSG00000171557	ADORA2A FGB FGG
						GO:0031324	0.042427	5.95396	0.86359	3	2392	negative regulation of cellular metabolic process	ENSG00000197249 ENSG00000176024 ENSG00000128271 ENSG00000277377	SERPINA1 ZNF613 ADORA2A
						GO:0034622	0.0448734	7.95015	0.355617	2	985	cellular macromolecular complex assembly	ENSG00000171564 ENSG00000171557	FGB FGG
						GO:0032879	0.0458807	5.75051	0.889584	3	2464	regulation of localization	ENSG00000128271 ENSG00000171564 ENSG00000171557	ADORA2A FGB FGG
						GO:0051241	0.0459679	7.83986	0.36031	2	998	negative regulation of multicellular organismal process	ENSG00000171564 ENSG00000171557	FGB FGG
						GO:0010605	0.0463232	5.72591	0.892834	3	2473	negative regulation of macromolecule metabolic process	ENSG00000197249 ENSG00000176024 ENSG00000128271 ENSG00000277377	SERPINA1 ZNF613 ADORA2A
						GO:0032269	0.0469877	7.74058	0.364643	2	1010	negative regulation of cellular protein metabolic process	ENSG00000197249 ENSG00000128271 ENSG00000277377	SERPINA1 ADORA2A

## Sheet: Cluster10_6_S. intestine1_fpkm
Gene Cluster								Biological Process										Cellular Component											Molecular Function					KEGG Pathway
Gene stable ID, Gene name, Gene description,Human gene stable ID,Human gene name		GOBPID	Pvalue	OddsRatio	ExpCount	Count	Size	Term	input.in.GO.IDs	input.in.GO.external		GOCCID	Pvalue	OddsRatio	ExpCount	Count	Size	Term	input.in.GO.IDs	input.in.GO.external			GOMFID	Pvalue	OddsRatio	ExpCount	Count	Size	Term	input.in.GO.IDs	input.in.GO.external			Pathway	p.val	FDR q.val	Ensembl.ids	Entrez.ids	External.ids
ENSFCAG00000000276,HAAO,"3-hydroxyanthranilate 3,4-dioxygenase [Source:HGNC Symbol;Acc:HGNC:4796]",ENSG00000162882,HAAO		GO:0032787	5.11902e-09	25.1247	0.66681	9	571	monocarboxylic acid metabolic process	ENSG00000162882 ENSG00000240224 ENSG00000244474 ENSG00000243135 ENSG00000234906 ENSG00000168306 ENSG00000100652 ENSG00000170522 ENSG00000162344	HAAO UGT1A5 UGT1A4 UGT1A3 APOC2 ACOX2 SLC10A1 ELOVL6 FGF19		GO:0034366	3.14029e-05	341.255	0.0087211	2	8	spherical high-density lipoprotein particle	ENSG00000158874 ENSG00000234906	APOA2 APOC2			GO:0015020	9.17429e-06	92.6755	0.0416386	3	34	glucuronosyltransferase activity	ENSG00000240224 ENSG00000244474 ENSG00000243135	UGT1A5 UGT1A4 UGT1A3			hsa00053 Ascorbate and aldarate metabolism	6.01668e-09	1.86517e-07	ENSG00000240224, ENSG00000244474, ENSG00000243135	54579, 54657, 54659	UGT1A5, UGT1A4, UGT1A3
ENSFCAG00000001478,CDC42SE2,CDC42 small effector 2 [Source:HGNC Symbol;Acc:HGNC:18547],ENSG00000158985,CDC42SE2		GO:0044281	2.02738e-08	15.5775	2.90781	14	2490	small molecule metabolic process	ENSG00000162882 ENSG00000240224 ENSG00000244474 ENSG00000243135 ENSG00000240583 ENSG00000067064 ENSG00000158874 ENSG00000171766 ENSG00000234906 ENSG00000168306 ENSG00000100652 ENSG00000170522 ENSG00000062282 ENSG00000162344	HAAO UGT1A5 UGT1A4 UGT1A3 AQP1 IDI1 APOA2 GATM APOC2 ACOX2 SLC10A1 ELOVL6 DGAT2 FGF19		GO:0042627	8.71954e-05	186.086	0.0141718	2	13	chylomicron	ENSG00000158874 ENSG00000234906	APOA2 APOC2			GO:1901618	2.46087e-05	65.242	0.0575592	3	47	organic hydroxy compound transmembrane transporter activity	ENSG00000240583 ENSG00000103375 ENSG00000100652	AQP1 AQP8 SLC10A1			hsa00040 Pentose and glucuronate interconversions	1.58395e-08	4.91025e-07	ENSG00000240224, ENSG00000244474, ENSG00000243135	54579, 54657, 54659	UGT1A5, UGT1A4, UGT1A3
ENSFCAG00000002210,ACOX2,acyl-CoA oxidase 2 [Source:HGNC Symbol;Acc:HGNC:120],ENSG00000168306,ACOX2		GO:0045833	2.4533e-08	79.1487	0.0910879	5	78	negative regulation of lipid metabolic process	ENSG00000244474 ENSG00000243135 ENSG00000158874 ENSG00000234906 ENSG00000162344	UGT1A4 UGT1A3 APOA2 APOC2 FGF19		GO:0034361	0.000211435	113.673	0.0218027	2	20	very-low-density lipoprotein particle	ENSG00000158874 ENSG00000234906	APOA2 APOC2			GO:0015168	7.78528e-05	201.259	0.0134713	2	11	glycerol transmembrane transporter activity	ENSG00000240583 ENSG00000103375	AQP1 AQP8			hsa00860 Porphyrin and chlorophyll metabolism	3.80655e-08	1.18003e-06	ENSG00000240224, ENSG00000244474, ENSG00000243135	54579, 54657, 54659	UGT1A5, UGT1A4, UGT1A3
ENSFCAG00000002714,,,ENSG00000067064,IDI1		GO:0019752	3.05594e-08	17.6979	1.13276	10	970	carboxylic acid metabolic process	ENSG00000162882 ENSG00000240224 ENSG00000244474 ENSG00000243135 ENSG00000171766 ENSG00000234906 ENSG00000168306 ENSG00000100652 ENSG00000170522 ENSG00000162344	HAAO UGT1A5 UGT1A4 UGT1A3 GATM APOC2 ACOX2 SLC10A1 ELOVL6 FGF19		GO:0034385	0.000211435	113.673	0.0218027	2	20	triglyceride-rich lipoprotein particle	ENSG00000158874 ENSG00000234906	APOA2 APOC2			GO:0015250	7.78528e-05	201.259	0.0134713	2	11	water channel activity	ENSG00000240583 ENSG00000103375	AQP1 AQP8			hsa00983 Drug metabolism - other enzymes	5.53774e-08	1.7167e-06	ENSG00000240224, ENSG00000244474, ENSG00000243135	54579, 54657, 54659	UGT1A5, UGT1A4, UGT1A3
ENSFCAG00000004423,SWSAP1,SWIM-type zinc finger 7 associated protein 1 [Source:HGNC Symbol;Acc:HGNC:26638],ENSG00000173928,SWSAP1		GO:0044283	6.72167e-08	21.871	0.620098	8	531	small molecule biosynthetic process	ENSG00000162882 ENSG00000067064 ENSG00000158874 ENSG00000171766 ENSG00000234906 ENSG00000168306 ENSG00000170522 ENSG00000162344	HAAO IDI1 APOA2 GATM APOC2 ACOX2 ELOVL6 FGF19		GO:0034364	0.000332761	88.9361	0.0272534	2	25	high-density lipoprotein particle	ENSG00000158874 ENSG00000234906	APOA2 APOC2			GO:0015254	7.78528e-05	201.259	0.0134713	2	11	glycerol channel activity	ENSG00000240583 ENSG00000103375	AQP1 AQP8			hsa00140 Steroid hormone biosynthesis	1.43053e-07	4.43465e-06	ENSG00000240224, ENSG00000244474, ENSG00000243135	54579, 54657, 54659	UGT1A5, UGT1A4, UGT1A3
ENSFCAG00000004635,DGAT2,diacylglycerol O-acyltransferase 2 [Source:HGNC Symbol;Acc:HGNC:16940],ENSG00000062282,DGAT2		GO:0043436	9.41375e-08	15.5771	1.27523	10	1092	oxoacid metabolic process	ENSG00000162882 ENSG00000240224 ENSG00000244474 ENSG00000243135 ENSG00000171766 ENSG00000234906 ENSG00000168306 ENSG00000100652 ENSG00000170522 ENSG00000162344	HAAO UGT1A5 UGT1A4 UGT1A3 GATM APOC2 ACOX2 SLC10A1 ELOVL6 FGF19		GO:0034358	0.00073299	58.4034	0.0403351	2	37	plasma lipoprotein particle	ENSG00000158874 ENSG00000234906	APOA2 APOC2			GO:0005372	9.33548e-05	181.122	0.014696	2	12	water transmembrane transporter activity	ENSG00000240583 ENSG00000103375	AQP1 AQP8			hsa00830 Retinol metabolism	2.27425e-07	7.05018e-06	ENSG00000240224, ENSG00000244474, ENSG00000243135	54579, 54657, 54659	UGT1A5, UGT1A4, UGT1A3
ENSFCAG00000008852,SLC10A1,solute carrier family 10 member 1 [Source:HGNC Symbol;Acc:HGNC:10905],ENSG00000100652,SLC10A1		GO:0006082	1.09872e-07	15.304	1.29625	10	1110	organic acid metabolic process	ENSG00000162882 ENSG00000240224 ENSG00000244474 ENSG00000243135 ENSG00000171766 ENSG00000234906 ENSG00000168306 ENSG00000100652 ENSG00000170522 ENSG00000162344	HAAO UGT1A5 UGT1A4 UGT1A3 GATM APOC2 ACOX2 SLC10A1 ELOVL6 FGF19		GO:1990777	0.00073299	58.4034	0.0403351	2	37	lipoprotein particle	ENSG00000158874 ENSG00000234906	APOA2 APOC2			GO:0015166	9.33548e-05	181.122	0.014696	2	12	polyol transmembrane transporter activity	ENSG00000240583 ENSG00000103375	AQP1 AQP8			hsa00982 Drug metabolism - cytochrome P	3.07169e-07	9.52225e-06	ENSG00000240224, ENSG00000244474, ENSG00000243135	54579, 54657, 54659	UGT1A5, UGT1A4, UGT1A3
ENSFCAG00000009700,UGT1A1,UDP-glucuronosyltransferase 1-1 precursor [Source:RefSeq peptide;Acc:NP_001009359],ENSG00000243135,UGT1A3		GO:0052697	1.12914e-07	507.656	0.0105101	3	9	xenobiotic glucuronidation	ENSG00000240224 ENSG00000244474 ENSG00000243135	UGT1A5 UGT1A4 UGT1A3		GO:0044432	0.000748691	7.02717	1.17626	6	1079	endoplasmic reticulum part	ENSG00000240224 ENSG00000244474 ENSG00000243135 ENSG00000158874 ENSG00000170522 ENSG00000062282	UGT1A5 UGT1A4 UGT1A3 APOA2 ELOVL6 DGAT2			GO:0055102	0.000169238	129.341	0.0195946	2	16	lipase inhibitor activity	ENSG00000158874 ENSG00000234906	APOA2 APOC2			hsa04976 Bile secretion	3.25333e-07	1.00853e-05	ENSG00000240583, ENSG00000103375, ENSG00000100652	343, 358, 6554	AQP1, AQP8, SLC10A1
ENSFCAG00000009700,UGT1A1,UDP-glucuronosyltransferase 1-1 precursor [Source:RefSeq peptide;Acc:NP_001009359],ENSG00000240224,UGT1A5		GO:0006720	2.33379e-07	49.2491	0.142471	5	122	isoprenoid metabolic process	ENSG00000243135 ENSG00000067064 ENSG00000158874 ENSG00000234906 ENSG00000062282	UGT1A3 IDI1 APOA2 APOC2 DGAT2		GO:0032994	0.000814476	55.2401	0.0425153	2	39	protein-lipid complex	ENSG00000158874 ENSG00000234906	APOA2 APOC2			GO:0015665	0.000215461	113.16	0.022044	2	18	alcohol transmembrane transporter activity	ENSG00000240583 ENSG00000103375	AQP1 AQP8			hsa01100 Metabolic pathways	3.31426e-07	1.02742e-05	ENSG00000162882, ENSG00000240224, ENSG00000244474, ENSG00000243135, ENSG00000067064, ENSG00000171766, ENSG00000168306, ENSG00000062282	23498, 2628, 3422, 54579, 54657, 54659, 8309, 84649	HAAO, UGT1A5, UGT1A4, UGT1A3, IDI1, GATM, ACOX2, DGAT2
ENSFCAG00000009700,UGT1A1,UDP-glucuronosyltransferase 1-1 precursor [Source:RefSeq peptide;Acc:NP_001009359],ENSG00000244474,UGT1A4		GO:0006629	4.13213e-07	13.1292	1.49244	10	1278	lipid metabolic process	ENSG00000244474 ENSG00000243135 ENSG00000067064 ENSG00000158874 ENSG00000234906 ENSG00000168306 ENSG00000100652 ENSG00000170522 ENSG00000062282 ENSG00000162344	UGT1A4 UGT1A3 IDI1 APOA2 APOC2 ACOX2 SLC10A1 ELOVL6 DGAT2 FGF19		GO:0005789	0.00236975	6.54392	0.987664	5	906	endoplasmic reticulum membrane	ENSG00000240224 ENSG00000244474 ENSG00000243135 ENSG00000170522 ENSG00000062282	UGT1A5 UGT1A4 UGT1A3 ELOVL6 DGAT2			GO:0008194	0.000580516	21.4657	0.166554	3	136	UDP-glycosyltransferase activity	ENSG00000240224 ENSG00000244474 ENSG00000243135	UGT1A5 UGT1A4 UGT1A3			hsa00980 Metabolism of xenobiotics by cytochrome P	3.84645e-07	1.1924e-05	ENSG00000240224, ENSG00000244474, ENSG00000243135	54579, 54657, 54659	UGT1A5, UGT1A4, UGT1A3
ENSFCAG00000012398,SLC22A13,solute carrier family 22 member 13 [Source:HGNC Symbol;Acc:HGNC:8494],ENSG00000172940,SLC22A13		GO:0016053	7.36436e-07	25.5817	0.343331	6	294	organic acid biosynthetic process	ENSG00000162882 ENSG00000171766 ENSG00000234906 ENSG00000168306 ENSG00000170522 ENSG00000162344	HAAO GATM APOC2 ACOX2 ELOVL6 FGF19		GO:0042175	0.00258311	6.40875	1.00729	5	924	nuclear outer membrane-endoplasmic reticulum membrane network	ENSG00000240224 ENSG00000244474 ENSG00000243135 ENSG00000170522 ENSG00000062282	UGT1A5 UGT1A4 UGT1A3 ELOVL6 DGAT2			GO:0015144	0.000975563	50.2315	0.0465373	2	38	carbohydrate transmembrane transporter activity	ENSG00000240583 ENSG00000103375	AQP1 AQP8			hsa05204 Chemical carcinogenesis	5.82191e-07	1.80479e-05	ENSG00000240224, ENSG00000244474, ENSG00000243135	54579, 54657, 54659	UGT1A5, UGT1A4, UGT1A3
ENSFCAG00000013905,ZNF32,zinc finger protein 32 [Source:HGNC Symbol;Acc:HGNC:13095],ENSG00000169740,ZNF32		GO:0046394	7.36436e-07	25.5817	0.343331	6	294	carboxylic acid biosynthetic process	ENSG00000162882 ENSG00000171766 ENSG00000234906 ENSG00000168306 ENSG00000170522 ENSG00000162344	HAAO GATM APOC2 ACOX2 ELOVL6 FGF19		GO:0016324	0.00302705	11.9477	0.296517	3	272	apical plasma membrane	ENSG00000172940 ENSG00000240583 ENSG00000103375	SLC22A13 AQP1 AQP8			GO:1901476	0.000975563	50.2315	0.0465373	2	38	carbohydrate transporter activity	ENSG00000240583 ENSG00000103375	AQP1 AQP8			hsa03320 PPAR signaling pathway	2.81148e-05	0.000871558	ENSG00000158874, ENSG00000168306	336, 8309	APOA2, ACOX2
ENSFCAG00000014839,NATD1,N-acetyltransferase domain containing 1 [Source:HGNC Symbol;Acc:HGNC:30770],ENSG00000274180,NATD1		GO:0009813	1.77205e-06	169.094	0.0245237	3	21	flavonoid biosynthetic process	ENSG00000240224 ENSG00000244474 ENSG00000243135	UGT1A5 UGT1A4 UGT1A3		GO:0005783	0.00502201	4.69927	1.70388	6	1563	endoplasmic reticulum	ENSG00000240224 ENSG00000244474 ENSG00000243135 ENSG00000158874 ENSG00000170522 ENSG00000062282	UGT1A5 UGT1A4 UGT1A3 APOA2 ELOVL6 DGAT2			GO:0042803	0.00127586	7.51227	0.854816	5	698	protein homodimerization activity	ENSG00000244474 ENSG00000243135 ENSG00000158874 ENSG00000234906 ENSG00000062282	UGT1A4 UGT1A3 APOA2 APOC2 DGAT2			hsa00120 Primary bile acid biosynthesis	8.81215e-05	0.00273177	ENSG00000168306	8309	ACOX2
ENSFCAG00000015767,APOA2,apolipoprotein A2 [Source:HGNC Symbol;Acc:HGNC:601],ENSG00000158874,APOA2		GO:0052696	1.77205e-06	169.094	0.0245237	3	21	flavonoid glucuronidation	ENSG00000240224 ENSG00000244474 ENSG00000243135	UGT1A5 UGT1A4 UGT1A3		GO:0045177	0.00593536	9.32963	0.377187	3	346	apical part of cell	ENSG00000172940 ENSG00000240583 ENSG00000103375	SLC22A13 AQP1 AQP8			GO:0016758	0.00171872	14.5846	0.242484	3	198	transferase activity, transferring hexosyl groups	ENSG00000240224 ENSG00000244474 ENSG00000243135	UGT1A5 UGT1A4 UGT1A3			hsa00900 Terpenoid backbone biosynthesis	0.000149304	0.00462842	ENSG00000067064	3422	IDI1
ENSFCAG00000018891,APOC2,apolipoprotein C2 [Source:HGNC Symbol;Acc:HGNC:609],ENSG00000234906,APOC2		GO:0001523	2.5328e-06	53.2346	0.0992624	4	85	retinoid metabolic process	ENSG00000243135 ENSG00000158874 ENSG00000234906 ENSG00000062282	UGT1A3 APOA2 APOC2 DGAT2		GO:0030176	0.00780973	16.8099	0.134087	2	123	integral component of endoplasmic reticulum membrane	ENSG00000170522 ENSG00000062282	ELOVL6 DGAT2			GO:0033293	0.00189134	35.4248	0.0649072	2	53	monocarboxylic acid binding	ENSG00000243135 ENSG00000168306	UGT1A3 ACOX2			hsa01040 Biosynthesis of unsaturated fatty acids	0.000163442	0.00506669	ENSG00000170522	79071	ELOVL6
ENSFCAG00000022263,AQP8,aquaporin 8 [Source:HGNC Symbol;Acc:HGNC:642],ENSG00000103375,AQP8		GO:0052695	3.05541e-06	138.315	0.0291948	3	25	cellular glucuronidation	ENSG00000240224 ENSG00000244474 ENSG00000243135	UGT1A5 UGT1A4 UGT1A3		GO:0005777	0.00818103	16.4004	0.137357	2	126	peroxisome	ENSG00000067064 ENSG00000168306	IDI1 ACOX2			GO:0016757	0.00396741	10.7681	0.325761	3	266	transferase activity, transferring glycosyl groups	ENSG00000240224 ENSG00000244474 ENSG00000243135	UGT1A5 UGT1A4 UGT1A3			hsa04964 Proximal tubule bicarbonate reclamation	0.000163442	0.00506669	ENSG00000240583	358	AQP1
ENSFCAG00000023809,GATM,glycine amidinotransferase [Source:HGNC Symbol;Acc:HGNC:4175],ENSG00000171766,GATM		GO:0016101	3.18449e-06	50.124	0.105101	4	90	diterpenoid metabolic process	ENSG00000243135 ENSG00000158874 ENSG00000234906 ENSG00000062282	UGT1A3 APOA2 APOC2 DGAT2		GO:0042579	0.00818103	16.4004	0.137357	2	126	microbody	ENSG00000067064 ENSG00000168306	IDI1 ACOX2			GO:0008289	0.00617086	6.359	0.760517	4	621	lipid binding	ENSG00000243135 ENSG00000158874 ENSG00000234906 ENSG00000168306	UGT1A3 APOA2 APOC2 ACOX2			hsa00062 Fatty acid elongation	0.000193611	0.00600194	ENSG00000170522	79071	ELOVL6
ENSFCAG00000024550,KBTBD2,kelch repeat and BTB domain containing 2 [Source:HGNC Symbol;Acc:HGNC:21751],ENSG00000170852,KBTBD2		GO:0008610	3.2743e-06	15.2426	0.707683	7	606	lipid biosynthetic process	ENSG00000067064 ENSG00000158874 ENSG00000234906 ENSG00000168306 ENSG00000170522 ENSG00000062282 ENSG00000162344	IDI1 APOA2 APOC2 ACOX2 ELOVL6 DGAT2 FGF19		GO:0031227	0.00843294	16.1382	0.139538	2	128	intrinsic component of endoplasmic reticulum membrane	ENSG00000170522 ENSG00000062282	ELOVL6 DGAT2			GO:0005319	0.00721391	17.4844	0.12859	2	105	lipid transporter activity	ENSG00000158874 ENSG00000100652	APOA2 SLC10A1			hsa00260 Glycine, serine and threonine metabolism	0.000499634	0.0154887	ENSG00000171766	2628	GATM
ENSFCAG00000024769,,,,		GO:0006063	3.45139e-06	132.293	0.0303626	3	26	uronic acid metabolic process	ENSG00000240224 ENSG00000244474 ENSG00000243135	UGT1A5 UGT1A4 UGT1A3		GO:0098590	0.0145383	4.93229	0.977853	4	897	plasma membrane region	ENSG00000172940 ENSG00000240583 ENSG00000103375 ENSG00000100652	SLC22A13 AQP1 AQP8 SLC10A1			GO:0022892	0.00743201	4.87951	1.28345	5	1048	substrate-specific transporter activity	ENSG00000172940 ENSG00000240583 ENSG00000103375 ENSG00000158874 ENSG00000100652	SLC22A13 AQP1 AQP8 APOA2 SLC10A1			hsa00380 Tryptophan metabolism	0.000499634	0.0154887	ENSG00000162882	23498	HAAO
ENSFCAG00000027043,AQP1,aquaporin 1 (Colton blood group) [Source:HGNC Symbol;Acc:HGNC:633],ENSG00000240583,AQP1		GO:0019585	3.45139e-06	132.293	0.0303626	3	26	glucuronate metabolic process	ENSG00000240224 ENSG00000244474 ENSG00000243135	UGT1A5 UGT1A4 UGT1A3		GO:0065010	0.0202046	3.15318	2.97062	7	2725	extracellular membrane-bounded organelle	ENSG00000162882 ENSG00000172940 ENSG00000240583 ENSG00000158874 ENSG00000171766 ENSG00000234906 ENSG00000158985	HAAO SLC22A13 AQP1 APOA2 GATM APOC2 CDC42SE2			GO:0009055	0.00775403	16.8266	0.133488	2	109	electron carrier activity	ENSG00000162882 ENSG00000168306	HAAO ACOX2			hsa04975 Fat digestion and absorption	0.000524995	0.0162748	ENSG00000062282	84649	DGAT2
ENSFCAG00000027163,FGF19,fibroblast growth factor 19 [Source:HGNC Symbol;Acc:HGNC:3675],ENSG00000162344,FGF19		GO:0044711	3.85129e-06	10.0557	1.9	10	1627	single-organism biosynthetic process	ENSG00000162882 ENSG00000240583 ENSG00000067064 ENSG00000158874 ENSG00000171766 ENSG00000234906 ENSG00000168306 ENSG00000170522 ENSG00000062282 ENSG00000162344	HAAO AQP1 IDI1 APOA2 GATM APOC2 ACOX2 ELOVL6 DGAT2 FGF19		GO:0070062	0.0202046	3.15318	2.97062	7	2725	extracellular exosome	ENSG00000162882 ENSG00000172940 ENSG00000240583 ENSG00000158874 ENSG00000171766 ENSG00000234906 ENSG00000158985	HAAO SLC22A13 AQP1 APOA2 GATM APOC2 CDC42SE2			GO:0046983	0.0103837	4.47392	1.39122	5	1136	protein dimerization activity	ENSG00000244474 ENSG00000243135 ENSG00000158874 ENSG00000234906 ENSG00000062282	UGT1A4 UGT1A3 APOA2 APOC2 DGAT2			hsa01212 Fatty acid metabolism	0.00071967	0.0223098	ENSG00000170522	79071	ELOVL6
ENSFCAG00000028319,,,,		GO:0015850	4.20893e-06	26.764	0.255747	5	219	organic hydroxy compound transport	ENSG00000240583 ENSG00000103375 ENSG00000158874 ENSG00000234906 ENSG00000100652	AQP1 AQP8 APOA2 APOC2 SLC10A1		GO:0043230	0.0207078	3.13539	2.9848	7	2738	extracellular organelle	ENSG00000162882 ENSG00000172940 ENSG00000240583 ENSG00000158874 ENSG00000171766 ENSG00000234906 ENSG00000158985	HAAO SLC22A13 AQP1 APOA2 GATM APOC2 CDC42SE2			GO:0042802	0.0115951	4.34567	1.42918	5	1167	identical protein binding	ENSG00000244474 ENSG00000243135 ENSG00000158874 ENSG00000234906 ENSG00000062282	UGT1A4 UGT1A3 APOA2 APOC2 DGAT2			hsa00330 Arginine and proline metabolism	0.000780778	0.0242041	ENSG00000171766	2628	GATM
ENSFCAG00000028825,ELOVL6,ELOVL fatty acid elongase 6 [Source:HGNC Symbol;Acc:HGNC:15829],ENSG00000170522,ELOVL6		GO:0009812	4.34234e-06	121.695	0.0326982	3	28	flavonoid metabolic process	ENSG00000240224 ENSG00000244474 ENSG00000243135	UGT1A5 UGT1A4 UGT1A3		GO:1903561	0.0207078	3.13539	2.9848	7	2738	extracellular vesicle	ENSG00000162882 ENSG00000172940 ENSG00000240583 ENSG00000158874 ENSG00000171766 ENSG00000234906 ENSG00000158985	HAAO SLC22A13 AQP1 APOA2 GATM APOC2 CDC42SE2			GO:0005215	0.0141671	4.11957	1.50144	5	1226	transporter activity	ENSG00000172940 ENSG00000240583 ENSG00000103375 ENSG00000158874 ENSG00000100652	SLC22A13 AQP1 AQP8 APOA2 SLC10A1			hsa00561 Glycerolipid metabolism	0.00116001	0.0359602	ENSG00000062282	84649	DGAT2
		GO:0015711	4.93034e-06	18.1963	0.47646	6	408	organic anion transport	ENSG00000172940 ENSG00000240583 ENSG00000103375 ENSG00000158874 ENSG00000234906 ENSG00000100652	SLC22A13 AQP1 AQP8 APOA2 APOC2 SLC10A1		GO:0016323	0.0210199	9.87374	0.225658	2	207	basolateral plasma membrane	ENSG00000240583 ENSG00000100652	AQP1 SLC10A1			GO:0046982	0.0173178	6.17764	0.558447	3	456	protein heterodimerization activity	ENSG00000244474 ENSG00000243135 ENSG00000158874	UGT1A4 UGT1A3 APOA2			hsa05218 Melanoma	0.00179311	0.0555864	ENSG00000162344	9965	FGF19
		GO:0006721	5.04727e-06	44.4096	0.117947	4	101	terpenoid metabolic process	ENSG00000243135 ENSG00000158874 ENSG00000234906 ENSG00000062282	UGT1A3 APOA2 APOC2 DGAT2		GO:0043227	0.0224494	4.31588	12.6063	17	11564	membrane-bounded organelle	ENSG00000162882 ENSG00000172940 ENSG00000240224 ENSG00000244474 ENSG00000243135 ENSG00000240583 ENSG00000169740 ENSG00000067064 ENSG00000103375 ENSG00000158874 ENSG00000171766 ENSG00000234906 ENSG00000168306 ENSG00000173928 ENSG00000158985 ENSG00000170522 ENSG00000062282	HAAO SLC22A13 UGT1A5 UGT1A4 UGT1A3 AQP1 ZNF32 IDI1 AQP8 APOA2 GATM APOC2 ACOX2 SWSAP1 CDC42SE2 ELOVL6 DGAT2			GO:0022891	0.0201697	4.41562	1.07526	4	878	substrate-specific transmembrane transporter activity	ENSG00000172940 ENSG00000240583 ENSG00000103375 ENSG00000100652	SLC22A13 AQP1 AQP8 SLC10A1			hsa04146 Peroxisome	0.00213358	0.066141	ENSG00000168306	8309	ACOX2
		GO:0034381	5.94495e-06	108.636	0.0362016	3	31	plasma lipoprotein particle clearance	ENSG00000158874 ENSG00000234906 ENSG00000062282	APOA2 APOC2 DGAT2		GO:0012505	0.0267149	2.82443	3.89506	8	3573	endomembrane system	ENSG00000240224 ENSG00000244474 ENSG00000243135 ENSG00000240583 ENSG00000158874 ENSG00000234906 ENSG00000170522 ENSG00000062282	UGT1A5 UGT1A4 UGT1A3 AQP1 APOA2 APOC2 ELOVL6 DGAT2			GO:0031406	0.0216423	9.68529	0.229012	2	187	carboxylic acid binding	ENSG00000243135 ENSG00000168306	UGT1A3 ACOX2			hsa04015 Rap1 signaling pathway	0.0129171	0.40043	ENSG00000162344	9965	FGF19
		GO:0044255	6.39505e-06	11.5841	1.13042	8	968	cellular lipid metabolic process	ENSG00000244474 ENSG00000243135 ENSG00000067064 ENSG00000158874 ENSG00000234906 ENSG00000168306 ENSG00000170522 ENSG00000062282	UGT1A4 UGT1A3 IDI1 APOA2 APOC2 ACOX2 ELOVL6 DGAT2		GO:0098589	0.0269127	4.04808	1.17735	4	1080	membrane region	ENSG00000172940 ENSG00000240583 ENSG00000103375 ENSG00000100652	SLC22A13 AQP1 AQP8 SLC10A1			GO:0043177	0.0218591	9.63262	0.230237	2	188	organic acid binding	ENSG00000243135 ENSG00000168306	UGT1A3 ACOX2			hsa04810 Regulation of actin cytoskeleton	0.0131519	0.407708	ENSG00000162344	9965	FGF19
		GO:0055088	1.03477e-05	36.7726	0.141303	4	121	lipid homeostasis	ENSG00000158874 ENSG00000234906 ENSG00000168306 ENSG00000062282	APOA2 APOC2 ACOX2 DGAT2		GO:0031090	0.0303629	2.86517	3.21808	7	2952	organelle membrane	ENSG00000240224 ENSG00000244474 ENSG00000243135 ENSG00000240583 ENSG00000171766 ENSG00000170522 ENSG00000062282	UGT1A5 UGT1A4 UGT1A3 AQP1 GATM ELOVL6 DGAT2			GO:0016747	0.0254506	8.86084	0.249832	2	204	transferase activity, transferring acyl groups other than amino-acyl groups	ENSG00000170522 ENSG00000062282	ELOVL6 DGAT2			hsa04014 Ras signaling pathway	0.0149718	0.464125	ENSG00000162344	9965	FGF19
		GO:0019216	1.1656e-05	21.5445	0.315304	5	270	regulation of lipid metabolic process	ENSG00000244474 ENSG00000243135 ENSG00000158874 ENSG00000234906 ENSG00000162344	UGT1A4 UGT1A3 APOA2 APOC2 FGF19		GO:0031301	0.0311789	7.94627	0.279075	2	256	integral component of organelle membrane	ENSG00000170522 ENSG00000062282	ELOVL6 DGAT2			GO:0022857	0.0272089	4.00652	1.17813	4	962	transmembrane transporter activity	ENSG00000172940 ENSG00000240583 ENSG00000103375 ENSG00000100652	SLC22A13 AQP1 AQP8 SLC10A1			hsa04010 MAPK signaling pathway	0.0186418	0.577896	ENSG00000162344	9965	FGF19
		GO:0006641	1.17696e-05	35.5482	0.145974	4	125	triglyceride metabolic process	ENSG00000158874 ENSG00000234906 ENSG00000170522 ENSG00000062282	APOA2 APOC2 ELOVL6 DGAT2		GO:0031300	0.0339135	7.58249	0.292157	2	268	intrinsic component of organelle membrane	ENSG00000170522 ENSG00000062282	ELOVL6 DGAT2			GO:0016746	0.0348661	7.44028	0.296369	2	242	transferase activity, transferring acyl groups	ENSG00000170522 ENSG00000062282	ELOVL6 DGAT2			hsa04151 PI3K-Akt signaling pathway	0.0321525	0.996729	ENSG00000162344	9965	FGF19
		GO:0010901	1.28935e-05	637.176	0.00583897	2	5	regulation of very-low-density lipoprotein particle remodeling	ENSG00000158874 ENSG00000234906	APOA2 APOC2		GO:0005769	0.0355512	7.38505	0.299788	2	275	early endosome	ENSG00000158874 ENSG00000234906	APOA2 APOC2			GO:0016740	0.0371778	2.86725	2.60486	6	2127	transferase activity	ENSG00000240224 ENSG00000244474 ENSG00000243135 ENSG00000171766 ENSG00000170522 ENSG00000062282	UGT1A5 UGT1A4 UGT1A3 GATM ELOVL6 DGAT2			hsa05200 Pathways in cancer	0.0418002	1	ENSG00000162344	9965	FGF19
		GO:0006639	1.50395e-05	33.3271	0.155317	4	133	acylglycerol metabolic process	ENSG00000158874 ENSG00000234906 ENSG00000170522 ENSG00000062282	APOA2 APOC2 ELOVL6 DGAT2													GO:0008324	0.0374511	4.53451	0.751944	3	614	cation transmembrane transporter activity	ENSG00000172940 ENSG00000240583 ENSG00000100652	SLC22A13 AQP1 SLC10A1
		GO:0008202	1.53972e-05	20.2974	0.333989	5	286	steroid metabolic process	ENSG00000067064 ENSG00000158874 ENSG00000168306 ENSG00000100652 ENSG00000162344	IDI1 APOA2 ACOX2 SLC10A1 FGF19
		GO:0006638	1.54908e-05	33.0687	0.156484	4	134	neutral lipid metabolic process	ENSG00000158874 ENSG00000234906 ENSG00000170522 ENSG00000062282	APOA2 APOC2 ELOVL6 DGAT2
		GO:1901615	2.54274e-05	13.4798	0.63528	6	544	organic hydroxy compound metabolic process	ENSG00000067064 ENSG00000158874 ENSG00000168306 ENSG00000100652 ENSG00000062282 ENSG00000162344	IDI1 APOA2 ACOX2 SLC10A1 DGAT2 FGF19
		GO:0008206	2.55614e-05	64.6436	0.0583897	3	50	bile acid metabolic process	ENSG00000168306 ENSG00000100652 ENSG00000162344	ACOX2 SLC10A1 FGF19
		GO:0010876	3.06466e-05	17.5011	0.385372	5	330	lipid localization	ENSG00000103375 ENSG00000158874 ENSG00000234906 ENSG00000100652 ENSG00000062282	AQP8 APOA2 APOC2 SLC10A1 DGAT2
		GO:0006820	3.24347e-05	12.8845	0.663307	6	568	anion transport	ENSG00000172940 ENSG00000240583 ENSG00000103375 ENSG00000158874 ENSG00000234906 ENSG00000100652	SLC22A13 AQP1 AQP8 APOA2 APOC2 SLC10A1
		GO:0097006	3.40885e-05	58.4099	0.0642286	3	55	regulation of plasma lipoprotein particle levels	ENSG00000158874 ENSG00000234906 ENSG00000062282	APOA2 APOC2 DGAT2
		GO:1904223	3.60263e-05	318.529	0.00934235	2	8	regulation of glucuronosyltransferase activity	ENSG00000244474 ENSG00000243135	UGT1A4 UGT1A3
		GO:1904224	3.60263e-05	318.529	0.00934235	2	8	negative regulation of glucuronosyltransferase activity	ENSG00000244474 ENSG00000243135	UGT1A4 UGT1A3
		GO:2001030	3.60263e-05	318.529	0.00934235	2	8	negative regulation of cellular glucuronidation	ENSG00000244474 ENSG00000243135	UGT1A4 UGT1A3
		GO:0044710	4.02495e-05	7.86449	6.14493	15	5262	single-organism metabolic process	ENSG00000162882 ENSG00000240224 ENSG00000244474 ENSG00000243135 ENSG00000240583 ENSG00000067064 ENSG00000158874 ENSG00000171766 ENSG00000234906 ENSG00000168306 ENSG00000173928 ENSG00000100652 ENSG00000170522 ENSG00000062282 ENSG00000162344	HAAO UGT1A5 UGT1A4 UGT1A3 AQP1 IDI1 APOA2 GATM APOC2 ACOX2 SWSAP1 SLC10A1 ELOVL6 DGAT2 FGF19
		GO:0006631	4.1728e-05	16.3689	0.411063	5	352	fatty acid metabolic process	ENSG00000244474 ENSG00000243135 ENSG00000234906 ENSG00000168306 ENSG00000170522	UGT1A4 UGT1A3 APOC2 ACOX2 ELOVL6
		GO:0034384	4.62873e-05	273.008	0.0105101	2	9	high-density lipoprotein particle clearance	ENSG00000158874 ENSG00000234906	APOA2 APOC2
		GO:2001029	4.62873e-05	273.008	0.0105101	2	9	regulation of cellular glucuronidation	ENSG00000244474 ENSG00000243135	UGT1A4 UGT1A3
		GO:0010565	6.34125e-05	22.7844	0.224216	4	192	regulation of cellular ketone metabolic process	ENSG00000244474 ENSG00000243135 ENSG00000234906 ENSG00000162344	UGT1A4 UGT1A3 APOC2 FGF19
		GO:0042632	7.03436e-05	45.291	0.0817455	3	70	cholesterol homeostasis	ENSG00000158874 ENSG00000234906 ENSG00000062282	APOA2 APOC2 DGAT2
		GO:0055092	7.03436e-05	45.291	0.0817455	3	70	sterol homeostasis	ENSG00000158874 ENSG00000234906 ENSG00000062282	APOA2 APOC2 DGAT2
		GO:0015793	7.06182e-05	212.314	0.0128457	2	11	glycerol transport	ENSG00000240583 ENSG00000103375	AQP1 AQP8
		GO:0034370	7.06182e-05	212.314	0.0128457	2	11	triglyceride-rich lipoprotein particle remodeling	ENSG00000158874 ENSG00000234906	APOA2 APOC2
		GO:0034372	7.06182e-05	212.314	0.0128457	2	11	very-low-density lipoprotein particle remodeling	ENSG00000158874 ENSG00000234906	APOA2 APOC2
		GO:0072330	8.33427e-05	21.1868	0.240565	4	206	monocarboxylic acid biosynthetic process	ENSG00000234906 ENSG00000168306 ENSG00000170522 ENSG00000162344	APOC2 ACOX2 ELOVL6 FGF19
		GO:0009992	8.46829e-05	191.071	0.0140135	2	12	cellular water homeostasis	ENSG00000240583 ENSG00000103375	AQP1 AQP8
		GO:0032372	8.46829e-05	191.071	0.0140135	2	12	negative regulation of sterol transport	ENSG00000158874 ENSG00000234906	APOA2 APOC2
		GO:0032375	8.46829e-05	191.071	0.0140135	2	12	negative regulation of cholesterol transport	ENSG00000158874 ENSG00000234906	APOA2 APOC2
		GO:0046689	8.46829e-05	191.071	0.0140135	2	12	response to mercury ion	ENSG00000240583 ENSG00000171766	AQP1 GATM
		GO:0046339	0.00010001	173.69	0.0151813	2	13	diacylglycerol metabolic process	ENSG00000158874 ENSG00000062282	APOA2 DGAT2
		GO:0009725	0.000101849	8.69235	1.20166	7	1029	response to hormone	ENSG00000240224 ENSG00000244474 ENSG00000243135 ENSG00000240583 ENSG00000158874 ENSG00000171766 ENSG00000162344	UGT1A5 UGT1A4 UGT1A3 AQP1 APOA2 GATM FGF19
		GO:0015791	0.000116597	159.206	0.0163491	2	14	polyol transport	ENSG00000240583 ENSG00000103375	AQP1 AQP8
		GO:0033700	0.000116597	159.206	0.0163491	2	14	phospholipid efflux	ENSG00000158874 ENSG00000234906	APOA2 APOC2
		GO:0019217	0.000121186	37.4306	0.0980947	3	84	regulation of fatty acid metabolic process	ENSG00000244474 ENSG00000243135 ENSG00000234906	UGT1A4 UGT1A3 APOC2
		GO:1901617	0.000125494	18.9938	0.267425	4	229	organic hydroxy compound biosynthetic process	ENSG00000067064 ENSG00000158874 ENSG00000168306 ENSG00000162344	IDI1 APOA2 ACOX2 FGF19
		GO:0043691	0.000173891	127.341	0.0198525	2	17	reverse cholesterol transport	ENSG00000158874 ENSG00000234906	APOA2 APOC2
		GO:0042180	0.000198478	16.7948	0.301291	4	258	cellular ketone metabolic process	ENSG00000244474 ENSG00000243135 ENSG00000234906 ENSG00000162344	UGT1A4 UGT1A3 APOC2 FGF19
		GO:0009719	0.000286897	6.51027	1.91635	8	1641	response to endogenous stimulus	ENSG00000240224 ENSG00000244474 ENSG00000243135 ENSG00000240583 ENSG00000103375 ENSG00000158874 ENSG00000171766 ENSG00000162344	UGT1A5 UGT1A4 UGT1A3 AQP1 AQP8 APOA2 GATM FGF19
		GO:0050996	0.000294333	95.4765	0.0256915	2	22	positive regulation of lipid catabolic process	ENSG00000158874 ENSG00000234906	APOA2 APOC2
		GO:0006869	0.000335324	14.5744	0.345667	4	296	lipid transport	ENSG00000103375 ENSG00000158874 ENSG00000234906 ENSG00000100652	AQP8 APOA2 APOC2 SLC10A1
		GO:0034368	0.000351181	86.7861	0.028027	2	24	protein-lipid complex remodeling	ENSG00000158874 ENSG00000234906	APOA2 APOC2
		GO:0034369	0.000351181	86.7861	0.028027	2	24	plasma lipoprotein particle remodeling	ENSG00000158874 ENSG00000234906	APOA2 APOC2
		GO:1990267	0.000373967	25.2047	0.143639	3	123	response to transition metal nanoparticle	ENSG00000162882 ENSG00000240583 ENSG00000171766	HAAO AQP1 GATM
		GO:0034367	0.000381453	83.0077	0.0291948	2	25	macromolecular complex remodeling	ENSG00000158874 ENSG00000234906	APOA2 APOC2
		GO:0032369	0.000412953	79.5441	0.0303626	2	26	negative regulation of lipid transport	ENSG00000158874 ENSG00000234906	APOA2 APOC2
		GO:0035336	0.000445679	76.3576	0.0315304	2	27	long-chain fatty-acyl-CoA metabolic process	ENSG00000170522 ENSG00000062282	ELOVL6 DGAT2
		GO:0045922	0.000445679	76.3576	0.0315304	2	27	negative regulation of fatty acid metabolic process	ENSG00000244474 ENSG00000243135	UGT1A4 UGT1A3
		GO:0090407	0.000458753	9.61524	0.685495	5	587	organophosphate biosynthetic process	ENSG00000162882 ENSG00000240583 ENSG00000067064 ENSG00000158874 ENSG00000062282	HAAO AQP1 IDI1 APOA2 DGAT2
		GO:0006699	0.000479628	73.4163	0.0326982	2	28	bile acid biosynthetic process	ENSG00000168306 ENSG00000162344	ACOX2 FGF19
		GO:0055090	0.000551185	68.1639	0.0350338	2	30	acylglycerol homeostasis	ENSG00000234906 ENSG00000062282	APOC2 DGAT2
		GO:0070328	0.000551185	68.1639	0.0350338	2	30	triglyceride homeostasis	ENSG00000234906 ENSG00000062282	APOC2 DGAT2
		GO:0051186	0.000579111	12.5546	0.399385	4	342	cofactor metabolic process	ENSG00000162882 ENSG00000244474 ENSG00000170522 ENSG00000062282	HAAO UGT1A4 ELOVL6 DGAT2
		GO:0015718	0.000592981	21.4229	0.168162	3	144	monocarboxylic acid transport	ENSG00000172940 ENSG00000103375 ENSG00000100652	SLC22A13 AQP8 SLC10A1
		GO:0046486	0.00061826	12.331	0.406392	4	348	glycerolipid metabolic process	ENSG00000158874 ENSG00000234906 ENSG00000170522 ENSG00000062282	APOA2 APOC2 ELOVL6 DGAT2
		GO:0015721	0.000627603	63.6118	0.0373694	2	32	bile acid and bile salt transport	ENSG00000103375 ENSG00000100652	AQP8 SLC10A1
		GO:0044058	0.000627603	63.6118	0.0373694	2	32	regulation of digestive system process	ENSG00000240583 ENSG00000158874	AQP1 APOA2
		GO:0006644	0.000652299	12.1505	0.412231	4	353	phospholipid metabolic process	ENSG00000067064 ENSG00000158874 ENSG00000234906 ENSG00000062282	IDI1 APOA2 APOC2 DGAT2
		GO:0006884	0.000667629	61.556	0.0385372	2	33	cell volume homeostasis	ENSG00000240583 ENSG00000103375	AQP1 AQP8
		GO:0035337	0.000667629	61.556	0.0385372	2	33	fatty-acyl-CoA metabolic process	ENSG00000170522 ENSG00000062282	ELOVL6 DGAT2
		GO:0006694	0.000680872	20.4008	0.176337	3	151	steroid biosynthetic process	ENSG00000067064 ENSG00000168306 ENSG00000162344	IDI1 ACOX2 FGF19
		GO:0048878	0.000708698	7.10704	1.16429	6	997	chemical homeostasis	ENSG00000240583 ENSG00000103375 ENSG00000158874 ENSG00000234906 ENSG00000168306 ENSG00000062282	AQP1 AQP8 APOA2 APOC2 ACOX2 DGAT2
		GO:0071827	0.000708862	59.6287	0.039705	2	34	plasma lipoprotein particle organization	ENSG00000158874 ENSG00000234906	APOA2 APOC2
		GO:0009395	0.000794941	56.1142	0.0420406	2	36	phospholipid catabolic process	ENSG00000158874 ENSG00000234906	APOA2 APOC2
		GO:0071825	0.000839781	54.5076	0.0432084	2	37	protein-lipid complex subunit organization	ENSG00000158874 ENSG00000234906	APOA2 APOC2
		GO:0032371	0.000885819	52.9902	0.0443762	2	38	regulation of sterol transport	ENSG00000158874 ENSG00000234906	APOA2 APOC2
		GO:0032374	0.000885819	52.9902	0.0443762	2	38	regulation of cholesterol transport	ENSG00000158874 ENSG00000234906	APOA2 APOC2
		GO:0019637	0.000899599	6.77131	1.21801	6	1043	organophosphate metabolic process	ENSG00000162882 ENSG00000240583 ENSG00000067064 ENSG00000158874 ENSG00000234906 ENSG00000062282	HAAO AQP1 IDI1 APOA2 APOC2 DGAT2
		GO:0046461	0.000933052	51.5548	0.0455439	2	39	neutral lipid catabolic process	ENSG00000158874 ENSG00000234906	APOA2 APOC2
		GO:0046464	0.000933052	51.5548	0.0455439	2	39	acylglycerol catabolic process	ENSG00000158874 ENSG00000234906	APOA2 APOC2
		GO:1901576	0.000933827	4.98225	6.84444	14	5861	organic substance biosynthetic process	ENSG00000162882 ENSG00000240224 ENSG00000244474 ENSG00000243135 ENSG00000240583 ENSG00000169740 ENSG00000067064 ENSG00000158874 ENSG00000171766 ENSG00000234906 ENSG00000168306 ENSG00000170522 ENSG00000062282 ENSG00000162344	HAAO UGT1A5 UGT1A4 UGT1A3 AQP1 ZNF32 IDI1 APOA2 GATM APOC2 ACOX2 ELOVL6 DGAT2 FGF19
		GO:0006805	0.000976639	17.9498	0.199693	3	171	xenobiotic metabolic process	ENSG00000240224 ENSG00000244474 ENSG00000243135	UGT1A5 UGT1A4 UGT1A3
		GO:0006833	0.000981477	50.195	0.0467117	2	40	water transport	ENSG00000240583 ENSG00000103375	AQP1 AQP8
		GO:0071466	0.00104413	17.528	0.204364	3	175	cellular response to xenobiotic stimulus	ENSG00000240224 ENSG00000244474 ENSG00000243135	UGT1A5 UGT1A4 UGT1A3
		GO:0042592	0.00106463	5.74072	1.7587	7	1506	homeostatic process	ENSG00000162882 ENSG00000240583 ENSG00000103375 ENSG00000158874 ENSG00000234906 ENSG00000168306 ENSG00000062282	HAAO AQP1 AQP8 APOA2 APOC2 ACOX2 DGAT2
		GO:0033344	0.00108189	47.6794	0.0490473	2	42	cholesterol efflux	ENSG00000158874 ENSG00000234906	APOA2 APOC2
		GO:0009058	0.00110187	4.87073	6.9437	14	5946	biosynthetic process	ENSG00000162882 ENSG00000240224 ENSG00000244474 ENSG00000243135 ENSG00000240583 ENSG00000169740 ENSG00000067064 ENSG00000158874 ENSG00000171766 ENSG00000234906 ENSG00000168306 ENSG00000170522 ENSG00000062282 ENSG00000162344	HAAO UGT1A5 UGT1A4 UGT1A3 AQP1 ZNF32 IDI1 APOA2 GATM APOC2 ACOX2 ELOVL6 DGAT2 FGF19
		GO:0032870	0.00112347	7.8174	0.834972	5	715	cellular response to hormone stimulus	ENSG00000240224 ENSG00000244474 ENSG00000243135 ENSG00000240583 ENSG00000162344	UGT1A5 UGT1A4 UGT1A3 AQP1 FGF19
		GO:0008643	0.00113257	17.0275	0.210203	3	180	carbohydrate transport	ENSG00000240583 ENSG00000103375 ENSG00000162344	AQP1 AQP8 FGF19
		GO:0044242	0.00113257	17.0275	0.210203	3	180	cellular lipid catabolic process	ENSG00000158874 ENSG00000234906 ENSG00000168306	APOA2 APOC2 ACOX2
		GO:0009410	0.00115081	16.9308	0.211371	3	181	response to xenobiotic stimulus	ENSG00000240224 ENSG00000244474 ENSG00000243135	UGT1A5 UGT1A4 UGT1A3
		GO:0010677	0.00129692	43.3342	0.0537185	2	46	negative regulation of cellular carbohydrate metabolic process	ENSG00000244474 ENSG00000243135	UGT1A4 UGT1A3
		GO:0050994	0.00129692	43.3342	0.0537185	2	46	regulation of lipid catabolic process	ENSG00000158874 ENSG00000234906	APOA2 APOC2
		GO:0042044	0.00135362	42.3686	0.0548863	2	47	fluid transport	ENSG00000240583 ENSG00000103375	AQP1 AQP8
		GO:0071320	0.00135362	42.3686	0.0548863	2	47	cellular response to cAMP	ENSG00000240583 ENSG00000103375	AQP1 AQP8
		GO:0046503	0.00153074	39.7132	0.0583897	2	50	glycerolipid catabolic process	ENSG00000158874 ENSG00000234906	APOA2 APOC2
		GO:0045912	0.00178318	36.6493	0.0630608	2	54	negative regulation of carbohydrate metabolic process	ENSG00000244474 ENSG00000243135	UGT1A4 UGT1A3
		GO:0015914	0.00198464	34.6439	0.0665642	2	57	phospholipid transport	ENSG00000158874 ENSG00000234906	APOA2 APOC2
		GO:0043086	0.00201222	6.8082	0.951752	5	815	negative regulation of catalytic activity	ENSG00000244474 ENSG00000243135 ENSG00000240583 ENSG00000158874 ENSG00000234906	UGT1A4 UGT1A3 AQP1 APOA2 APOC2
		GO:0071495	0.00217489	5.6364	1.44339	6	1236	cellular response to endogenous stimulus	ENSG00000240224 ENSG00000244474 ENSG00000243135 ENSG00000240583 ENSG00000103375 ENSG00000162344	UGT1A5 UGT1A4 UGT1A3 AQP1 AQP8 FGF19
		GO:0065008	0.00222332	4.21691	3.96933	10	3399	regulation of biological quality	ENSG00000162882 ENSG00000243135 ENSG00000240583 ENSG00000103375 ENSG00000158874 ENSG00000234906 ENSG00000168306 ENSG00000173928 ENSG00000158985 ENSG00000062282	HAAO UGT1A3 AQP1 AQP8 APOA2 APOC2 ACOX2 SWSAP1 CDC42SE2 DGAT2
		GO:0008654	0.00222951	13.355	0.266257	3	228	phospholipid biosynthetic process	ENSG00000067064 ENSG00000158874 ENSG00000062282	IDI1 APOA2 DGAT2
		GO:0019432	0.00234332	31.7471	0.0724032	2	62	triglyceride biosynthetic process	ENSG00000170522 ENSG00000062282	ELOVL6 DGAT2
		GO:0010033	0.00242961	4.2994	3.29551	9	2822	response to organic substance	ENSG00000240224 ENSG00000244474 ENSG00000243135 ENSG00000240583 ENSG00000103375 ENSG00000158874 ENSG00000171766 ENSG00000062282 ENSG00000162344	UGT1A5 UGT1A4 UGT1A3 AQP1 AQP8 APOA2 GATM DGAT2 FGF19
		GO:0046460	0.00249475	30.7192	0.0747388	2	64	neutral lipid biosynthetic process	ENSG00000170522 ENSG00000062282	ELOVL6 DGAT2
		GO:0046463	0.00249475	30.7192	0.0747388	2	64	acylglycerol biosynthetic process	ENSG00000170522 ENSG00000062282	ELOVL6 DGAT2
		GO:0045017	0.00260977	12.6153	0.281438	3	241	glycerolipid biosynthetic process	ENSG00000158874 ENSG00000170522 ENSG00000062282	APOA2 ELOVL6 DGAT2
		GO:0030104	0.00297607	27.9983	0.0817455	2	70	water homeostasis	ENSG00000240583 ENSG00000103375	AQP1 AQP8
		GO:0030301	0.00314545	27.195	0.0840811	2	72	cholesterol transport	ENSG00000158874 ENSG00000234906	APOA2 APOC2
		GO:0015918	0.00323181	26.8103	0.0852489	2	73	sterol transport	ENSG00000158874 ENSG00000234906	APOA2 APOC2
		GO:0006637	0.00340784	26.0725	0.0875845	2	75	acyl-CoA metabolic process	ENSG00000170522 ENSG00000062282	ELOVL6 DGAT2
		GO:0035383	0.00340784	26.0725	0.0875845	2	75	thioester metabolic process	ENSG00000170522 ENSG00000062282	ELOVL6 DGAT2
		GO:0019218	0.00368016	25.0387	0.0910879	2	78	regulation of steroid metabolic process	ENSG00000158874 ENSG00000162344	APOA2 FGF19
		GO:0006732	0.0041863	10.6177	0.332821	3	285	coenzyme metabolic process	ENSG00000162882 ENSG00000170522 ENSG00000062282	HAAO ELOVL6 DGAT2
		GO:0016042	0.00426907	10.5416	0.335157	3	287	lipid catabolic process	ENSG00000158874 ENSG00000234906 ENSG00000168306	APOA2 APOC2 ACOX2
		GO:0044262	0.00426907	10.5416	0.335157	3	287	cellular carbohydrate metabolic process	ENSG00000244474 ENSG00000243135 ENSG00000062282	UGT1A4 UGT1A3 DGAT2
		GO:0022600	0.00435379	22.9171	0.0992624	2	85	digestive system process	ENSG00000240583 ENSG00000158874	AQP1 APOA2
		GO:0046942	0.0044376	10.3926	0.339828	3	291	carboxylic acid transport	ENSG00000172940 ENSG00000103375 ENSG00000100652	SLC22A13 AQP8 SLC10A1
		GO:0015748	0.00445436	22.6429	0.10043	2	86	organophosphate ester transport	ENSG00000158874 ENSG00000234906	APOA2 APOC2
		GO:0015849	0.00456664	10.2835	0.343331	3	294	organic acid transport	ENSG00000172940 ENSG00000103375 ENSG00000100652	SLC22A13 AQP8 SLC10A1
		GO:0032368	0.00476251	21.858	0.103934	2	89	regulation of lipid transport	ENSG00000158874 ENSG00000234906	APOA2 APOC2
		GO:0005996	0.00478675	10.1066	0.34917	3	299	monosaccharide metabolic process	ENSG00000240224 ENSG00000244474 ENSG00000243135	UGT1A5 UGT1A4 UGT1A3
		GO:0010038	0.00478675	10.1066	0.34917	3	299	response to metal ion	ENSG00000162882 ENSG00000240583 ENSG00000171766	HAAO AQP1 GATM
		GO:0007603	0.00563111	20.0074	0.113276	2	97	phototransduction, visible light	ENSG00000158874 ENSG00000234906	APOA2 APOC2
		GO:0051591	0.00574444	19.7978	0.114444	2	98	response to cAMP	ENSG00000240583 ENSG00000103375	AQP1 AQP8
		GO:0006811	0.00585012	4.5421	1.75753	6	1505	ion transport	ENSG00000172940 ENSG00000240583 ENSG00000103375 ENSG00000158874 ENSG00000234906 ENSG00000100652	SLC22A13 AQP1 AQP8 APOA2 APOC2 SLC10A1
		GO:0044092	0.00602189	5.19686	1.22618	5	1050	negative regulation of molecular function	ENSG00000244474 ENSG00000243135 ENSG00000240583 ENSG00000158874 ENSG00000234906	UGT1A4 UGT1A3 AQP1 APOA2 APOC2
		GO:1901700	0.00608294	4.50237	1.77154	6	1517	response to oxygen-containing compound	ENSG00000240583 ENSG00000103375 ENSG00000158874 ENSG00000171766 ENSG00000062282 ENSG00000162344	AQP1 AQP8 APOA2 GATM DGAT2 FGF19
		GO:0034754	0.00656694	18.4443	0.122618	2	105	cellular hormone metabolic process	ENSG00000243135 ENSG00000062282	UGT1A3 DGAT2
		GO:0009416	0.00678163	8.88114	0.395882	3	339	response to light stimulus	ENSG00000240583 ENSG00000158874 ENSG00000234906	AQP1 APOA2 APOC2
		GO:0009584	0.0073122	17.4226	0.129625	2	111	detection of visible light	ENSG00000158874 ENSG00000234906	APOA2 APOC2
		GO:0045834	0.0073122	17.4226	0.129625	2	111	positive regulation of lipid metabolic process	ENSG00000158874 ENSG00000234906	APOA2 APOC2
		GO:0060191	0.00743999	17.2631	0.130793	2	112	regulation of lipase activity	ENSG00000158874 ENSG00000234906	APOA2 APOC2
		GO:0007602	0.00756879	17.1065	0.131961	2	113	phototransduction	ENSG00000158874 ENSG00000234906	APOA2 APOC2
		GO:0009108	0.00756879	17.1065	0.131961	2	113	coenzyme biosynthetic process	ENSG00000162882 ENSG00000170522	HAAO ELOVL6
		GO:0044723	0.00773817	5.98672	0.813952	4	697	single-organism carbohydrate metabolic process	ENSG00000240224 ENSG00000244474 ENSG00000243135 ENSG00000062282	UGT1A5 UGT1A4 UGT1A3 DGAT2
		GO:0006979	0.00818513	8.27656	0.423909	3	363	response to oxidative stress	ENSG00000240583 ENSG00000103375 ENSG00000171766	AQP1 AQP8 GATM
		GO:0046890	0.0083628	16.2232	0.138967	2	119	regulation of lipid biosynthetic process	ENSG00000234906 ENSG00000162344	APOC2 FGF19
		GO:0008203	0.00863549	15.9486	0.141303	2	121	cholesterol metabolic process	ENSG00000067064 ENSG00000158874	IDI1 APOA2
		GO:1902652	0.00905198	15.5535	0.144806	2	124	secondary alcohol metabolic process	ENSG00000067064 ENSG00000158874	IDI1 APOA2
		GO:0009583	0.00933459	15.3008	0.147142	2	126	detection of light stimulus	ENSG00000158874 ENSG00000234906	APOA2 APOC2
		GO:0071310	0.00936081	3.73743	2.57031	7	2201	cellular response to organic substance	ENSG00000240224 ENSG00000244474 ENSG00000243135 ENSG00000240583 ENSG00000103375 ENSG00000062282 ENSG00000162344	UGT1A5 UGT1A4 UGT1A3 AQP1 AQP8 DGAT2 FGF19
		GO:0006066	0.00954495	7.81004	0.448433	3	384	alcohol metabolic process	ENSG00000067064 ENSG00000158874 ENSG00000062282	IDI1 APOA2 DGAT2
		GO:0042221	0.00978685	3.2801	4.81364	10	4122	response to chemical	ENSG00000162882 ENSG00000240224 ENSG00000244474 ENSG00000243135 ENSG00000240583 ENSG00000103375 ENSG00000158874 ENSG00000171766 ENSG00000062282 ENSG00000162344	HAAO UGT1A5 UGT1A4 UGT1A3 AQP1 AQP8 APOA2 GATM DGAT2 FGF19
		GO:0046683	0.0100583	14.7031	0.152981	2	131	response to organophosphorus	ENSG00000240583 ENSG00000103375	AQP1 AQP8
		GO:0006576	0.010206	14.5891	0.154149	2	132	cellular biogenic amine metabolic process	ENSG00000162882 ENSG00000158874	HAAO APOA2
		GO:0016125	0.010206	14.5891	0.154149	2	132	sterol metabolic process	ENSG00000067064 ENSG00000158874	IDI1 APOA2
		GO:0044712	0.0107719	4.47142	1.40953	5	1207	single-organism catabolic process	ENSG00000162882 ENSG00000244474 ENSG00000158874 ENSG00000234906 ENSG00000168306	HAAO UGT1A4 APOA2 APOC2 ACOX2
		GO:0019725	0.0107773	5.41302	0.895698	4	767	cellular homeostasis	ENSG00000162882 ENSG00000240583 ENSG00000103375 ENSG00000062282	HAAO AQP1 AQP8 DGAT2
		GO:0042157	0.0109588	14.0444	0.159988	2	137	lipoprotein metabolic process	ENSG00000158874 ENSG00000234906	APOA2 APOC2
		GO:0051188	0.0112667	13.8377	0.162323	2	139	cofactor biosynthetic process	ENSG00000162882 ENSG00000170522	HAAO ELOVL6
		GO:0006633	0.0118939	13.4418	0.166994	2	143	fatty acid biosynthetic process	ENSG00000234906 ENSG00000170522	APOC2 ELOVL6
		GO:0014074	0.0123742	13.1593	0.170498	2	146	response to purine-containing compound	ENSG00000240583 ENSG00000103375	AQP1 AQP8
		GO:0007586	0.012863	12.8884	0.174001	2	149	digestion	ENSG00000240583 ENSG00000158874	AQP1 APOA2
		GO:0051384	0.012863	12.8884	0.174001	2	149	response to glucocorticoid	ENSG00000240583 ENSG00000158874	AQP1 APOA2
		GO:0046165	0.0133602	12.6282	0.177505	2	152	alcohol biosynthetic process	ENSG00000067064 ENSG00000158874	IDI1 APOA2
		GO:0008361	0.0136963	12.4605	0.17984	2	154	regulation of cell size	ENSG00000240583 ENSG00000103375	AQP1 AQP8
		GO:0010675	0.0140361	12.2972	0.182176	2	156	regulation of cellular carbohydrate metabolic process	ENSG00000244474 ENSG00000243135	UGT1A4 UGT1A3
		GO:0006793	0.0140623	3.24147	3.48703	8	2986	phosphorus metabolic process	ENSG00000162882 ENSG00000240583 ENSG00000067064 ENSG00000158874 ENSG00000234906 ENSG00000170522 ENSG00000062282 ENSG00000162344	HAAO AQP1 IDI1 APOA2 APOC2 ELOVL6 DGAT2 FGF19
		GO:0031960	0.0142073	12.2171	0.183344	2	157	response to corticosteroid	ENSG00000240583 ENSG00000158874	AQP1 APOA2
		GO:0010035	0.0143886	6.67525	0.522004	3	447	response to inorganic substance	ENSG00000162882 ENSG00000240583 ENSG00000171766	HAAO AQP1 GATM
		GO:0046434	0.0147266	11.9829	0.186847	2	160	organophosphate catabolic process	ENSG00000158874 ENSG00000234906	APOA2 APOC2
		GO:0006109	0.0154318	11.6841	0.191518	2	164	regulation of carbohydrate metabolic process	ENSG00000244474 ENSG00000243135	UGT1A4 UGT1A3
		GO:0055085	0.01555	4.05314	1.54266	5	1321	transmembrane transport	ENSG00000172940 ENSG00000240583 ENSG00000103375 ENSG00000158874 ENSG00000100652	SLC22A13 AQP1 AQP8 APOA2 SLC10A1
		GO:0071229	0.0157897	11.5402	0.193854	2	166	cellular response to acid chemical	ENSG00000240583 ENSG00000062282	AQP1 DGAT2
		GO:0031099	0.0163334	11.3308	0.197357	2	169	regeneration	ENSG00000158874 ENSG00000171766	APOA2 GATM
		GO:0009314	0.0165436	6.32332	0.550031	3	471	response to radiation	ENSG00000240583 ENSG00000158874 ENSG00000234906	AQP1 APOA2 APOC2
		GO:0005975	0.0169181	4.70306	1.02299	4	876	carbohydrate metabolic process	ENSG00000240224 ENSG00000244474 ENSG00000243135 ENSG00000062282	UGT1A5 UGT1A4 UGT1A3 DGAT2
		GO:0009581	0.0183951	10.6233	0.210203	2	180	detection of external stimulus	ENSG00000158874 ENSG00000234906	APOA2 APOC2
		GO:0030258	0.0183951	10.6233	0.210203	2	180	lipid modification	ENSG00000158874 ENSG00000168306	APOA2 ACOX2
		GO:0009582	0.019171	10.3872	0.214874	2	184	detection of abiotic stimulus	ENSG00000158874 ENSG00000234906	APOA2 APOC2
		GO:0042445	0.0195641	10.273	0.21721	2	186	hormone metabolic process	ENSG00000243135 ENSG00000062282	UGT1A3 DGAT2
		GO:0071702	0.019599	3.17549	2.95335	7	2529	organic substance transport	ENSG00000172940 ENSG00000240583 ENSG00000103375 ENSG00000158874 ENSG00000234906 ENSG00000100652 ENSG00000162344	SLC22A13 AQP1 AQP8 APOA2 APOC2 SLC10A1 FGF19
		GO:0031647	0.0203606	10.0519	0.221881	2	190	regulation of protein stability	ENSG00000158874 ENSG00000173928	APOA2 SWSAP1
		GO:0010243	0.0204282	4.42846	1.08254	4	927	response to organonitrogen compound	ENSG00000240583 ENSG00000103375 ENSG00000171766 ENSG00000162344	AQP1 AQP8 GATM FGF19
		GO:0000302	0.0215806	9.73742	0.228888	2	196	response to reactive oxygen species	ENSG00000240583 ENSG00000103375	AQP1 AQP8
		GO:0046474	0.021994	9.63685	0.231223	2	198	glycerophospholipid biosynthetic process	ENSG00000158874 ENSG00000062282	APOA2 DGAT2
		GO:0044106	0.0236807	9.25433	0.240565	2	206	cellular amine metabolic process	ENSG00000162882 ENSG00000158874	HAAO APOA2
		GO:0044763	0.0242275	6.38666	14.0287	18	12013	single-organism cellular process	ENSG00000162882 ENSG00000172940 ENSG00000240224 ENSG00000244474 ENSG00000243135 ENSG00000240583 ENSG00000067064 ENSG00000103375 ENSG00000158874 ENSG00000171766 ENSG00000234906 ENSG00000168306 ENSG00000173928 ENSG00000100652 ENSG00000158985 ENSG00000170522 ENSG00000062282 ENSG00000162344	HAAO SLC22A13 UGT1A5 UGT1A4 UGT1A3 AQP1 IDI1 AQP8 APOA2 GATM APOC2 ACOX2 SWSAP1 SLC10A1 CDC42SE2 ELOVL6 DGAT2 FGF19
		GO:0016054	0.0251994	8.94341	0.24874	2	213	organic acid catabolic process	ENSG00000162882 ENSG00000168306	HAAO ACOX2
		GO:0046395	0.0251994	8.94341	0.24874	2	213	carboxylic acid catabolic process	ENSG00000162882 ENSG00000168306	HAAO ACOX2
		GO:0070887	0.0252558	2.99393	3.10283	7	2657	cellular response to chemical stimulus	ENSG00000240224 ENSG00000244474 ENSG00000243135 ENSG00000240583 ENSG00000103375 ENSG00000062282 ENSG00000162344	UGT1A5 UGT1A4 UGT1A3 AQP1 AQP8 DGAT2 FGF19
		GO:0009308	0.0256405	8.85833	0.251076	2	215	amine metabolic process	ENSG00000162882 ENSG00000158874	HAAO APOA2
		GO:1901698	0.0271524	4.03681	1.18064	4	1011	response to nitrogen compound	ENSG00000240583 ENSG00000103375 ENSG00000171766 ENSG00000162344	AQP1 AQP8 GATM FGF19
		GO:1901701	0.0274149	4.02403	1.18414	4	1014	cellular response to oxygen-containing compound	ENSG00000240583 ENSG00000103375 ENSG00000062282 ENSG00000162344	AQP1 AQP8 DGAT2 FGF19
		GO:0044238	0.0277571	3.41965	11.5822	16	9918	primary metabolic process	ENSG00000162882 ENSG00000240224 ENSG00000244474 ENSG00000243135 ENSG00000240583 ENSG00000169740 ENSG00000067064 ENSG00000158874 ENSG00000171766 ENSG00000234906 ENSG00000168306 ENSG00000173928 ENSG00000100652 ENSG00000170522 ENSG00000062282 ENSG00000162344	HAAO UGT1A5 UGT1A4 UGT1A3 AQP1 ZNF32 IDI1 APOA2 GATM APOC2 ACOX2 SWSAP1 SLC10A1 ELOVL6 DGAT2 FGF19
		GO:0044237	0.0290659	3.38618	11.6266	16	9956	cellular metabolic process	ENSG00000162882 ENSG00000240224 ENSG00000244474 ENSG00000243135 ENSG00000240583 ENSG00000169740 ENSG00000067064 ENSG00000158874 ENSG00000171766 ENSG00000234906 ENSG00000168306 ENSG00000173928 ENSG00000100652 ENSG00000170522 ENSG00000062282 ENSG00000162344	HAAO UGT1A5 UGT1A4 UGT1A3 AQP1 ZNF32 IDI1 APOA2 GATM APOC2 ACOX2 SWSAP1 SLC10A1 ELOVL6 DGAT2 FGF19
		GO:1901605	0.0341117	7.5606	0.293116	2	251	alpha-amino acid metabolic process	ENSG00000162882 ENSG00000171766	HAAO GATM
		GO:0006650	0.0343609	7.52988	0.294284	2	252	glycerophospholipid metabolic process	ENSG00000158874 ENSG00000062282	APOA2 DGAT2
		GO:0071417	0.0365671	4.60348	0.74622	3	639	cellular response to organonitrogen compound	ENSG00000240583 ENSG00000103375 ENSG00000162344	AQP1 AQP8 FGF19
		GO:0055082	0.0371498	4.57354	0.750891	3	643	cellular chemical homeostasis	ENSG00000240583 ENSG00000103375 ENSG00000062282	AQP1 AQP8 DGAT2
		GO:0044249	0.0376464	2.51178	6.72649	11	5760	cellular biosynthetic process	ENSG00000162882 ENSG00000240583 ENSG00000169740 ENSG00000067064 ENSG00000158874 ENSG00000171766 ENSG00000234906 ENSG00000168306 ENSG00000170522 ENSG00000062282 ENSG00000162344	HAAO AQP1 ZNF32 IDI1 APOA2 GATM APOC2 ACOX2 ELOVL6 DGAT2 FGF19
		GO:0050790	0.0391685	2.85578	2.64739	6	2267	regulation of catalytic activity	ENSG00000244474 ENSG00000243135 ENSG00000240583 ENSG00000158874 ENSG00000234906 ENSG00000162344	UGT1A4 UGT1A3 AQP1 APOA2 APOC2 FGF19
		GO:0071704	0.040948	3.13817	11.9664	16	10247	organic substance metabolic process	ENSG00000162882 ENSG00000240224 ENSG00000244474 ENSG00000243135 ENSG00000240583 ENSG00000169740 ENSG00000067064 ENSG00000158874 ENSG00000171766 ENSG00000234906 ENSG00000168306 ENSG00000173928 ENSG00000100652 ENSG00000170522 ENSG00000062282 ENSG00000162344	HAAO UGT1A5 UGT1A4 UGT1A3 AQP1 ZNF32 IDI1 APOA2 GATM APOC2 ACOX2 SWSAP1 SLC10A1 ELOVL6 DGAT2 FGF19
		GO:0006796	0.0417031	2.64987	3.43215	7	2939	phosphate-containing compound metabolic process	ENSG00000162882 ENSG00000240583 ENSG00000067064 ENSG00000158874 ENSG00000234906 ENSG00000062282 ENSG00000162344	HAAO AQP1 IDI1 APOA2 APOC2 DGAT2 FGF19
		GO:1901699	0.0443609	4.24782	0.805778	3	690	cellular response to nitrogen compound	ENSG00000240583 ENSG00000103375 ENSG00000162344	AQP1 AQP8 FGF19
		GO:0001101	0.0457407	6.40755	0.344499	2	295	response to acid chemical	ENSG00000240583 ENSG00000062282	AQP1 DGAT2
		GO:1901575	0.0481623	2.92934	2.06816	5	1771	organic substance catabolic process	ENSG00000162882 ENSG00000244474 ENSG00000158874 ENSG00000234906 ENSG00000168306	HAAO UGT1A4 APOA2 APOC2 ACOX2
